# Supplementary material for: Comprehensive surveillance of MicroRNA to discriminate between muscle-invasive and non-muscle-invasive urothelial carcinoma based on noninvasive urinary small RNA sequencing in Taiwanese patients
Source: BMC Cancer. 2025 Nov 22;25:1900. doi: 10.1186/s12885-025-15284-5 (PMC12752029; doi:10.1186/s12885-025-15284-5)
Supplement: Supplementary file 2 — Supplementary Material 2. Supplementary Table 1. Logistic regression analyses of DEmiRNAs for MIUC/NMIUC discrimination. Supplementary Table 2. List of top 20 significantly differentially expressed upregulated miRNAs and gene interaction in Tarbase. Supplementary Table 3. List of top 20 significantly differentially expressed downregulated miRNAs and gene interaction in Tarbase. Supplementary Table 4. List of top 20 significantly differentially expressed downregulated miRNAs and gene interaction in microT. Supplementary Table 5. List of top 20 significantly differentially expressed upregulated miRNAs and gene interaction in microT. [file 12885_2025_15284_MOESM2_ESM.xls]

## Sheet: STable 1.logistic regression
Supplementary Table 1. Logistic regression analyses of DEmiRNAs for MIUC/NMIUC discrimination
Variables	Univariable analysis		Multivariable analysis
	OR (95% CI)	p - value	OR (95% CI)	p - value
Male	1.08 (0.30-3.85)	0.902
Age	1.03 (0.96-1.11)	0.369
Height (cm)	1.03 (0.96-1.11)	0.356
Weight (kg)	1.00 (0.95-1.05)	0.967
Body mass index	0.97 (0.84-1.11)	0.649
Comorbidity
Hypertension	1.50 (0.45-5.01)	0.51
Diabetes mellitus	0.91 (0.27-3.12)	0.885
Hyperlipidemia	2.19 (0.23-20.49)	0.493
Smoker	1.92 (0.45-8.11)	0.375
Alcoholic	1.52 (0.28-8.31)	0.631
NSAID	0.78 (0.23-2.61)	0.686
Herbal medicine	6.16 (1.22-31.19)	0.028	10.24 (1.47-71.26)	0.019
Cancer sites
Ureter	0.42 (0.12-1.43)	0.165
Bladder	0.57 (0.09-3.83)	0.566
Renal pelvis	1.88 (0.56-6.31)	0.309
number of organ involved	0.54 (0.12-2.32)	0.404
Tumor pathology
Size	1.06 (0.83-1.34)	0.66
High-grade malignancy	1.25 (0.10-14.91)	0.86
Lymphovascular invasion	4.43 (0.87-22.54)	0.073
Laboratory data
eGFR (mL/min/1.73)	0.99 (0.96-1.02)	0.466
Ca (mg/dL)	1.09 (0.61-1.94)	0.775
Albumin (g/dL)	1.94 (0.48-7.82)	0.354
Low-density lipoprotein (mg/dL)	1.01 (0.99-1.03)	0.231
Total cholesterol (mg/dL)	1.01 (0.99-1.02)	0.412
Triglyceride (mg/dL)	1.00 (0.99-1.02)	0.733
HbA1c (%)	0.83 (0.43-1.59)	0.578
CRP (mg/dL)	0.99 (0.97-1.02)	0.517
Hemoglobin (g/dL)	1.62 (1.04-2.51)	0.034	1.90 (1.07-3.38)	0.028
miRNA
hsa.miR-11399	2.18 (0.05-94.36)	0.685
hsa.miR-1247-5p	2.06 (0.42-10.01)	0.369
hsa.miR-1911-5p	5.25 (0.21-132.54)	0.315
hsa.miR-3168	1.30 (0.01-128.88)	0.91
hsa.miR-3180	not estimable
hsa.miR-3180-3p	9.17 (1.45-57.81)	0.018	15.5 (1.41-170.17)	0.025
hsa.miR-372-3p	1.11 (0.21-5.96)	0.899
hsa.miR-373-3p	0.98 (0.26-3.72)	0.971
hsa.miR-512-5p	2.79 (0.40-19.33)	0.3
hsa.miR-515-5p	1.56 (0.31-7.83)	0.592
hsa.miR-518a-5p	3.14 (0.10-101.42)	0.518
hsa.miR-519b-3p	3.14 (0.10-101.42)	0.518
hsa.miR-519c-3p	3.14 (0.10-101.42)	0.518
hsa.miR-519e-5p	1.30 (0.16-10.79)	0.809
hsa.miR-520b-3p	2.18 (0.05-94.36)	0.685
hsa.miR-520c-3p	0.55 (0.08-3.62)	0.532
hsa.miR-525-5p	0.88 (0.20-3.89)	0.864
hsa.miR-526b-3p	0.98 (0.11-9.09)	0.986
hsa.miR-527	3.14 (0.10-101.42)	0.518
hsa.miR-6129	2.18 (0.05-94.36)	0.685
hsa.miR-153-5p	0.13 (0.00-12.40)	0.381
hsa.miR-1539	0.40 (0.02-6.80)	0.524
hsa.miR-3683	0.07 (0.00-3.13)	0.172
hsa.miR-3912-3p	0.40 (0.02-6.80)	0.524
hsa.miR-4504	0.07 (0.00-3.13)	0.172
hsa.miR-4690-3p	0.13 (0.00-12.40)	0.381
hsa.miR-499b-5p	0.13 (0.00-12.40)	0.381
hsa.miR-5047	0.13 (0.00-12.40)	0.381
hsa.miR-511-3p	0.22 (0.02-2.50)	0.223
hsa.miR-631	0.22 (0.02-2.50)	0.223
hsa.miR-6529-3p	0.05 (0.00-1.55)	0.087
hsa.miR-6715b-3p	0.40 (0.02-6.80)	0.524
hsa.miR-6822-5p	0.13 (0.00-12.40)	0.381
hsa.miR-6850-3p	0.38 (0.05-2.98)	0.358
hsa.miR-6872-3p	0.40 (0.02-6.80)	0.524
hsa.miR-7159-3p	0.22 (0.02-2.50)	0.223
hsa.miR-7161-5p	0.13 (0.00-12.40)	0.381
hsa.miR-8052	0.07 (0.00-3.13)	0.172
hsa.miR-8087	0.40 (0.02-6.80)	0.524
hsa.miR-887-5p	0.13 (0.00-12.40)	0.381
Abbreviations: OR, odds ratio; CI, confidence interval; CRP, C-reactive protein; eGFR, estimated glomerular filtration rate; HbA1c, glycated hemoglobin; MIUC, muscle-invasive urothelial carcinoma; NMIUC, non-muscle-invasive urothelial carcinoma; NSAID, nonsteroidal anti-inflammatory drug; DEmiRNAs, differentially expressed microRNAs; miRNA, microRNA. Values in bold indicate statistical significan…

## Sheet: STable 2.upregulated_Tarbase
Supplementary Table 2. List of top 20 significantly differentially expressed upregulated miRNAs and gene interaction in Tarbase
Gene name	Gene ID	miRNA name	miRNA ID	experiments	publications	cell_lines	micro tscore
MLLT6	ENSG00000275023	hsa-miR-372-3p	MIMAT0000724	1	1	1	1
DAZAP2	ENSG00000183283	hsa-miR-372-3p	MIMAT0000724	1	3	1	0.99
DYRK2	ENSG00000127334	hsa-miR-372-3p	MIMAT0000724	1	1	1	0.99
LATS2	ENSG00000150457	hsa-miR-372-3p	MIMAT0000724	1	1	1	0.99
MKRN1	ENSG00000133606	hsa-miR-372-3p	MIMAT0000724	1	1	1	0.99
ZC3H12C	ENSG00000149289	hsa-miR-372-3p	MIMAT0000724	2	2	2	0.99
ZNFX1	ENSG00000124201	hsa-miR-372-3p	MIMAT0000724	1	1	1	0.99
GLIS3	ENSG00000107249	hsa-miR-372-3p	MIMAT0000724	1	1	1	0.98
RPS6KA3	ENSG00000177189	hsa-miR-372-3p	MIMAT0000724	1	1	1	0.98
RSBN1	ENSG00000081019	hsa-miR-372-3p	MIMAT0000724	1	1	1	0.98
SLAIN2	ENSG00000109171	hsa-miR-372-3p	MIMAT0000724	1	1	1	0.98
GPR137C	ENSG00000180998	hsa-miR-372-3p	MIMAT0000724	1	1	1	0.97
PRDM4	ENSG00000110851	hsa-miR-372-3p	MIMAT0000724	1	1	1	0.96
TNRC6B	ENSG00000100354	hsa-miR-372-3p	MIMAT0000724	1	1	1	0.96
YOD1	ENSG00000180667	hsa-miR-372-3p	MIMAT0000724	1	1	1	0.96
AGFG2	ENSG00000106351	hsa-miR-372-3p	MIMAT0000724	1	1	1	0.95
ANKRD50	ENSG00000151458	hsa-miR-372-3p	MIMAT0000724	1	1	1	0.94
BMPR2	ENSG00000204217	hsa-miR-372-3p	MIMAT0000724	1	1	1	0.94
BTG1	ENSG00000133639	hsa-miR-372-3p	MIMAT0000724	2	2	2	0.94
CLOCK	ENSG00000134852	hsa-miR-372-3p	MIMAT0000724	1	1	1	0.94
PHLPP2	ENSG00000040199	hsa-miR-372-3p	MIMAT0000724	1	2	1	0.94
BRMS1L	ENSG00000100916	hsa-miR-372-3p	MIMAT0000724	1	1	1	0.93
CDK19	ENSG00000155111	hsa-miR-372-3p	MIMAT0000724	1	1	1	0.93
DDHD1	ENSG00000100523	hsa-miR-372-3p	MIMAT0000724	1	1	1	0.93
FNDC3A	ENSG00000102531	hsa-miR-372-3p	MIMAT0000724	1	1	1	0.93
SETBP1	ENSG00000152217	hsa-miR-372-3p	MIMAT0000724	1	1	1	0.93
USP46	ENSG00000109189	hsa-miR-372-3p	MIMAT0000724	1	1	1	0.93
WDR26	ENSG00000162923	hsa-miR-372-3p	MIMAT0000724	1	1	1	0.93
CUX1	ENSG00000257923	hsa-miR-372-3p	MIMAT0000724	1	1	1	0.92
MAP3K9	ENSG00000006432	hsa-miR-372-3p	MIMAT0000724	1	1	1	0.92
TMCC1	ENSG00000172765	hsa-miR-372-3p	MIMAT0000724	1	1	1	0.92
TRPS1	ENSG00000104447	hsa-miR-372-3p	MIMAT0000724	1	1	1	0.92
CRK	ENSG00000167193	hsa-miR-372-3p	MIMAT0000724	1	1	1	0.91
FAT4	ENSG00000196159	hsa-miR-372-3p	MIMAT0000724	1	1	1	0.91
GNS	ENSG00000135677	hsa-miR-372-3p	MIMAT0000724	1	1	1	0.91
LRP8	ENSG00000157193	hsa-miR-372-3p	MIMAT0000724	1	1	1	0.91
SPTLC2	ENSG00000100596	hsa-miR-372-3p	MIMAT0000724	1	1	1	0.91
ANK2	ENSG00000145362	hsa-miR-372-3p	MIMAT0000724	1	1	1	0.9
KMT2A	ENSG00000118058	hsa-miR-372-3p	MIMAT0000724	1	1	1	0.9
MBNL1	ENSG00000152601	hsa-miR-372-3p	MIMAT0000724	1	1	1	0.9
PFKP	ENSG00000067057	hsa-miR-372-3p	MIMAT0000724	1	1	1	0.9
SERPINH1	ENSG00000149257	hsa-miR-372-3p	MIMAT0000724	1	1	1	0.9
GDF11	ENSG00000135414	hsa-miR-372-3p	MIMAT0000724	1	1	1	0.89
GPM6A	ENSG00000150625	hsa-miR-372-3p	MIMAT0000724	1	1	1	0.89
LRRC57	ENSG00000180979	hsa-miR-372-3p	MIMAT0000724	1	1	1	0.89
RAB5B	ENSG00000111540	hsa-miR-372-3p	MIMAT0000724	1	2	1	0.89
SERTAD2	ENSG00000179833	hsa-miR-372-3p	MIMAT0000724	2	3	2	0.89
SIK1	ENSG00000142178	hsa-miR-372-3p	MIMAT0000724	1	1	1	0.89
NCKAP1	ENSG00000061676	hsa-miR-372-3p	MIMAT0000724	1	2	1	0.88
TRIM36	ENSG00000152503	hsa-miR-372-3p	MIMAT0000724	1	1	1	0.88
ZDHHC9	ENSG00000188706	hsa-miR-372-3p	MIMAT0000724	1	1	1	0.88
AREL1	ENSG00000119682	hsa-miR-372-3p	MIMAT0000724	1	1	1	0.87
MSL1	ENSG00000188895	hsa-miR-372-3p	MIMAT0000724	1	1	1	0.87
PLAG1	ENSG00000181690	hsa-miR-372-3p	MIMAT0000724	1	1	1	0.87
TNRC6A	ENSG00000090905	hsa-miR-372-3p	MIMAT0000724	1	1	1	0.87
PDK3	ENSG00000067992	hsa-miR-372-3p	MIMAT0000724	1	1	1	0.86
PIAS2	ENSG00000078043	hsa-miR-372-3p	MIMAT0000724	1	1	1	0.86
UBR5	ENSG00000104517	hsa-miR-372-3p	MIMAT0000724	1	1	1	0.86
LCOR	ENSG00000196233	hsa-miR-372-3p	MIMAT0000724	1	1	1	0.85
NPAS2	ENSG00000170485	hsa-miR-372-3p	MIMAT0000724	1	1	1	0.84
ADGRL2	ENSG00000117114	hsa-miR-372-3p	MIMAT0000724	2	2	2	0.83
IRF2	ENSG00000168310	hsa-miR-372-3p	MIMAT0000724	1	1	1	0.83
SACS	ENSG00000151835	hsa-miR-372-3p	MIMAT0000724	1	1	1	0.83
USP9X	ENSG00000124486	hsa-miR-372-3p	MIMAT0000724	1	1	1	0.83
AL590132.1	ENSG00000284299	hsa-miR-372-3p	MIMAT0000724	1	1	1	0.82
CREB1	ENSG00000118260	hsa-miR-372-3p	MIMAT0000724	1	1	1	0.82
NCOA3	ENSG00000124151	hsa-miR-372-3p	MIMAT0000724	1	1	1	0.82
RC3H2	ENSG00000056586	hsa-miR-372-3p	MIMAT0000724	1	1	1	0.81
SOD2	ENSG00000112096	hsa-miR-372-3p	MIMAT0000724	1	1	1	0.81
TRIM2	ENSG00000109654	hsa-miR-372-3p	MIMAT0000724	1	1	1	0.81
C18ORF32	ENSG00000177576	hsa-miR-372-3p	MIMAT0000724	1	1	1	0.8
PON2	ENSG00000105854	hsa-miR-372-3p	MIMAT0000724	1	1	1	0.8
C6ORF62	ENSG00000112308	hsa-miR-372-3p	MIMAT0000724	1	1	1	0.79
CLIP4	ENSG00000115295	hsa-miR-372-3p	MIMAT0000724	1	1	1	0.79
FEM1C	ENSG00000145780	hsa-miR-372-3p	MIMAT0000724	1	1	1	0.79
RSBN1L	ENSG00000187257	hsa-miR-372-3p	MIMAT0000724	1	1	1	0.79
ARID5B	ENSG00000150347	hsa-miR-372-3p	MIMAT0000724	1	1	1	0.77
NHLRC3	ENSG00000188811	hsa-miR-372-3p	MIMAT0000724	1	2	1	0.77
AGO1	ENSG00000092847	hsa-miR-372-3p	MIMAT0000724	1	1	1	0.76
BNIP2	ENSG00000140299	hsa-miR-372-3p	MIMAT0000724	2	2	2	0.76
GLO1	ENSG00000124767	hsa-miR-372-3p	MIMAT0000724	1	1	1	0.76
ZFYVE9	ENSG00000157077	hsa-miR-372-3p	MIMAT0000724	1	1	1	0.76
AGO2	ENSG00000123908	hsa-miR-372-3p	MIMAT0000724	1	2	1	0.75
CHMP3	ENSG00000115561	hsa-miR-372-3p	MIMAT0000724	2	2	2	0.75
FANCD2	ENSG00000144554	hsa-miR-372-3p	MIMAT0000724	1	1	1	0.75
CAND1	ENSG00000111530	hsa-miR-372-3p	MIMAT0000724	1	1	1	0.74
EXT1	ENSG00000182197	hsa-miR-372-3p	MIMAT0000724	1	1	1	0.73
LMAN1	ENSG00000074695	hsa-miR-372-3p	MIMAT0000724	1	1	1	0.73
MTMR4	ENSG00000108389	hsa-miR-372-3p	MIMAT0000724	2	2	2	0.73
DDX51	ENSG00000185163	hsa-miR-372-3p	MIMAT0000724	1	1	1	0.72
FAM83F	ENSG00000133477	hsa-miR-372-3p	MIMAT0000724	1	1	1	0.72
SSX2IP	ENSG00000117155	hsa-miR-372-3p	MIMAT0000724	1	1	1	0.72
TAPT1	ENSG00000169762	hsa-miR-372-3p	MIMAT0000724	1	1	1	0.72
USP34	ENSG00000115464	hsa-miR-372-3p	MIMAT0000724	1	1	1	0.72
ASH1L	ENSG00000116539	hsa-miR-372-3p	MIMAT0000724	1	1	1	0.7
CEP120	ENSG00000168944	hsa-miR-372-3p	MIMAT0000724	1	1	1	0.7
LUC7L3	ENSG00000108848	hsa-miR-372-3p	MIMAT0000724	2	2	2	0.7
PTAR1	ENSG00000188647	hsa-miR-372-3p	MIMAT0000724	1	1	1	0.7
RSPRY1	ENSG00000159579	hsa-miR-372-3p	MIMAT0000724	1	1	1	0.7
DDX5	ENSG00000108654	hsa-miR-372-3p	MIMAT0000724	1	2	1	0.69
ELOA	ENSG00000011007	hsa-miR-372-3p	MIMAT0000724	2	3	2	0.69
EPC2	ENSG00000135999	hsa-miR-372-3p	MIMAT0000724	1	1	1	0.69
HIVEP2	ENSG00000010818	hsa-miR-372-3p	MIMAT0000724	1	1	1	0.69
MIER3	ENSG00000155545	hsa-miR-372-3p	MIMAT0000724	1	1	1	0.68
DICER1	ENSG00000100697	hsa-miR-372-3p	MIMAT0000724	1	1	1	0.67
ERBIN	ENSG00000112851	hsa-miR-372-3p	MIMAT0000724	2	2	2	0.67
NIPAL1	ENSG00000163293	hsa-miR-372-3p	MIMAT0000724	1	1	1	0.67
PDE4D	ENSG00000113448	hsa-miR-372-3p	MIMAT0000724	1	1	1	0.67
WDR47	ENSG00000085433	hsa-miR-372-3p	MIMAT0000724	1	1	1	0.67
AHR	ENSG00000106546	hsa-miR-372-3p	MIMAT0000724	1	1	1	0.66
DYNC1H1	ENSG00000197102	hsa-miR-372-3p	MIMAT0000724	1	1	1	0.66
LGR4	ENSG00000205213	hsa-miR-372-3p	MIMAT0000724	1	1	1	0.66
PRKAA1	ENSG00000132356	hsa-miR-372-3p	MIMAT0000724	2	3	2	0.66
BIRC6	ENSG00000115760	hsa-miR-372-3p	MIMAT0000724	1	1	1	0.65
FOSL2	ENSG00000075426	hsa-miR-372-3p	MIMAT0000724	1	1	1	0.65
GPD2	ENSG00000115159	hsa-miR-372-3p	MIMAT0000724	1	1	1	0.65
PIKFYVE	ENSG00000115020	hsa-miR-372-3p	MIMAT0000724	1	1	1	0.65
SUZ12	ENSG00000178691	hsa-miR-372-3p	MIMAT0000724	1	1	1	0.65
FIGN	ENSG00000182263	hsa-miR-372-3p	MIMAT0000724	1	1	1	0.64
KPNA4	ENSG00000186432	hsa-miR-372-3p	MIMAT0000724	1	1	1	0.64
NBEAL2	ENSG00000160796	hsa-miR-372-3p	MIMAT0000724	1	1	1	0.64
RELCH	ENSG00000134444	hsa-miR-372-3p	MIMAT0000724	1	1	1	0.64
TCERG1	ENSG00000113649	hsa-miR-372-3p	MIMAT0000724	1	1	1	0.64
THBS1	ENSG00000137801	hsa-miR-372-3p	MIMAT0000724	1	1	1	0.64
CNIH1	ENSG00000100528	hsa-miR-372-3p	MIMAT0000724	1	1	1	0.63
FAM168B	ENSG00000152102	hsa-miR-372-3p	MIMAT0000724	2	2	2	0.63
FOXK2	ENSG00000141568	hsa-miR-372-3p	MIMAT0000724	1	1	1	0.63
METTL3	ENSG00000165819	hsa-miR-372-3p	MIMAT0000724	1	1	1	0.63
NA	ENSG00000267022	hsa-miR-372-3p	MIMAT0000724	1	1	1	0.63
POGZ	ENSG00000143442	hsa-miR-372-3p	MIMAT0000724	2	2	2	0.63
SSH1	ENSG00000084112	hsa-miR-372-3p	MIMAT0000724	1	1	1	0.63
VEZF1	ENSG00000136451	hsa-miR-372-3p	MIMAT0000724	1	1	1	0.63
ARHGAP29	ENSG00000137962	hsa-miR-372-3p	MIMAT0000724	1	1	1	0.62
CDK12	ENSG00000167258	hsa-miR-372-3p	MIMAT0000724	1	1	1	0.62
CNOT7	ENSG00000198791	hsa-miR-372-3p	MIMAT0000724	1	1	1	0.62
IP6K1	ENSG00000176095	hsa-miR-372-3p	MIMAT0000724	1	1	1	0.62
NDEL1	ENSG00000166579	hsa-miR-372-3p	MIMAT0000724	1	1	1	0.62
NSD3	ENSG00000147548	hsa-miR-372-3p	MIMAT0000724	1	1	1	0.62
POFUT1	ENSG00000101346	hsa-miR-372-3p	MIMAT0000724	1	1	1	0.62
ZNF605	ENSG00000196458	hsa-miR-372-3p	MIMAT0000724	1	1	1	0.62
AJUBA	ENSG00000129474	hsa-miR-372-3p	MIMAT0000724	1	1	1	0.61
ZNF711	ENSG00000147180	hsa-miR-372-3p	MIMAT0000724	2	3	2	0.61
FSTL1	ENSG00000163430	hsa-miR-372-3p	MIMAT0000724	1	1	1	0.6
HNRNPUL1	ENSG00000105323	hsa-miR-372-3p	MIMAT0000724	1	1	1	0.6
HP1BP3	ENSG00000127483	hsa-miR-372-3p	MIMAT0000724	1	1	1	0.6
KIAA1522	ENSG00000162522	hsa-miR-372-3p	MIMAT0000724	1	1	1	0.6
NKTR	ENSG00000114857	hsa-miR-372-3p	MIMAT0000724	1	1	1	0.6
PLPPR4	ENSG00000117600	hsa-miR-372-3p	MIMAT0000724	1	1	1	0.6
SMAD5	ENSG00000113658	hsa-miR-372-3p	MIMAT0000724	1	1	1	0.6
TSC1	ENSG00000165699	hsa-miR-372-3p	MIMAT0000724	1	1	1	0.6
CCDC6	ENSG00000108091	hsa-miR-372-3p	MIMAT0000724	1	1	1	0.59
FAM169A	ENSG00000198780	hsa-miR-372-3p	MIMAT0000724	1	1	1	0.59
PRR12	ENSG00000126464	hsa-miR-372-3p	MIMAT0000724	1	1	1	0.59
SPAG9	ENSG00000008294	hsa-miR-372-3p	MIMAT0000724	1	1	1	0.59
STX16	ENSG00000124222	hsa-miR-372-3p	MIMAT0000724	1	1	1	0.59
TASOR	ENSG00000163946	hsa-miR-372-3p	MIMAT0000724	1	1	1	0.59
AKIRIN1	ENSG00000174574	hsa-miR-372-3p	MIMAT0000724	2	4	2	0.58
ARHGEF5	ENSG00000050327	hsa-miR-372-3p	MIMAT0000724	1	1	1	0.58
BTBD1	ENSG00000064726	hsa-miR-372-3p	MIMAT0000724	1	1	1	0.58
FOXG1	ENSG00000176165	hsa-miR-372-3p	MIMAT0000724	1	1	1	0.58
MMS22L	ENSG00000146263	hsa-miR-372-3p	MIMAT0000724	1	1	1	0.58
LMAN2L	ENSG00000114988	hsa-miR-372-3p	MIMAT0000724	1	1	1	0.57
SNX5	ENSG00000089006	hsa-miR-372-3p	MIMAT0000724	1	1	1	0.57
BRD4	ENSG00000141867	hsa-miR-372-3p	MIMAT0000724	1	1	1	0.56
CTDSPL2	ENSG00000137770	hsa-miR-372-3p	MIMAT0000724	1	1	1	0.56
HERC1	ENSG00000103657	hsa-miR-372-3p	MIMAT0000724	1	1	1	0.56
ITPRID2	ENSG00000138434	hsa-miR-372-3p	MIMAT0000724	1	1	1	0.56
TOB2	ENSG00000183864	hsa-miR-372-3p	MIMAT0000724	2	2	2	0.56
VMP1	ENSG00000062716	hsa-miR-372-3p	MIMAT0000724	1	1	1	0.56
FAM50B	ENSG00000145945	hsa-miR-372-3p	MIMAT0000724	1	1	1	0.55
ITM2B	ENSG00000136156	hsa-miR-372-3p	MIMAT0000724	1	1	1	0.55
KBTBD2	ENSG00000170852	hsa-miR-372-3p	MIMAT0000724	1	1	1	0.55
KLHL7	ENSG00000122550	hsa-miR-372-3p	MIMAT0000724	2	2	2	0.55
LIN28A	ENSG00000131914	hsa-miR-372-3p	MIMAT0000724	1	1	1	0.55
POLE3	ENSG00000148229	hsa-miR-372-3p	MIMAT0000724	1	1	1	0.55
ZNF740	ENSG00000139651	hsa-miR-372-3p	MIMAT0000724	1	1	1	0.55
ELL2	ENSG00000118985	hsa-miR-372-3p	MIMAT0000724	1	1	1	0.54
SESTD1	ENSG00000187231	hsa-miR-372-3p	MIMAT0000724	1	1	1	0.54
SOCS5	ENSG00000171150	hsa-miR-372-3p	MIMAT0000724	1	1	1	0.54
ST7L	ENSG00000007341	hsa-miR-372-3p	MIMAT0000724	1	1	1	0.54
EXO1	ENSG00000174371	hsa-miR-372-3p	MIMAT0000724	1	1	1	0.53
RBM12	ENSG00000244462	hsa-miR-372-3p	MIMAT0000724	1	1	1	0.53
REPIN1	ENSG00000214022	hsa-miR-372-3p	MIMAT0000724	1	1	1	0.53
TBL1XR1	ENSG00000177565	hsa-miR-372-3p	MIMAT0000724	1	1	1	0.53
CLSTN1	ENSG00000171603	hsa-miR-372-3p	MIMAT0000724	1	1	1	0.52
COPS2	ENSG00000166200	hsa-miR-372-3p	MIMAT0000724	1	1	1	0.52
FN1	ENSG00000115414	hsa-miR-372-3p	MIMAT0000724	1	1	1	0.52
OGA	ENSG00000198408	hsa-miR-372-3p	MIMAT0000724	1	1	1	0.52
POLG	ENSG00000140521	hsa-miR-372-3p	MIMAT0000724	1	1	1	0.52
PUM2	ENSG00000055917	hsa-miR-372-3p	MIMAT0000724	1	1	1	0.52
QKI	ENSG00000112531	hsa-miR-372-3p	MIMAT0000724	1	1	1	0.52
RO60	ENSG00000116747	hsa-miR-372-3p	MIMAT0000724	1	1	1	0.52
ZFC3H1	ENSG00000133858	hsa-miR-372-3p	MIMAT0000724	1	1	1	0.52
AP3M1	ENSG00000185009	hsa-miR-372-3p	MIMAT0000724	1	1	1	0.51
CYTH3	ENSG00000008256	hsa-miR-372-3p	MIMAT0000724	1	1	1	0.51
EEF1A1	ENSG00000156508	hsa-miR-372-3p	MIMAT0000724	2	2	2	0.51
INTU	ENSG00000164066	hsa-miR-372-3p	MIMAT0000724	1	1	1	0.51
PDCD10	ENSG00000114209	hsa-miR-372-3p	MIMAT0000724	1	1	1	0.51
SMC2	ENSG00000136824	hsa-miR-372-3p	MIMAT0000724	1	1	1	0.51
USP1	ENSG00000162607	hsa-miR-372-3p	MIMAT0000724	1	1	1	0.51
FOXC1	ENSG00000054598	hsa-miR-372-3p	MIMAT0000724	1	1	1	0.5
MLXIP	ENSG00000175727	hsa-miR-372-3p	MIMAT0000724	2	2	2	0.5
MPRIP	ENSG00000133030	hsa-miR-372-3p	MIMAT0000724	1	1	1	0.5
MSMO1	ENSG00000052802	hsa-miR-372-3p	MIMAT0000724	1	1	1	0.5
SHROOM3	ENSG00000138771	hsa-miR-372-3p	MIMAT0000724	1	1	1	0.5
STAG2	ENSG00000101972	hsa-miR-372-3p	MIMAT0000724	1	1	1	0.5
TMEM254	ENSG00000133678	hsa-miR-372-3p	MIMAT0000724	1	1	1	0.5
UTP25	ENSG00000117597	hsa-miR-372-3p	MIMAT0000724	1	1	1	0.5
ZDHHC3	ENSG00000163812	hsa-miR-372-3p	MIMAT0000724	1	1	1	0.5
CEBPB	ENSG00000172216	hsa-miR-372-3p	MIMAT0000724	1	1	1	0.49
CLDN12	ENSG00000157224	hsa-miR-372-3p	MIMAT0000724	1	1	1	0.49
KIF1A	ENSG00000130294	hsa-miR-372-3p	MIMAT0000724	1	1	1	0.49
KPNB1	ENSG00000108424	hsa-miR-372-3p	MIMAT0000724	2	2	2	0.49
POLR1E	ENSG00000137054	hsa-miR-372-3p	MIMAT0000724	1	1	1	0.49
STX3	ENSG00000166900	hsa-miR-372-3p	MIMAT0000724	1	1	1	0.49
TXNL1	ENSG00000091164	hsa-miR-372-3p	MIMAT0000724	1	1	1	0.49
ZNF106	ENSG00000103994	hsa-miR-372-3p	MIMAT0000724	1	1	1	0.49
DNM2	ENSG00000079805	hsa-miR-372-3p	MIMAT0000724	1	1	1	0.48
FAR1	ENSG00000197601	hsa-miR-372-3p	MIMAT0000724	1	1	1	0.48
IDE	ENSG00000119912	hsa-miR-372-3p	MIMAT0000724	1	1	1	0.48
MAP4	ENSG00000047849	hsa-miR-372-3p	MIMAT0000724	2	2	2	0.48
DOP1B	ENSG00000142197	hsa-miR-372-3p	MIMAT0000724	1	1	1	0.47
FASTKD2	ENSG00000118246	hsa-miR-372-3p	MIMAT0000724	1	1	1	0.47
MAT2A	ENSG00000168906	hsa-miR-372-3p	MIMAT0000724	1	1	1	0.47
PPP6R3	ENSG00000110075	hsa-miR-372-3p	MIMAT0000724	1	1	1	0.47
SRSF7	ENSG00000115875	hsa-miR-372-3p	MIMAT0000724	1	1	1	0.47
ABI1	ENSG00000136754	hsa-miR-372-3p	MIMAT0000724	1	1	1	0.46
ATP7A	ENSG00000165240	hsa-miR-372-3p	MIMAT0000724	1	1	1	0.46
HSPA13	ENSG00000155304	hsa-miR-372-3p	MIMAT0000724	1	1	1	0.46
LMBR1L	ENSG00000139636	hsa-miR-372-3p	MIMAT0000724	1	1	1	0.46
MEF2D	ENSG00000116604	hsa-miR-372-3p	MIMAT0000724	1	1	1	0.46
NPEPPS	ENSG00000141279	hsa-miR-372-3p	MIMAT0000724	1	1	1	0.46
SFXN1	ENSG00000164466	hsa-miR-372-3p	MIMAT0000724	1	1	1	0.46
UBQLN1	ENSG00000135018	hsa-miR-372-3p	MIMAT0000724	1	1	1	0.46
CHD6	ENSG00000124177	hsa-miR-372-3p	MIMAT0000724	1	1	1	0.45
GPI	ENSG00000105220	hsa-miR-372-3p	MIMAT0000724	1	1	1	0.45
KTI12	ENSG00000198841	hsa-miR-372-3p	MIMAT0000724	1	1	1	0.45
WWP2	ENSG00000198373	hsa-miR-372-3p	MIMAT0000724	1	1	1	0.45
ZFAND3	ENSG00000156639	hsa-miR-372-3p	MIMAT0000724	1	1	1	0.45
EIF2AK1	ENSG00000086232	hsa-miR-372-3p	MIMAT0000724	1	1	1	0.44
FZD8	ENSG00000177283	hsa-miR-372-3p	MIMAT0000724	1	1	1	0.44
LRRC1	ENSG00000137269	hsa-miR-372-3p	MIMAT0000724	1	1	1	0.44
PPP6R1	ENSG00000105063	hsa-miR-372-3p	MIMAT0000724	1	1	1	0.44
RERE	ENSG00000142599	hsa-miR-372-3p	MIMAT0000724	1	1	1	0.44
TNPO1	ENSG00000083312	hsa-miR-372-3p	MIMAT0000724	1	1	1	0.44
VCAN	ENSG00000038427	hsa-miR-372-3p	MIMAT0000724	1	1	1	0.44
ATRN	ENSG00000088812	hsa-miR-372-3p	MIMAT0000724	1	1	1	0.43
BTF3L4	ENSG00000134717	hsa-miR-372-3p	MIMAT0000724	1	1	1	0.43
CLUH	ENSG00000132361	hsa-miR-372-3p	MIMAT0000724	1	1	1	0.43
CNOT1	ENSG00000125107	hsa-miR-372-3p	MIMAT0000724	1	1	1	0.43
CSNK2A1	ENSG00000101266	hsa-miR-372-3p	MIMAT0000724	1	1	1	0.43
HECTD4	ENSG00000173064	hsa-miR-372-3p	MIMAT0000724	1	1	1	0.43
HIBCH	ENSG00000198130	hsa-miR-372-3p	MIMAT0000724	1	1	1	0.43
IGFBP4	ENSG00000141753	hsa-miR-372-3p	MIMAT0000724	1	1	1	0.43
NPC1	ENSG00000141458	hsa-miR-372-3p	MIMAT0000724	1	1	1	0.43
RNF4	ENSG00000063978	hsa-miR-372-3p	MIMAT0000724	1	1	1	0.43
STK40	ENSG00000196182	hsa-miR-372-3p	MIMAT0000724	1	1	1	0.43
ZBTB10	ENSG00000205189	hsa-miR-372-3p	MIMAT0000724	1	1	1	0.43
AXL	ENSG00000167601	hsa-miR-372-3p	MIMAT0000724	1	1	1	0.42
CERS2	ENSG00000143418	hsa-miR-372-3p	MIMAT0000724	1	1	1	0.42
GPN3	ENSG00000111231	hsa-miR-372-3p	MIMAT0000724	1	1	1	0.42
LYRM7	ENSG00000186687	hsa-miR-372-3p	MIMAT0000724	1	1	1	0.42
NARS	ENSG00000134440	hsa-miR-372-3p	MIMAT0000724	1	1	1	0.42
PAXBP1	ENSG00000159086	hsa-miR-372-3p	MIMAT0000724	1	1	1	0.42
SESN1	ENSG00000080546	hsa-miR-372-3p	MIMAT0000724	1	1	1	0.42
TNPO3	ENSG00000064419	hsa-miR-372-3p	MIMAT0000724	1	1	1	0.42
VGLL4	ENSG00000144560	hsa-miR-372-3p	MIMAT0000724	1	1	1	0.42
CTNNAL1	ENSG00000119326	hsa-miR-372-3p	MIMAT0000724	1	1	1	0.41
JARID2	ENSG00000008083	hsa-miR-372-3p	MIMAT0000724	1	1	1	0.41
MET	ENSG00000105976	hsa-miR-372-3p	MIMAT0000724	1	1	1	0.41
NES	ENSG00000132688	hsa-miR-372-3p	MIMAT0000724	1	1	1	0.41
ORC6	ENSG00000091651	hsa-miR-372-3p	MIMAT0000724	1	1	1	0.41
RANBP10	ENSG00000141084	hsa-miR-372-3p	MIMAT0000724	1	1	1	0.41
RPS24	ENSG00000138326	hsa-miR-372-3p	MIMAT0000724	1	1	1	0.41
TAF4B	ENSG00000141384	hsa-miR-372-3p	MIMAT0000724	1	1	1	0.41
UBE2E2	ENSG00000182247	hsa-miR-372-3p	MIMAT0000724	1	1	1	0.41
CDK13	ENSG00000065883	hsa-miR-372-3p	MIMAT0000724	1	1	1	0.4
CIP2A	ENSG00000163507	hsa-miR-372-3p	MIMAT0000724	1	1	1	0.4
CREBBP	ENSG00000005339	hsa-miR-372-3p	MIMAT0000724	1	1	1	0.4
DCTPP1	ENSG00000179958	hsa-miR-372-3p	MIMAT0000724	1	1	1	0.4
DOCK6	ENSG00000130158	hsa-miR-372-3p	MIMAT0000724	1	1	1	0.4
EDEM1	ENSG00000134109	hsa-miR-372-3p	MIMAT0000724	1	1	1	0.4
FGD1	ENSG00000102302	hsa-miR-372-3p	MIMAT0000724	1	1	1	0.4
FLNB	ENSG00000136068	hsa-miR-372-3p	MIMAT0000724	1	1	1	0.4
GLT8D1	ENSG00000016864	hsa-miR-372-3p	MIMAT0000724	1	1	1	0.4
JMJD1C	ENSG00000171988	hsa-miR-372-3p	MIMAT0000724	2	2	2	0.4
LRP1	ENSG00000123384	hsa-miR-372-3p	MIMAT0000724	1	1	1	0.4
LTN1	ENSG00000198862	hsa-miR-372-3p	MIMAT0000724	1	1	1	0.4
NUP210	ENSG00000132182	hsa-miR-372-3p	MIMAT0000724	1	1	1	0.4
RPL13A	ENSG00000142541	hsa-miR-372-3p	MIMAT0000724	1	1	1	0.4
UBAP2L	ENSG00000143569	hsa-miR-372-3p	MIMAT0000724	1	1	1	0.4
VIRMA	ENSG00000164944	hsa-miR-372-3p	MIMAT0000724	1	1	1	0.4
YAP1	ENSG00000137693	hsa-miR-372-3p	MIMAT0000724	1	1	1	0.4
FBXO3	ENSG00000110429	hsa-miR-372-3p	MIMAT0000724	1	2	1	0.39
NCOA4	ENSG00000266412	hsa-miR-372-3p	MIMAT0000724	1	1	1	0.39
RAB40B	ENSG00000141542	hsa-miR-372-3p	MIMAT0000724	1	1	1	0.39
SLC35C2	ENSG00000080189	hsa-miR-372-3p	MIMAT0000724	1	1	1	0.39
TRIB3	ENSG00000101255	hsa-miR-372-3p	MIMAT0000724	1	1	1	0.39
ARMC1	ENSG00000104442	hsa-miR-372-3p	MIMAT0000724	1	1	1	0.38
CRKL	ENSG00000099942	hsa-miR-372-3p	MIMAT0000724	1	1	1	0.38
KMT2D	ENSG00000167548	hsa-miR-372-3p	MIMAT0000724	1	1	1	0.38
PIPOX	ENSG00000179761	hsa-miR-372-3p	MIMAT0000724	1	1	1	0.38
PPP2R1A	ENSG00000105568	hsa-miR-372-3p	MIMAT0000724	1	1	1	0.38
RNF31	ENSG00000092098	hsa-miR-372-3p	MIMAT0000724	1	1	1	0.38
SPTAN1	ENSG00000197694	hsa-miR-372-3p	MIMAT0000724	1	1	1	0.38
STX12	ENSG00000117758	hsa-miR-372-3p	MIMAT0000724	1	2	1	0.38
ZNF223	ENSG00000178386	hsa-miR-372-3p	MIMAT0000724	1	1	1	0.38
ZNF8	ENSG00000278129	hsa-miR-372-3p	MIMAT0000724	1	1	1	0.38
ZSWIM8	ENSG00000214655	hsa-miR-372-3p	MIMAT0000724	1	1	1	0.38
CDCA2	ENSG00000184661	hsa-miR-372-3p	MIMAT0000724	1	1	1	0.37
CIZ1	ENSG00000148337	hsa-miR-372-3p	MIMAT0000724	1	1	1	0.37
FOXM1	ENSG00000111206	hsa-miR-372-3p	MIMAT0000724	1	1	1	0.37
PPL	ENSG00000118898	hsa-miR-372-3p	MIMAT0000724	1	1	1	0.37
PTPRU	ENSG00000060656	hsa-miR-372-3p	MIMAT0000724	1	1	1	0.37
RBM27	ENSG00000091009	hsa-miR-372-3p	MIMAT0000724	1	1	1	0.37
ATPAF1	ENSG00000123472	hsa-miR-372-3p	MIMAT0000724	2	2	2	0.36
DIAPH1	ENSG00000131504	hsa-miR-372-3p	MIMAT0000724	1	1	1	0.36
SKP2	ENSG00000145604	hsa-miR-372-3p	MIMAT0000724	1	1	1	0.36
ZBTB22	ENSG00000236104	hsa-miR-372-3p	MIMAT0000724	1	1	1	0.35
ACTG1	ENSG00000184009	hsa-miR-372-3p	MIMAT0000724	1	1	1	-1
ACTN1	ENSG00000072110	hsa-miR-372-3p	MIMAT0000724	1	1	1	-1
ARFGAP1	ENSG00000101199	hsa-miR-372-3p	MIMAT0000724	1	1	1	-1
ARID2	ENSG00000189079	hsa-miR-372-3p	MIMAT0000724	1	1	1	-1
ATG9A	ENSG00000198925	hsa-miR-372-3p	MIMAT0000724	1	1	1	-1
ATN1	ENSG00000111676	hsa-miR-372-3p	MIMAT0000724	1	1	1	-1
ATP1A1	ENSG00000163399	hsa-miR-372-3p	MIMAT0000724	1	1	1	-1
B4GALT2	ENSG00000117411	hsa-miR-372-3p	MIMAT0000724	1	1	1	-1
BRI3	ENSG00000164713	hsa-miR-372-3p	MIMAT0000724	1	1	1	-1
C12ORF76	ENSG00000174456	hsa-miR-372-3p	MIMAT0000724	1	1	1	-1
C8ORF34	ENSG00000165084	hsa-miR-372-3p	MIMAT0000724	1	1	1	-1
CALR	ENSG00000179218	hsa-miR-372-3p	MIMAT0000724	1	1	1	-1
CDK4	ENSG00000135446	hsa-miR-372-3p	MIMAT0000724	1	1	1	-1
CHTF8	ENSG00000168802	hsa-miR-372-3p	MIMAT0000724	1	1	1	-1
CSE1L	ENSG00000124207	hsa-miR-372-3p	MIMAT0000724	1	1	1	-1
CSGALNACT2	ENSG00000169826	hsa-miR-372-3p	MIMAT0000724	1	1	1	-1
DDIT4	ENSG00000168209	hsa-miR-372-3p	MIMAT0000724	1	1	1	-1
DDX19B	ENSG00000157349	hsa-miR-372-3p	MIMAT0000724	1	1	1	-1
DSCC1	ENSG00000136982	hsa-miR-372-3p	MIMAT0000724	1	1	1	-1
DUSP7	ENSG00000164086	hsa-miR-372-3p	MIMAT0000724	2	2	2	-1
EIF3D	ENSG00000100353	hsa-miR-372-3p	MIMAT0000724	1	1	1	-1
EPS15	ENSG00000085832	hsa-miR-372-3p	MIMAT0000724	1	1	1	-1
HMG20B	ENSG00000064961	hsa-miR-372-3p	MIMAT0000724	1	1	1	-1
HNRNPA1	ENSG00000135486	hsa-miR-372-3p	MIMAT0000724	1	1	1	-1
HNRNPA1L2	ENSG00000139675	hsa-miR-372-3p	MIMAT0000724	1	1	1	-1
HPRT1	ENSG00000165704	hsa-miR-372-3p	MIMAT0000724	1	1	1	-1
HSP90AA1	ENSG00000080824	hsa-miR-372-3p	MIMAT0000724	1	1	1	-1
IMMT	ENSG00000132305	hsa-miR-372-3p	MIMAT0000724	1	1	1	-1
IMPDH2	ENSG00000178035	hsa-miR-372-3p	MIMAT0000724	1	1	1	-1
LAMB3	ENSG00000196878	hsa-miR-372-3p	MIMAT0000724	1	1	1	-1
LMNA	ENSG00000160789	hsa-miR-372-3p	MIMAT0000724	1	1	1	-1
LPCAT4	ENSG00000176454	hsa-miR-372-3p	MIMAT0000724	1	1	1	-1
LRRC59	ENSG00000108829	hsa-miR-372-3p	MIMAT0000724	1	1	1	-1
MBIP	ENSG00000151332	hsa-miR-372-3p	MIMAT0000724	1	1	1	-1
MRPS27	ENSG00000113048	hsa-miR-372-3p	MIMAT0000724	1	1	1	-1
MUC5B	ENSG00000117983	hsa-miR-372-3p	MIMAT0000724	1	1	1	-1
MYH9	ENSG00000100345	hsa-miR-372-3p	MIMAT0000724	1	1	1	-1
NCOA6	ENSG00000198646	hsa-miR-372-3p	MIMAT0000724	1	1	1	-1
NCOR2	ENSG00000196498	hsa-miR-372-3p	MIMAT0000724	1	1	1	-1
NME1-NME2	ENSG00000011052	hsa-miR-372-3p	MIMAT0000724	1	1	1	-1
NSUN7	ENSG00000179299	hsa-miR-372-3p	MIMAT0000724	1	1	1	-1
PCDH1	ENSG00000156453	hsa-miR-372-3p	MIMAT0000724	1	1	1	-1
POMGNT2	ENSG00000144647	hsa-miR-372-3p	MIMAT0000724	1	1	1	-1
PPP4R3A	ENSG00000100796	hsa-miR-372-3p	MIMAT0000724	1	1	1	-1
PRPF8	ENSG00000174231	hsa-miR-372-3p	MIMAT0000724	1	1	1	-1
PRRC2A	ENSG00000204469	hsa-miR-372-3p	MIMAT0000724	1	1	1	-1
RHEBL1	ENSG00000167550	hsa-miR-372-3p	MIMAT0000724	1	1	1	-1
RHOF	ENSG00000139725	hsa-miR-372-3p	MIMAT0000724	1	1	1	-1
SAFB	ENSG00000160633	hsa-miR-372-3p	MIMAT0000724	1	1	1	-1
SEC63	ENSG00000025796	hsa-miR-372-3p	MIMAT0000724	1	1	1	-1
SF3B2	ENSG00000087365	hsa-miR-372-3p	MIMAT0000724	2	2	2	-1
SLC25A38	ENSG00000144659	hsa-miR-372-3p	MIMAT0000724	1	1	1	-1
SLC39A4	ENSG00000147804	hsa-miR-372-3p	MIMAT0000724	1	1	1	-1
SON	ENSG00000159140	hsa-miR-372-3p	MIMAT0000724	1	1	1	-1
SOX9	ENSG00000125398	hsa-miR-372-3p	MIMAT0000724	1	1	1	-1
SRRM2	ENSG00000167978	hsa-miR-372-3p	MIMAT0000724	1	1	1	-1
TFRC	ENSG00000072274	hsa-miR-372-3p	MIMAT0000724	1	1	1	-1
THEM6	ENSG00000130193	hsa-miR-372-3p	MIMAT0000724	1	1	1	-1
TMEM165	ENSG00000134851	hsa-miR-372-3p	MIMAT0000724	1	1	1	-1
TNPO2	ENSG00000105576	hsa-miR-372-3p	MIMAT0000724	1	1	1	-1
TOR1A	ENSG00000136827	hsa-miR-372-3p	MIMAT0000724	1	1	1	-1
TRAP1	ENSG00000126602	hsa-miR-372-3p	MIMAT0000724	1	1	1	-1
TRIM28	ENSG00000130726	hsa-miR-372-3p	MIMAT0000724	1	1	1	-1
VPS72	ENSG00000163159	hsa-miR-372-3p	MIMAT0000724	1	1	1	-1
YTHDF1	ENSG00000149658	hsa-miR-372-3p	MIMAT0000724	1	1	1	-1
ZNF521	ENSG00000198795	hsa-miR-372-3p	MIMAT0000724	1	1	1	-1
ZYX	ENSG00000159840	hsa-miR-372-3p	MIMAT0000724	1	1	1	-1
DAZAP2	ENSG00000183283	hsa-miR-519b-3p	MIMAT0002837	1	2	1	0.99
PTPN4	ENSG00000088179	hsa-miR-519b-3p	MIMAT0002837	1	2	1	0.99
ENPP5	ENSG00000112796	hsa-miR-519b-3p	MIMAT0002837	1	1	1	0.98
KMT2B	ENSG00000272333	hsa-miR-519b-3p	MIMAT0002837	1	2	1	0.98
RAB5B	ENSG00000111540	hsa-miR-519b-3p	MIMAT0002837	1	2	1	0.97
ZBTB4	ENSG00000174282	hsa-miR-519b-3p	MIMAT0002837	1	1	1	0.97
TNRC6B	ENSG00000100354	hsa-miR-519b-3p	MIMAT0002837	1	1	1	0.96
PPP2R2A	ENSG00000221914	hsa-miR-519b-3p	MIMAT0002837	2	2	2	0.95
ABHD5	ENSG00000011198	hsa-miR-519b-3p	MIMAT0002837	2	2	2	0.94
TNFRSF21	ENSG00000146072	hsa-miR-519b-3p	MIMAT0002837	2	3	2	0.94
GAN	ENSG00000261609	hsa-miR-519b-3p	MIMAT0002837	1	1	1	0.92
HIF1A	ENSG00000100644	hsa-miR-519b-3p	MIMAT0002837	2	2	2	0.92
USP34	ENSG00000115464	hsa-miR-519b-3p	MIMAT0002837	1	1	1	0.91
BBX	ENSG00000114439	hsa-miR-519b-3p	MIMAT0002837	1	1	1	0.9
LAPTM4A	ENSG00000068697	hsa-miR-519b-3p	MIMAT0002837	2	4	2	0.9
DNAJB9	ENSG00000128590	hsa-miR-519b-3p	MIMAT0002837	2	3	2	0.89
SOX4	ENSG00000124766	hsa-miR-519b-3p	MIMAT0002837	1	1	1	0.89
SNX5	ENSG00000089006	hsa-miR-519b-3p	MIMAT0002837	1	1	1	0.88
CHIC1	ENSG00000204116	hsa-miR-519b-3p	MIMAT0002837	1	1	1	0.87
EIF4G2	ENSG00000110321	hsa-miR-519b-3p	MIMAT0002837	1	1	1	0.87
AGO1	ENSG00000092847	hsa-miR-519b-3p	MIMAT0002837	2	2	2	0.86
HNRNPUL1	ENSG00000105323	hsa-miR-519b-3p	MIMAT0002837	2	2	2	0.86
PTPN3	ENSG00000070159	hsa-miR-519b-3p	MIMAT0002837	1	1	1	0.86
CCNG2	ENSG00000138764	hsa-miR-519b-3p	MIMAT0002837	1	1	1	0.83
TNRC6A	ENSG00000090905	hsa-miR-519b-3p	MIMAT0002837	1	1	1	0.83
HECTD2	ENSG00000165338	hsa-miR-519b-3p	MIMAT0002837	1	1	1	0.82
2025-03-06	ENSG00000145495	hsa-miR-519b-3p	MIMAT0002837	1	1	1	0.82
MTF1	ENSG00000188786	hsa-miR-519b-3p	MIMAT0002837	1	1	1	0.82
USP32	ENSG00000170832	hsa-miR-519b-3p	MIMAT0002837	1	1	1	0.82
G3BP1	ENSG00000145907	hsa-miR-519b-3p	MIMAT0002837	1	1	1	0.81
ETV1	ENSG00000006468	hsa-miR-519b-3p	MIMAT0002837	1	1	1	0.8
RAB5C	ENSG00000108774	hsa-miR-519b-3p	MIMAT0002837	1	1	1	0.79
MED14	ENSG00000180182	hsa-miR-519b-3p	MIMAT0002837	1	1	1	0.77
PIGA	ENSG00000165195	hsa-miR-519b-3p	MIMAT0002837	2	2	2	0.77
FBXO30	ENSG00000118496	hsa-miR-519b-3p	MIMAT0002837	1	1	1	0.76
FNDC3A	ENSG00000102531	hsa-miR-519b-3p	MIMAT0002837	1	1	1	0.76
KLF10	ENSG00000155090	hsa-miR-519b-3p	MIMAT0002837	1	1	1	0.76
PXDN	ENSG00000130508	hsa-miR-519b-3p	MIMAT0002837	1	1	1	0.73
KDM5B	ENSG00000117139	hsa-miR-519b-3p	MIMAT0002837	1	1	1	0.72
MCM7	ENSG00000166508	hsa-miR-519b-3p	MIMAT0002837	1	3	1	0.71
UBR4	ENSG00000127481	hsa-miR-519b-3p	MIMAT0002837	1	1	1	0.7
WNK1	ENSG00000060237	hsa-miR-519b-3p	MIMAT0002837	1	1	1	0.69
FBXO21	ENSG00000135108	hsa-miR-519b-3p	MIMAT0002837	1	1	1	0.68
TMBIM6	ENSG00000139644	hsa-miR-519b-3p	MIMAT0002837	1	1	1	0.67
NFE2L1	ENSG00000082641	hsa-miR-519b-3p	MIMAT0002837	1	1	1	0.66
NUCKS1	ENSG00000069275	hsa-miR-519b-3p	MIMAT0002837	1	1	1	0.66
PEX26	ENSG00000215193	hsa-miR-519b-3p	MIMAT0002837	1	1	1	0.66
OGT	ENSG00000147162	hsa-miR-519b-3p	MIMAT0002837	1	2	1	0.65
UBXN7	ENSG00000163960	hsa-miR-519b-3p	MIMAT0002837	1	1	1	0.65
CDKN1A	ENSG00000124762	hsa-miR-519b-3p	MIMAT0002837	1	1	1	0.63
OTUD1	ENSG00000165312	hsa-miR-519b-3p	MIMAT0002837	1	1	1	0.63
PPP4R2	ENSG00000163605	hsa-miR-519b-3p	MIMAT0002837	1	1	1	0.63
FAF2	ENSG00000113194	hsa-miR-519b-3p	MIMAT0002837	1	1	1	0.62
IGF1R	ENSG00000140443	hsa-miR-519b-3p	MIMAT0002837	1	2	1	0.62
NR2C1	ENSG00000120798	hsa-miR-519b-3p	MIMAT0002837	1	1	1	0.62
PTPN14	ENSG00000152104	hsa-miR-519b-3p	MIMAT0002837	1	1	1	0.62
ATPAF1	ENSG00000123472	hsa-miR-519b-3p	MIMAT0002837	1	2	1	0.61
CDK6	ENSG00000105810	hsa-miR-519b-3p	MIMAT0002837	1	1	1	0.59
DICER1	ENSG00000100697	hsa-miR-519b-3p	MIMAT0002837	1	1	1	0.57
SLC30A1	ENSG00000170385	hsa-miR-519b-3p	MIMAT0002837	1	2	1	0.57
JRKL	ENSG00000183340	hsa-miR-519b-3p	MIMAT0002837	1	1	1	0.56
NFE2L2	ENSG00000116044	hsa-miR-519b-3p	MIMAT0002837	2	2	2	0.56
TIMM17A	ENSG00000134375	hsa-miR-519b-3p	MIMAT0002837	1	1	1	0.56
GGNBP2	ENSG00000278311	hsa-miR-519b-3p	MIMAT0002837	1	1	1	0.55
GRB2	ENSG00000177885	hsa-miR-519b-3p	MIMAT0002837	1	1	1	0.55
NAP1L1	ENSG00000187109	hsa-miR-519b-3p	MIMAT0002837	1	1	1	0.55
CRYBG3	ENSG00000080200	hsa-miR-519b-3p	MIMAT0002837	1	1	1	0.54
MFSD9	ENSG00000135953	hsa-miR-519b-3p	MIMAT0002837	1	1	1	0.54
GSK3B	ENSG00000082701	hsa-miR-519b-3p	MIMAT0002837	1	1	1	0.53
MED7	ENSG00000155868	hsa-miR-519b-3p	MIMAT0002837	1	1	1	0.53
AFF4	ENSG00000072364	hsa-miR-519b-3p	MIMAT0002837	1	1	1	0.52
LIN28A	ENSG00000131914	hsa-miR-519b-3p	MIMAT0002837	1	1	1	0.52
TMEM59	ENSG00000116209	hsa-miR-519b-3p	MIMAT0002837	1	1	1	0.52
LUC7L2	ENSG00000146963	hsa-miR-519b-3p	MIMAT0002837	1	1	1	0.51
FBXO3	ENSG00000110429	hsa-miR-519b-3p	MIMAT0002837	1	2	1	0.5
TCERG1	ENSG00000113649	hsa-miR-519b-3p	MIMAT0002837	1	1	1	0.5
RNF38	ENSG00000137075	hsa-miR-519b-3p	MIMAT0002837	1	1	1	0.49
ASPM	ENSG00000066279	hsa-miR-519b-3p	MIMAT0002837	1	1	1	0.48
DCP1A	ENSG00000272886	hsa-miR-519b-3p	MIMAT0002837	1	1	1	0.48
RAB7A	ENSG00000075785	hsa-miR-519b-3p	MIMAT0002837	1	1	1	0.48
TUBB4B	ENSG00000188229	hsa-miR-519b-3p	MIMAT0002837	1	1	1	0.48
ZMAT3	ENSG00000172667	hsa-miR-519b-3p	MIMAT0002837	1	1	1	0.48
KANSL1	ENSG00000120071	hsa-miR-519b-3p	MIMAT0002837	1	1	1	0.46
RANBP6	ENSG00000137040	hsa-miR-519b-3p	MIMAT0002837	1	1	1	0.46
GNB1	ENSG00000078369	hsa-miR-519b-3p	MIMAT0002837	1	1	1	0.45
PAFAH1B3	ENSG00000079462	hsa-miR-519b-3p	MIMAT0002837	1	1	1	0.45
TMPO	ENSG00000120802	hsa-miR-519b-3p	MIMAT0002837	1	1	1	0.45
BCL11A	ENSG00000119866	hsa-miR-519b-3p	MIMAT0002837	1	1	1	0.44
TGFBR1	ENSG00000106799	hsa-miR-519b-3p	MIMAT0002837	1	1	1	0.43
NARS	ENSG00000134440	hsa-miR-519b-3p	MIMAT0002837	1	1	1	0.42
PAXBP1	ENSG00000159086	hsa-miR-519b-3p	MIMAT0002837	1	1	1	0.42
PODXL	ENSG00000128567	hsa-miR-519b-3p	MIMAT0002837	1	1	1	0.42
PSAT1	ENSG00000135069	hsa-miR-519b-3p	MIMAT0002837	1	1	1	0.42
YTHDF1	ENSG00000149658	hsa-miR-519b-3p	MIMAT0002837	1	1	1	0.42
CMTM3	ENSG00000140931	hsa-miR-519b-3p	MIMAT0002837	1	1	1	0.4
MCM2	ENSG00000073111	hsa-miR-519b-3p	MIMAT0002837	1	1	1	0.4
POLR1E	ENSG00000137054	hsa-miR-519b-3p	MIMAT0002837	1	1	1	0.4
TRIP12	ENSG00000153827	hsa-miR-519b-3p	MIMAT0002837	1	1	1	0.39
WDR20	ENSG00000140153	hsa-miR-519b-3p	MIMAT0002837	1	1	1	0.39
CDIP1	ENSG00000089486	hsa-miR-519b-3p	MIMAT0002837	1	1	1	0.38
PRPF38B	ENSG00000134186	hsa-miR-519b-3p	MIMAT0002837	1	2	1	0.38
RPL13A	ENSG00000142541	hsa-miR-519b-3p	MIMAT0002837	1	2	1	0.38
H2AFX	ENSG00000188486	hsa-miR-519b-3p	MIMAT0002837	1	1	1	0.37
SCYL2	ENSG00000136021	hsa-miR-519b-3p	MIMAT0002837	1	1	1	0.37
SRRM2	ENSG00000167978	hsa-miR-519b-3p	MIMAT0002837	1	1	1	0.37
ZNF770	ENSG00000198146	hsa-miR-519b-3p	MIMAT0002837	1	1	1	0.37
ACAT2	ENSG00000120437	hsa-miR-519b-3p	MIMAT0002837	1	1	1	-1
ACTN1	ENSG00000072110	hsa-miR-519b-3p	MIMAT0002837	1	1	1	-1
CFHR5	ENSG00000134389	hsa-miR-519b-3p	MIMAT0002837	1	1	1	-1
PAK1	ENSG00000149269	hsa-miR-519b-3p	MIMAT0002837	1	1	1	-1
PKMYT1	ENSG00000127564	hsa-miR-519b-3p	MIMAT0002837	1	1	1	-1
PPP4R1	ENSG00000154845	hsa-miR-519b-3p	MIMAT0002837	1	1	1	-1
ROR1	ENSG00000185483	hsa-miR-519b-3p	MIMAT0002837	1	1	1	-1
RPS11	ENSG00000142534	hsa-miR-519b-3p	MIMAT0002837	1	1	1	-1
RTN3	ENSG00000133318	hsa-miR-519b-3p	MIMAT0002837	1	1	1	-1
SELENOF	ENSG00000183291	hsa-miR-519b-3p	MIMAT0002837	1	1	1	-1
SPATS2L	ENSG00000196141	hsa-miR-519b-3p	MIMAT0002837	1	1	1	-1
TRIM28	ENSG00000130726	hsa-miR-519b-3p	MIMAT0002837	1	1	1	-1
UBE2A	ENSG00000077721	hsa-miR-519b-3p	MIMAT0002837	2	3	2	-1
UBQLN2	ENSG00000188021	hsa-miR-519b-3p	MIMAT0002837	1	1	1	-1
ZIC5	ENSG00000139800	hsa-miR-519b-3p	MIMAT0002837	1	1	1	-1
ZNF284	ENSG00000186026	hsa-miR-519b-3p	MIMAT0002837	1	3	1	-1
C6ORF62	ENSG00000112308	hsa-miR-1911-5p	MIMAT0007885	1	1	1	0.97
CALM2	ENSG00000143933	hsa-miR-1911-5p	MIMAT0007885	1	1	1	0.83
CCNT2	ENSG00000082258	hsa-miR-1911-5p	MIMAT0007885	1	1	1	0.81
GNAI1	ENSG00000127955	hsa-miR-1911-5p	MIMAT0007885	1	1	1	0.77
NUCKS1	ENSG00000069275	hsa-miR-1911-5p	MIMAT0007885	1	1	1	0.77
SPPL3	ENSG00000157837	hsa-miR-1911-5p	MIMAT0007885	1	1	1	0.75
ATF3	ENSG00000162772	hsa-miR-1911-5p	MIMAT0007885	1	1	1	0.74
MED13	ENSG00000108510	hsa-miR-1911-5p	MIMAT0007885	2	2	2	0.74
PHKA1	ENSG00000067177	hsa-miR-1911-5p	MIMAT0007885	1	1	1	0.7
SMC1A	ENSG00000072501	hsa-miR-1911-5p	MIMAT0007885	1	1	1	0.66
DCTN4	ENSG00000132912	hsa-miR-1911-5p	MIMAT0007885	1	1	1	0.65
SEMA6D	ENSG00000137872	hsa-miR-1911-5p	MIMAT0007885	1	1	1	0.65
TAB2	ENSG00000055208	hsa-miR-1911-5p	MIMAT0007885	1	1	1	0.65
GABPB1	ENSG00000104064	hsa-miR-1911-5p	MIMAT0007885	1	1	1	0.64
PHF12	ENSG00000109118	hsa-miR-1911-5p	MIMAT0007885	1	1	1	0.64
AP3M1	ENSG00000185009	hsa-miR-1911-5p	MIMAT0007885	1	1	1	0.61
ZNF100	ENSG00000197020	hsa-miR-1911-5p	MIMAT0007885	1	1	1	0.61
EGR1	ENSG00000120738	hsa-miR-1911-5p	MIMAT0007885	1	1	1	0.59
HNRNPA2B1	ENSG00000122566	hsa-miR-1911-5p	MIMAT0007885	1	1	1	0.59
RAB11FIP2	ENSG00000107560	hsa-miR-1911-5p	MIMAT0007885	1	1	1	0.59
C21ORF91	ENSG00000154642	hsa-miR-1911-5p	MIMAT0007885	1	1	1	0.58
CNOT6	ENSG00000113300	hsa-miR-1911-5p	MIMAT0007885	1	1	1	0.58
P2RX5-TAX1BP3	ENSG00000257950	hsa-miR-1911-5p	MIMAT0007885	1	1	1	0.58
PTPRF	ENSG00000142949	hsa-miR-1911-5p	MIMAT0007885	1	1	1	0.58
TAOK1	ENSG00000160551	hsa-miR-1911-5p	MIMAT0007885	1	1	1	0.58
ZNF292	ENSG00000188994	hsa-miR-1911-5p	MIMAT0007885	1	1	1	0.58
ZNF431	ENSG00000196705	hsa-miR-1911-5p	MIMAT0007885	1	1	1	0.58
CYP51A1	ENSG00000001630	hsa-miR-1911-5p	MIMAT0007885	1	1	1	0.57
DNAJC10	ENSG00000077232	hsa-miR-1911-5p	MIMAT0007885	1	1	1	0.56
TMEM206	ENSG00000065600	hsa-miR-1911-5p	MIMAT0007885	1	1	1	0.56
ZFP91	ENSG00000186660	hsa-miR-1911-5p	MIMAT0007885	2	2	1	0.56
MRPL15	ENSG00000137547	hsa-miR-1911-5p	MIMAT0007885	1	1	1	0.55
DIXDC1	ENSG00000150764	hsa-miR-1911-5p	MIMAT0007885	1	1	1	0.54
IGF2BP3	ENSG00000136231	hsa-miR-1911-5p	MIMAT0007885	1	1	1	0.54
USP8	ENSG00000138592	hsa-miR-1911-5p	MIMAT0007885	1	1	1	0.54
KCNT2	ENSG00000162687	hsa-miR-1911-5p	MIMAT0007885	1	1	1	0.53
PGAP1	ENSG00000197121	hsa-miR-1911-5p	MIMAT0007885	1	1	1	0.53
SBNO1	ENSG00000139697	hsa-miR-1911-5p	MIMAT0007885	1	1	1	0.53
SNX2	ENSG00000205302	hsa-miR-1911-5p	MIMAT0007885	1	1	1	0.53
TNPO1	ENSG00000083312	hsa-miR-1911-5p	MIMAT0007885	1	1	1	0.53
ZBTB41	ENSG00000177888	hsa-miR-1911-5p	MIMAT0007885	1	1	1	0.53
ZNF460	ENSG00000197714	hsa-miR-1911-5p	MIMAT0007885	1	1	1	0.53
CCDC88A	ENSG00000115355	hsa-miR-1911-5p	MIMAT0007885	1	1	1	0.52
CLDN12	ENSG00000157224	hsa-miR-1911-5p	MIMAT0007885	1	1	1	0.52
IPMK	ENSG00000151151	hsa-miR-1911-5p	MIMAT0007885	1	1	1	0.52
FBN1	ENSG00000166147	hsa-miR-1911-5p	MIMAT0007885	1	1	1	0.51
MDM2	ENSG00000135679	hsa-miR-1911-5p	MIMAT0007885	1	1	1	0.5
CAPRIN1	ENSG00000135387	hsa-miR-1911-5p	MIMAT0007885	1	1	1	0.49
MORC3	ENSG00000159256	hsa-miR-1911-5p	MIMAT0007885	1	1	1	0.49
P2RX5	ENSG00000083454	hsa-miR-1911-5p	MIMAT0007885	1	1	1	0.49
PGK1	ENSG00000102144	hsa-miR-1911-5p	MIMAT0007885	1	1	1	0.49
SUV39H2	ENSG00000152455	hsa-miR-1911-5p	MIMAT0007885	1	1	1	0.49
XPOT	ENSG00000184575	hsa-miR-1911-5p	MIMAT0007885	1	1	1	0.49
AP3M2	ENSG00000070718	hsa-miR-1911-5p	MIMAT0007885	1	1	1	0.48
GPBP1	ENSG00000062194	hsa-miR-1911-5p	MIMAT0007885	2	2	2	0.48
GPRIN3	ENSG00000185477	hsa-miR-1911-5p	MIMAT0007885	1	1	1	0.48
MGAT2	ENSG00000168282	hsa-miR-1911-5p	MIMAT0007885	1	1	1	0.48
NDUFC2	ENSG00000151366	hsa-miR-1911-5p	MIMAT0007885	1	1	1	0.48
CLASP1	ENSG00000074054	hsa-miR-1911-5p	MIMAT0007885	1	1	1	0.47
ETV5	ENSG00000244405	hsa-miR-1911-5p	MIMAT0007885	1	1	1	0.47
MPP5	ENSG00000072415	hsa-miR-1911-5p	MIMAT0007885	1	1	1	0.47
SLC16A7	ENSG00000118596	hsa-miR-1911-5p	MIMAT0007885	1	1	1	0.47
UVSSA	ENSG00000163945	hsa-miR-1911-5p	MIMAT0007885	1	1	1	0.47
DSTYK	ENSG00000133059	hsa-miR-1911-5p	MIMAT0007885	1	1	1	0.46
GOLGA1	ENSG00000136935	hsa-miR-1911-5p	MIMAT0007885	1	1	1	0.46
GPR107	ENSG00000148358	hsa-miR-1911-5p	MIMAT0007885	1	1	1	0.46
GRB2	ENSG00000177885	hsa-miR-1911-5p	MIMAT0007885	1	1	1	0.46
POP5	ENSG00000167272	hsa-miR-1911-5p	MIMAT0007885	1	1	1	0.46
RBSN	ENSG00000131381	hsa-miR-1911-5p	MIMAT0007885	1	1	1	0.46
RTF1	ENSG00000137815	hsa-miR-1911-5p	MIMAT0007885	1	1	1	0.46
ARFGEF1	ENSG00000066777	hsa-miR-1911-5p	MIMAT0007885	1	1	1	0.45
ARL4C	ENSG00000188042	hsa-miR-1911-5p	MIMAT0007885	2	2	1	0.45
CELF1	ENSG00000149187	hsa-miR-1911-5p	MIMAT0007885	1	1	1	0.45
FBXO21	ENSG00000135108	hsa-miR-1911-5p	MIMAT0007885	1	1	1	0.45
RBM12	ENSG00000244462	hsa-miR-1911-5p	MIMAT0007885	1	1	1	0.45
UBXN2A	ENSG00000173960	hsa-miR-1911-5p	MIMAT0007885	1	1	1	0.45
ARHGEF12	ENSG00000196914	hsa-miR-1911-5p	MIMAT0007885	1	1	1	0.44
IRF4	ENSG00000137265	hsa-miR-1911-5p	MIMAT0007885	1	1	1	0.44
JADE2	ENSG00000043143	hsa-miR-1911-5p	MIMAT0007885	1	1	1	0.44
NEU3	ENSG00000162139	hsa-miR-1911-5p	MIMAT0007885	1	1	1	0.44
NFIB	ENSG00000147862	hsa-miR-1911-5p	MIMAT0007885	1	1	1	0.44
PAK2	ENSG00000180370	hsa-miR-1911-5p	MIMAT0007885	2	2	2	0.44
PGRMC1	ENSG00000101856	hsa-miR-1911-5p	MIMAT0007885	1	1	1	0.44
ATPAF1	ENSG00000123472	hsa-miR-1911-5p	MIMAT0007885	1	1	1	0.43
DNAAF5	ENSG00000164818	hsa-miR-1911-5p	MIMAT0007885	1	1	1	0.43
HEBP2	ENSG00000051620	hsa-miR-1911-5p	MIMAT0007885	1	1	1	0.43
LRRC8B	ENSG00000197147	hsa-miR-1911-5p	MIMAT0007885	1	1	1	0.43
MORF4L1	ENSG00000185787	hsa-miR-1911-5p	MIMAT0007885	1	1	1	0.43
RBFOX2	ENSG00000100320	hsa-miR-1911-5p	MIMAT0007885	1	1	1	0.43
RBM26	ENSG00000139746	hsa-miR-1911-5p	MIMAT0007885	1	1	1	0.43
VAMP3	ENSG00000049245	hsa-miR-1911-5p	MIMAT0007885	1	1	1	0.43
ACSL3	ENSG00000123983	hsa-miR-1911-5p	MIMAT0007885	1	1	1	0.42
ATF7IP	ENSG00000171681	hsa-miR-1911-5p	MIMAT0007885	1	1	1	0.42
CLTC	ENSG00000141367	hsa-miR-1911-5p	MIMAT0007885	1	1	1	0.42
FOXO3	ENSG00000118689	hsa-miR-1911-5p	MIMAT0007885	1	1	1	0.42
FOXP2	ENSG00000128573	hsa-miR-1911-5p	MIMAT0007885	1	1	1	0.42
HECTD4	ENSG00000173064	hsa-miR-1911-5p	MIMAT0007885	1	1	1	0.42
NUFIP2	ENSG00000108256	hsa-miR-1911-5p	MIMAT0007885	1	1	1	0.42
PATL1	ENSG00000166889	hsa-miR-1911-5p	MIMAT0007885	1	1	1	0.42
PFKL	ENSG00000141959	hsa-miR-1911-5p	MIMAT0007885	1	1	1	0.42
PPAN	ENSG00000130810	hsa-miR-1911-5p	MIMAT0007885	1	1	1	0.42
PPAN-P2RY11	ENSG00000243207	hsa-miR-1911-5p	MIMAT0007885	1	1	1	0.42
RAB3D	ENSG00000105514	hsa-miR-1911-5p	MIMAT0007885	1	1	1	0.42
SLC35F3	ENSG00000183780	hsa-miR-1911-5p	MIMAT0007885	1	1	1	0.42
VPS33A	ENSG00000139719	hsa-miR-1911-5p	MIMAT0007885	1	1	1	0.42
ZFP36L2	ENSG00000152518	hsa-miR-1911-5p	MIMAT0007885	1	1	1	0.42
ABCE1	ENSG00000164163	hsa-miR-1911-5p	MIMAT0007885	1	1	1	0.41
ANKRD12	ENSG00000101745	hsa-miR-1911-5p	MIMAT0007885	1	1	1	0.41
ARPC5	ENSG00000162704	hsa-miR-1911-5p	MIMAT0007885	1	1	1	0.41
CAND1	ENSG00000111530	hsa-miR-1911-5p	MIMAT0007885	1	1	1	0.41
DENND1B	ENSG00000213047	hsa-miR-1911-5p	MIMAT0007885	1	1	1	0.41
GANAB	ENSG00000089597	hsa-miR-1911-5p	MIMAT0007885	1	1	1	0.41
MFF	ENSG00000168958	hsa-miR-1911-5p	MIMAT0007885	1	1	1	0.41
RMDN3	ENSG00000137824	hsa-miR-1911-5p	MIMAT0007885	1	1	1	0.41
SECISBP2L	ENSG00000138593	hsa-miR-1911-5p	MIMAT0007885	1	1	1	0.41
SELENOT	ENSG00000198843	hsa-miR-1911-5p	MIMAT0007885	1	1	1	0.41
SHMT2	ENSG00000182199	hsa-miR-1911-5p	MIMAT0007885	1	1	1	0.41
TBC1D15	ENSG00000121749	hsa-miR-1911-5p	MIMAT0007885	1	1	1	0.41
TJP1	ENSG00000104067	hsa-miR-1911-5p	MIMAT0007885	1	1	1	0.41
TNRC18	ENSG00000182095	hsa-miR-1911-5p	MIMAT0007885	1	1	1	0.41
BSN	ENSG00000164061	hsa-miR-1911-5p	MIMAT0007885	1	1	1	0.4
CCDC102B	ENSG00000150636	hsa-miR-1911-5p	MIMAT0007885	1	1	1	0.4
FAR2	ENSG00000064763	hsa-miR-1911-5p	MIMAT0007885	1	1	1	0.4
FBXW7	ENSG00000109670	hsa-miR-1911-5p	MIMAT0007885	1	1	1	0.4
GFPT1	ENSG00000198380	hsa-miR-1911-5p	MIMAT0007885	1	1	1	0.4
MINDY2	ENSG00000128923	hsa-miR-1911-5p	MIMAT0007885	1	1	1	0.4
MRPL51	ENSG00000111639	hsa-miR-1911-5p	MIMAT0007885	1	1	1	0.4
RPS3	ENSG00000149273	hsa-miR-1911-5p	MIMAT0007885	1	1	1	0.4
SINHCAF	ENSG00000139146	hsa-miR-1911-5p	MIMAT0007885	1	1	1	0.4
SLC38A1	ENSG00000111371	hsa-miR-1911-5p	MIMAT0007885	1	1	1	0.4
STK38L	ENSG00000211455	hsa-miR-1911-5p	MIMAT0007885	1	1	1	0.4
WNT2	ENSG00000105989	hsa-miR-1911-5p	MIMAT0007885	1	1	1	0.4
ARPP19	ENSG00000128989	hsa-miR-1911-5p	MIMAT0007885	2	2	1	0.39
ASH1L	ENSG00000116539	hsa-miR-1911-5p	MIMAT0007885	1	1	1	0.39
GEMIN8	ENSG00000046647	hsa-miR-1911-5p	MIMAT0007885	1	1	1	0.39
KATNAL1	ENSG00000102781	hsa-miR-1911-5p	MIMAT0007885	1	1	1	0.39
NFIL3	ENSG00000165030	hsa-miR-1911-5p	MIMAT0007885	1	1	1	0.39
RBM43	ENSG00000184898	hsa-miR-1911-5p	MIMAT0007885	1	1	1	0.39
TM9SF3	ENSG00000077147	hsa-miR-1911-5p	MIMAT0007885	1	1	1	0.39
TMEM248	ENSG00000106609	hsa-miR-1911-5p	MIMAT0007885	1	1	1	0.39
TP53INP1	ENSG00000164938	hsa-miR-1911-5p	MIMAT0007885	1	1	1	0.39
USP42	ENSG00000106346	hsa-miR-1911-5p	MIMAT0007885	1	1	1	0.39
YWHAZ	ENSG00000164924	hsa-miR-1911-5p	MIMAT0007885	1	1	1	0.39
ANGPT2	ENSG00000091879	hsa-miR-1911-5p	MIMAT0007885	1	1	1	0.38
ANKRD17	ENSG00000132466	hsa-miR-1911-5p	MIMAT0007885	1	1	1	0.38
ATRX	ENSG00000085224	hsa-miR-1911-5p	MIMAT0007885	1	1	1	0.38
C22ORF39	ENSG00000242259	hsa-miR-1911-5p	MIMAT0007885	1	1	1	0.38
CERS6	ENSG00000172292	hsa-miR-1911-5p	MIMAT0007885	1	1	1	0.38
CHERP	ENSG00000085872	hsa-miR-1911-5p	MIMAT0007885	1	1	1	0.38
CS	ENSG00000062485	hsa-miR-1911-5p	MIMAT0007885	1	1	1	0.38
CSNK1G1	ENSG00000169118	hsa-miR-1911-5p	MIMAT0007885	1	1	1	0.38
GALNTL6	ENSG00000174473	hsa-miR-1911-5p	MIMAT0007885	1	1	1	0.38
HEXB	ENSG00000049860	hsa-miR-1911-5p	MIMAT0007885	1	1	1	0.38
HIST1H1D	ENSG00000124575	hsa-miR-1911-5p	MIMAT0007885	1	1	1	0.38
IP6K1	ENSG00000176095	hsa-miR-1911-5p	MIMAT0007885	1	1	1	0.38
KLHDC3	ENSG00000124702	hsa-miR-1911-5p	MIMAT0007885	1	1	1	0.38
PRDM15	ENSG00000141956	hsa-miR-1911-5p	MIMAT0007885	1	1	1	0.38
PRKAB2	ENSG00000131791	hsa-miR-1911-5p	MIMAT0007885	1	1	1	0.38
RAB5B	ENSG00000111540	hsa-miR-1911-5p	MIMAT0007885	1	1	1	0.38
SF3B1	ENSG00000115524	hsa-miR-1911-5p	MIMAT0007885	1	1	1	0.38
SHC1	ENSG00000160691	hsa-miR-1911-5p	MIMAT0007885	1	1	1	0.38
TLNRD1	ENSG00000140406	hsa-miR-1911-5p	MIMAT0007885	1	1	1	0.38
TOMM70	ENSG00000154174	hsa-miR-1911-5p	MIMAT0007885	1	1	1	0.38
WDR82	ENSG00000164091	hsa-miR-1911-5p	MIMAT0007885	1	1	1	0.38
ZSCAN25	ENSG00000197037	hsa-miR-1911-5p	MIMAT0007885	1	1	1	0.38
ATAD2	ENSG00000156802	hsa-miR-1911-5p	MIMAT0007885	1	1	1	0.37
BCOR	ENSG00000183337	hsa-miR-1911-5p	MIMAT0007885	1	1	1	0.37
BSDC1	ENSG00000160058	hsa-miR-1911-5p	MIMAT0007885	1	1	1	0.37
C1D	ENSG00000197223	hsa-miR-1911-5p	MIMAT0007885	1	1	1	0.37
DUSP4	ENSG00000120875	hsa-miR-1911-5p	MIMAT0007885	1	1	1	0.37
GNL2	ENSG00000134697	hsa-miR-1911-5p	MIMAT0007885	1	1	1	0.37
HIRA	ENSG00000100084	hsa-miR-1911-5p	MIMAT0007885	1	1	1	0.37
KDM7A	ENSG00000006459	hsa-miR-1911-5p	MIMAT0007885	1	1	1	0.37
KLHL26	ENSG00000167487	hsa-miR-1911-5p	MIMAT0007885	1	1	1	0.37
MEAF6	ENSG00000163875	hsa-miR-1911-5p	MIMAT0007885	1	1	1	0.37
MKI67	ENSG00000148773	hsa-miR-1911-5p	MIMAT0007885	1	1	1	0.37
NOTCH2	ENSG00000134250	hsa-miR-1911-5p	MIMAT0007885	1	1	1	0.37
NOTCH3	ENSG00000074181	hsa-miR-1911-5p	MIMAT0007885	1	1	1	0.37
OTUD4	ENSG00000164164	hsa-miR-1911-5p	MIMAT0007885	1	1	1	0.37
PCNX2	ENSG00000135749	hsa-miR-1911-5p	MIMAT0007885	1	1	1	0.37
PRKG1	ENSG00000185532	hsa-miR-1911-5p	MIMAT0007885	1	1	1	0.37
RSL24D1	ENSG00000137876	hsa-miR-1911-5p	MIMAT0007885	1	1	1	0.37
SAMD8	ENSG00000156671	hsa-miR-1911-5p	MIMAT0007885	1	1	1	0.37
SLC35F5	ENSG00000115084	hsa-miR-1911-5p	MIMAT0007885	1	1	1	0.37
SPRY4	ENSG00000187678	hsa-miR-1911-5p	MIMAT0007885	1	1	1	0.37
TMEM63A	ENSG00000196187	hsa-miR-1911-5p	MIMAT0007885	1	1	1	0.37
TMEM64	ENSG00000180694	hsa-miR-1911-5p	MIMAT0007885	1	1	1	0.37
TRAPPC6B	ENSG00000182400	hsa-miR-1911-5p	MIMAT0007885	1	1	1	0.37
UBR4	ENSG00000127481	hsa-miR-1911-5p	MIMAT0007885	2	2	2	0.37
ZNF639	ENSG00000121864	hsa-miR-1911-5p	MIMAT0007885	1	1	1	0.37
ATP2B4	ENSG00000058668	hsa-miR-1911-5p	MIMAT0007885	1	1	1	0.36
C18ORF25	ENSG00000152242	hsa-miR-1911-5p	MIMAT0007885	1	1	1	0.36
DCX	ENSG00000077279	hsa-miR-1911-5p	MIMAT0007885	1	1	1	0.36
NR3C1	ENSG00000113580	hsa-miR-1911-5p	MIMAT0007885	1	1	1	0.36
RELCH	ENSG00000134444	hsa-miR-1911-5p	MIMAT0007885	1	1	1	0.36
ZNF574	ENSG00000105732	hsa-miR-1911-5p	MIMAT0007885	1	1	1	0.36
AHCY	ENSG00000101444	hsa-miR-1911-5p	MIMAT0007885	1	1	1	0.35
KLHL36	ENSG00000135686	hsa-miR-1911-5p	MIMAT0007885	1	1	1	0.35
AC092143.1	ENSG00000198211	hsa-miR-1911-5p	MIMAT0007885	1	1	1	-1
ACTB	ENSG00000075624	hsa-miR-1911-5p	MIMAT0007885	1	1	1	-1
AKAP10	ENSG00000108599	hsa-miR-1911-5p	MIMAT0007885	1	1	1	-1
ALG11	ENSG00000253710	hsa-miR-1911-5p	MIMAT0007885	1	1	1	-1
ANAPC13	ENSG00000129055	hsa-miR-1911-5p	MIMAT0007885	1	1	1	-1
ANAPC2	ENSG00000176248	hsa-miR-1911-5p	MIMAT0007885	1	1	1	-1
ARIH2	ENSG00000177479	hsa-miR-1911-5p	MIMAT0007885	1	1	1	-1
ARL6IP5	ENSG00000144746	hsa-miR-1911-5p	MIMAT0007885	1	1	1	-1
ATXN7L3	ENSG00000087152	hsa-miR-1911-5p	MIMAT0007885	1	1	1	-1
BRDT	ENSG00000137948	hsa-miR-1911-5p	MIMAT0007885	1	1	1	-1
CALM1	ENSG00000198668	hsa-miR-1911-5p	MIMAT0007885	2	2	1	-1
CAMTA1	ENSG00000171735	hsa-miR-1911-5p	MIMAT0007885	1	1	1	-1
CAP1	ENSG00000131236	hsa-miR-1911-5p	MIMAT0007885	1	1	1	-1
CASK	ENSG00000147044	hsa-miR-1911-5p	MIMAT0007885	1	1	1	-1
CCNI	ENSG00000118816	hsa-miR-1911-5p	MIMAT0007885	1	1	1	-1
CENPK	ENSG00000123219	hsa-miR-1911-5p	MIMAT0007885	1	1	1	-1
CERK	ENSG00000100422	hsa-miR-1911-5p	MIMAT0007885	1	1	1	-1
CKAP5	ENSG00000175216	hsa-miR-1911-5p	MIMAT0007885	1	1	1	-1
COP1	ENSG00000143207	hsa-miR-1911-5p	MIMAT0007885	2	2	1	-1
CSDE1	ENSG00000009307	hsa-miR-1911-5p	MIMAT0007885	1	1	1	-1
CSTPP1	ENSG00000149179	hsa-miR-1911-5p	MIMAT0007885	1	1	1	-1
DARS	ENSG00000115866	hsa-miR-1911-5p	MIMAT0007885	1	1	1	-1
DIAPH1	ENSG00000131504	hsa-miR-1911-5p	MIMAT0007885	1	1	1	-1
DMPK	ENSG00000104936	hsa-miR-1911-5p	MIMAT0007885	1	1	1	-1
DPYSL2	ENSG00000092964	hsa-miR-1911-5p	MIMAT0007885	1	1	1	-1
EEF1A1	ENSG00000156508	hsa-miR-1911-5p	MIMAT0007885	1	1	1	-1
EEF2	ENSG00000167658	hsa-miR-1911-5p	MIMAT0007885	1	1	1	-1
EIF5A	ENSG00000132507	hsa-miR-1911-5p	MIMAT0007885	1	1	1	-1
ENC1	ENSG00000171617	hsa-miR-1911-5p	MIMAT0007885	1	1	1	-1
ENO1	ENSG00000074800	hsa-miR-1911-5p	MIMAT0007885	1	1	1	-1
EPC1	ENSG00000120616	hsa-miR-1911-5p	MIMAT0007885	1	1	1	-1
EPRS	ENSG00000136628	hsa-miR-1911-5p	MIMAT0007885	1	1	1	-1
EPRS1	ENSG00000136628	hsa-miR-1911-5p	MIMAT0007885	1	1	1	-1
EWSR1	ENSG00000182944	hsa-miR-1911-5p	MIMAT0007885	1	1	1	-1
EXO1	ENSG00000174371	hsa-miR-1911-5p	MIMAT0007885	1	1	1	-1
FAM111A	ENSG00000166801	hsa-miR-1911-5p	MIMAT0007885	1	1	1	-1
FKBP3	ENSG00000100442	hsa-miR-1911-5p	MIMAT0007885	1	1	1	-1
GAPDH	ENSG00000111640	hsa-miR-1911-5p	MIMAT0007885	2	2	2	-1
GOPC	ENSG00000047932	hsa-miR-1911-5p	MIMAT0007885	1	1	1	-1
GTF2H1	ENSG00000110768	hsa-miR-1911-5p	MIMAT0007885	1	1	1	-1
H3F3B	ENSG00000132475	hsa-miR-1911-5p	MIMAT0007885	1	1	1	-1
H3F3C	ENSG00000188375	hsa-miR-1911-5p	MIMAT0007885	1	1	1	-1
HAX1	ENSG00000143575	hsa-miR-1911-5p	MIMAT0007885	1	1	1	-1
HIST1H2BG	ENSG00000273802	hsa-miR-1911-5p	MIMAT0007885	1	1	1	-1
HIST1H2BO	ENSG00000274641	hsa-miR-1911-5p	MIMAT0007885	1	1	1	-1
HIST1H4B	ENSG00000278705	hsa-miR-1911-5p	MIMAT0007885	1	1	1	-1
HIST1H4J	ENSG00000197238	hsa-miR-1911-5p	MIMAT0007885	1	1	1	-1
HLA-DRA	ENSG00000204287	hsa-miR-1911-5p	MIMAT0007885	1	1	1	-1
HNRNPC	ENSG00000092199	hsa-miR-1911-5p	MIMAT0007885	1	1	1	-1
HNRNPDL	ENSG00000152795	hsa-miR-1911-5p	MIMAT0007885	1	1	1	-1
HUWE1	ENSG00000086758	hsa-miR-1911-5p	MIMAT0007885	1	1	1	-1
ILK	ENSG00000166333	hsa-miR-1911-5p	MIMAT0007885	1	1	1	-1
IMMT	ENSG00000132305	hsa-miR-1911-5p	MIMAT0007885	1	1	1	-1
INSIG1	ENSG00000186480	hsa-miR-1911-5p	MIMAT0007885	1	1	1	-1
ITPK1	ENSG00000100605	hsa-miR-1911-5p	MIMAT0007885	1	1	1	-1
JAK2	ENSG00000096968	hsa-miR-1911-5p	MIMAT0007885	1	1	1	-1
JPT1	ENSG00000189159	hsa-miR-1911-5p	MIMAT0007885	1	1	1	-1
KDM6A	ENSG00000147050	hsa-miR-1911-5p	MIMAT0007885	1	1	1	-1
KIF2A	ENSG00000068796	hsa-miR-1911-5p	MIMAT0007885	2	2	2	-1
KLHL21	ENSG00000162413	hsa-miR-1911-5p	MIMAT0007885	1	1	1	-1
KRTCAP2	ENSG00000163463	hsa-miR-1911-5p	MIMAT0007885	1	1	1	-1
LANCL2	ENSG00000132434	hsa-miR-1911-5p	MIMAT0007885	1	1	1	-1
LMAN1	ENSG00000074695	hsa-miR-1911-5p	MIMAT0007885	1	1	1	-1
LRRC47	ENSG00000130764	hsa-miR-1911-5p	MIMAT0007885	1	1	1	-1
LTN1	ENSG00000198862	hsa-miR-1911-5p	MIMAT0007885	1	1	1	-1
LYRM4	ENSG00000214113	hsa-miR-1911-5p	MIMAT0007885	1	1	1	-1
MAGED1	ENSG00000179222	hsa-miR-1911-5p	MIMAT0007885	1	1	1	-1
MATN2	ENSG00000132561	hsa-miR-1911-5p	MIMAT0007885	1	1	1	-1
MIOS	ENSG00000164654	hsa-miR-1911-5p	MIMAT0007885	1	1	1	-1
MPV17L2	ENSG00000254858	hsa-miR-1911-5p	MIMAT0007885	1	1	1	-1
MRPL37	ENSG00000116221	hsa-miR-1911-5p	MIMAT0007885	1	1	1	-1
MRPS35	ENSG00000061794	hsa-miR-1911-5p	MIMAT0007885	1	1	1	-1
MSI2	ENSG00000153944	hsa-miR-1911-5p	MIMAT0007885	1	1	1	-1
MSL2	ENSG00000174579	hsa-miR-1911-5p	MIMAT0007885	1	1	1	-1
NA	ENSG00000289027	hsa-miR-1911-5p	MIMAT0007885	1	1	1	-1
NBR1	ENSG00000188554	hsa-miR-1911-5p	MIMAT0007885	1	1	1	-1
NDUFA8	ENSG00000119421	hsa-miR-1911-5p	MIMAT0007885	1	1	1	-1
NFATC3	ENSG00000072736	hsa-miR-1911-5p	MIMAT0007885	1	1	1	-1
NME1	ENSG00000239672	hsa-miR-1911-5p	MIMAT0007885	1	1	1	-1
NOCT	ENSG00000151014	hsa-miR-1911-5p	MIMAT0007885	1	1	1	-1
NSG1	ENSG00000168824	hsa-miR-1911-5p	MIMAT0007885	1	1	1	-1
PAFAH1B1	ENSG00000007168	hsa-miR-1911-5p	MIMAT0007885	1	1	1	-1
PATZ1	ENSG00000100105	hsa-miR-1911-5p	MIMAT0007885	1	1	1	-1
PHB2	ENSG00000215021	hsa-miR-1911-5p	MIMAT0007885	1	1	1	-1
PHGDH	ENSG00000092621	hsa-miR-1911-5p	MIMAT0007885	1	1	1	-1
PJA1	ENSG00000181191	hsa-miR-1911-5p	MIMAT0007885	1	1	1	-1
PLPP1	ENSG00000067113	hsa-miR-1911-5p	MIMAT0007885	1	1	1	-1
POF1B	ENSG00000124429	hsa-miR-1911-5p	MIMAT0007885	1	1	1	-1
POFUT1	ENSG00000101346	hsa-miR-1911-5p	MIMAT0007885	1	1	1	-1
POLR2B	ENSG00000047315	hsa-miR-1911-5p	MIMAT0007885	1	1	1	-1
PPP1R15B	ENSG00000158615	hsa-miR-1911-5p	MIMAT0007885	2	2	1	-1
PPP4R3A	ENSG00000100796	hsa-miR-1911-5p	MIMAT0007885	1	1	1	-1
PRPF19	ENSG00000110107	hsa-miR-1911-5p	MIMAT0007885	1	1	1	-1
PSMD2	ENSG00000175166	hsa-miR-1911-5p	MIMAT0007885	1	1	1	-1
PTPN13	ENSG00000163629	hsa-miR-1911-5p	MIMAT0007885	1	1	1	-1
PUF60	ENSG00000179950	hsa-miR-1911-5p	MIMAT0007885	1	1	1	-1
RAB10	ENSG00000084733	hsa-miR-1911-5p	MIMAT0007885	1	1	1	-1
RAB5C	ENSG00000108774	hsa-miR-1911-5p	MIMAT0007885	1	1	1	-1
RFC1	ENSG00000035928	hsa-miR-1911-5p	MIMAT0007885	1	1	1	-1
RNF166	ENSG00000158717	hsa-miR-1911-5p	MIMAT0007885	1	1	1	-1
RNF38	ENSG00000137075	hsa-miR-1911-5p	MIMAT0007885	1	1	1	-1
RPL15	ENSG00000174748	hsa-miR-1911-5p	MIMAT0007885	1	1	1	-1
RPL31	ENSG00000071082	hsa-miR-1911-5p	MIMAT0007885	1	1	1	-1
RPL4	ENSG00000174444	hsa-miR-1911-5p	MIMAT0007885	1	1	1	-1
RPLP0	ENSG00000089157	hsa-miR-1911-5p	MIMAT0007885	1	1	1	-1
RPN2	ENSG00000118705	hsa-miR-1911-5p	MIMAT0007885	1	1	1	-1
RPS11	ENSG00000142534	hsa-miR-1911-5p	MIMAT0007885	1	1	1	-1
RPS18	ENSG00000231500	hsa-miR-1911-5p	MIMAT0007885	1	1	1	-1
RTF2	ENSG00000022277	hsa-miR-1911-5p	MIMAT0007885	1	1	1	-1
RTL10	ENSG00000215012	hsa-miR-1911-5p	MIMAT0007885	1	1	1	-1
S100PBP	ENSG00000116497	hsa-miR-1911-5p	MIMAT0007885	1	1	1	-1
SEC24C	ENSG00000176986	hsa-miR-1911-5p	MIMAT0007885	1	1	1	-1
SFXN1	ENSG00000164466	hsa-miR-1911-5p	MIMAT0007885	1	1	1	-1
SLC16A1	ENSG00000155380	hsa-miR-1911-5p	MIMAT0007885	1	1	1	-1
SLC25A44	ENSG00000160785	hsa-miR-1911-5p	MIMAT0007885	1	1	1	-1
SLC25A46	ENSG00000164209	hsa-miR-1911-5p	MIMAT0007885	1	1	1	-1
SMG8	ENSG00000167447	hsa-miR-1911-5p	MIMAT0007885	1	1	1	-1
SNAI2	ENSG00000019549	hsa-miR-1911-5p	MIMAT0007885	1	1	1	-1
SNX10	ENSG00000086300	hsa-miR-1911-5p	MIMAT0007885	1	1	1	-1
SPEN	ENSG00000065526	hsa-miR-1911-5p	MIMAT0007885	1	1	1	-1
SSRP1	ENSG00000149136	hsa-miR-1911-5p	MIMAT0007885	1	1	1	-1
SYNE3	ENSG00000176438	hsa-miR-1911-5p	MIMAT0007885	2	2	1	-1
SYPL1	ENSG00000008282	hsa-miR-1911-5p	MIMAT0007885	1	1	1	-1
TASOR2	ENSG00000108021	hsa-miR-1911-5p	MIMAT0007885	2	2	1	-1
TERF2IP	ENSG00000166848	hsa-miR-1911-5p	MIMAT0007885	1	1	1	-1
TRRAP	ENSG00000196367	hsa-miR-1911-5p	MIMAT0007885	1	1	1	-1
TTC1	ENSG00000113312	hsa-miR-1911-5p	MIMAT0007885	1	1	1	-1
WAC	ENSG00000095787	hsa-miR-1911-5p	MIMAT0007885	1	1	1	-1
WDR26	ENSG00000162923	hsa-miR-1911-5p	MIMAT0007885	1	1	1	-1
WDR75	ENSG00000115368	hsa-miR-1911-5p	MIMAT0007885	1	1	1	-1
ZBTB7B	ENSG00000160685	hsa-miR-1911-5p	MIMAT0007885	1	1	1	-1
ZDHHC5	ENSG00000156599	hsa-miR-1911-5p	MIMAT0007885	1	1	1	-1
ZFP36	ENSG00000128016	hsa-miR-1911-5p	MIMAT0007885	1	1	1	-1
ZNF280D	ENSG00000137871	hsa-miR-1911-5p	MIMAT0007885	1	1	1	-1
ZNF473	ENSG00000142528	hsa-miR-1911-5p	MIMAT0007885	1	1	1	-1
ZNF800	ENSG00000048405	hsa-miR-1911-5p	MIMAT0007885	1	1	1	-1
ZNF829	ENSG00000185869	hsa-miR-1911-5p	MIMAT0007885	1	1	1	-1
CDCA7	ENSG00000144354	hsa-miR-373-3p	MIMAT0000726	1	1	1	0.98
PAPOLA	ENSG00000090060	hsa-miR-373-3p	MIMAT0000726	1	1	1	0.98
EXPH5	ENSG00000110723	hsa-miR-373-3p	MIMAT0000726	1	1	1	0.97
TXNIP	ENSG00000265972	hsa-miR-373-3p	MIMAT0000726	1	1	1	0.96
ZKSCAN1	ENSG00000106261	hsa-miR-373-3p	MIMAT0000726	1	1	1	0.96
ASF1B	ENSG00000105011	hsa-miR-373-3p	MIMAT0000726	1	1	1	0.95
ZBTB20	ENSG00000181722	hsa-miR-373-3p	MIMAT0000726	1	1	1	0.95
ARID4B	ENSG00000054267	hsa-miR-373-3p	MIMAT0000726	1	1	1	0.93
PKN2	ENSG00000065243	hsa-miR-373-3p	MIMAT0000726	1	1	1	0.93
LAMA3	ENSG00000053747	hsa-miR-373-3p	MIMAT0000726	1	1	1	0.92
SOS1	ENSG00000115904	hsa-miR-373-3p	MIMAT0000726	1	1	1	0.92
ZC3H12C	ENSG00000149289	hsa-miR-373-3p	MIMAT0000726	1	1	1	0.92
KMT2A	ENSG00000118058	hsa-miR-373-3p	MIMAT0000726	1	1	1	0.91
CLIP4	ENSG00000115295	hsa-miR-373-3p	MIMAT0000726	1	1	1	0.9
EIF3M	ENSG00000149100	hsa-miR-373-3p	MIMAT0000726	1	1	1	0.87
CAPZA1	ENSG00000116489	hsa-miR-373-3p	MIMAT0000726	1	1	1	0.86
GIGYF1	ENSG00000146830	hsa-miR-373-3p	MIMAT0000726	1	1	1	0.85
ASXL2	ENSG00000143970	hsa-miR-373-3p	MIMAT0000726	1	1	1	0.84
RASAL2	ENSG00000075391	hsa-miR-373-3p	MIMAT0000726	1	1	1	0.84
KIAA1522	ENSG00000162522	hsa-miR-373-3p	MIMAT0000726	1	1	1	0.8
ZFP91	ENSG00000186660	hsa-miR-373-3p	MIMAT0000726	1	1	1	0.79
GAN	ENSG00000261609	hsa-miR-373-3p	MIMAT0000726	1	1	1	0.78
PEX26	ENSG00000215193	hsa-miR-373-3p	MIMAT0000726	1	1	1	0.78
FBXL4	ENSG00000112234	hsa-miR-373-3p	MIMAT0000726	1	1	1	0.76
TNRC6A	ENSG00000090905	hsa-miR-373-3p	MIMAT0000726	1	1	1	0.76
AL135905.2	ENSG00000285976	hsa-miR-373-3p	MIMAT0000726	1	1	1	0.75
POLQ	ENSG00000051341	hsa-miR-373-3p	MIMAT0000726	1	1	1	0.73
RBM12B	ENSG00000183808	hsa-miR-373-3p	MIMAT0000726	1	1	1	0.73
EFCAB14	ENSG00000159658	hsa-miR-373-3p	MIMAT0000726	1	1	1	0.72
STK4	ENSG00000101109	hsa-miR-373-3p	MIMAT0000726	1	1	1	0.71
ANKRD17	ENSG00000132466	hsa-miR-373-3p	MIMAT0000726	1	1	1	0.69
SKA2	ENSG00000182628	hsa-miR-373-3p	MIMAT0000726	1	1	1	0.69
ABHD2	ENSG00000140526	hsa-miR-373-3p	MIMAT0000726	1	1	1	0.68
CDK6	ENSG00000105810	hsa-miR-373-3p	MIMAT0000726	1	1	1	0.68
TM9SF3	ENSG00000077147	hsa-miR-373-3p	MIMAT0000726	2	2	2	0.67
CTSA	ENSG00000064601	hsa-miR-373-3p	MIMAT0000726	1	1	1	0.65
ZNF431	ENSG00000196705	hsa-miR-373-3p	MIMAT0000726	1	1	1	0.65
CENPO	ENSG00000138092	hsa-miR-373-3p	MIMAT0000726	1	1	1	0.64
MAPK6	ENSG00000069956	hsa-miR-373-3p	MIMAT0000726	1	1	1	0.63
RAB6A	ENSG00000175582	hsa-miR-373-3p	MIMAT0000726	1	1	1	0.63
PITPNB	ENSG00000180957	hsa-miR-373-3p	MIMAT0000726	1	1	1	0.62
PMPCB	ENSG00000105819	hsa-miR-373-3p	MIMAT0000726	1	1	1	0.62
CRK	ENSG00000167193	hsa-miR-373-3p	MIMAT0000726	1	1	1	0.61
PXN	ENSG00000089159	hsa-miR-373-3p	MIMAT0000726	1	1	1	0.61
QSER1	ENSG00000060749	hsa-miR-373-3p	MIMAT0000726	1	1	1	0.6
ARHGEF18	ENSG00000104880	hsa-miR-373-3p	MIMAT0000726	1	1	1	0.59
BORCS7	ENSG00000166275	hsa-miR-373-3p	MIMAT0000726	1	1	1	0.59
MAPK8	ENSG00000107643	hsa-miR-373-3p	MIMAT0000726	1	1	1	0.59
TRIB1	ENSG00000173334	hsa-miR-373-3p	MIMAT0000726	1	1	1	0.58
MDM2	ENSG00000135679	hsa-miR-373-3p	MIMAT0000726	1	1	1	0.57
MRPL19	ENSG00000115364	hsa-miR-373-3p	MIMAT0000726	2	2	2	0.57
CCDC6	ENSG00000108091	hsa-miR-373-3p	MIMAT0000726	1	1	1	0.53
LGALS1	ENSG00000100097	hsa-miR-373-3p	MIMAT0000726	1	1	1	0.52
ZFC3H1	ENSG00000133858	hsa-miR-373-3p	MIMAT0000726	1	1	1	0.52
SCP2	ENSG00000116171	hsa-miR-373-3p	MIMAT0000726	1	1	1	0.51
ZNF460	ENSG00000197714	hsa-miR-373-3p	MIMAT0000726	1	1	1	0.51
ASPH	ENSG00000198363	hsa-miR-373-3p	MIMAT0000726	1	1	1	0.5
CDK12	ENSG00000167258	hsa-miR-373-3p	MIMAT0000726	1	1	1	0.5
RHOBTB1	ENSG00000072422	hsa-miR-373-3p	MIMAT0000726	1	1	1	0.5
SIPA1L3	ENSG00000105738	hsa-miR-373-3p	MIMAT0000726	1	1	1	0.5
DDX6	ENSG00000110367	hsa-miR-373-3p	MIMAT0000726	1	1	1	0.49
TMEM189	ENSG00000240849	hsa-miR-373-3p	MIMAT0000726	1	1	1	0.49
EIF3A	ENSG00000107581	hsa-miR-373-3p	MIMAT0000726	1	1	1	0.48
S1PR3	ENSG00000213694	hsa-miR-373-3p	MIMAT0000726	1	1	1	0.48
TRUB1	ENSG00000165832	hsa-miR-373-3p	MIMAT0000726	1	1	1	0.48
CNIH4	ENSG00000143771	hsa-miR-373-3p	MIMAT0000726	1	1	1	0.47
CSNK2A1	ENSG00000101266	hsa-miR-373-3p	MIMAT0000726	1	1	1	0.46
EPAS1	ENSG00000116016	hsa-miR-373-3p	MIMAT0000726	1	1	1	0.46
KCTD10	ENSG00000110906	hsa-miR-373-3p	MIMAT0000726	1	1	1	0.46
ZFP36L2	ENSG00000152518	hsa-miR-373-3p	MIMAT0000726	1	1	1	0.45
ATP6V1C1	ENSG00000155097	hsa-miR-373-3p	MIMAT0000726	1	1	1	0.44
CCDC47	ENSG00000108588	hsa-miR-373-3p	MIMAT0000726	1	1	1	0.44
CCNE1	ENSG00000105173	hsa-miR-373-3p	MIMAT0000726	1	1	1	0.44
TUBA1B	ENSG00000123416	hsa-miR-373-3p	MIMAT0000726	1	1	1	0.43
G3BP2	ENSG00000138757	hsa-miR-373-3p	MIMAT0000726	1	1	1	0.42
GULP1	ENSG00000144366	hsa-miR-373-3p	MIMAT0000726	1	1	1	0.42
PPP6R3	ENSG00000110075	hsa-miR-373-3p	MIMAT0000726	1	1	1	0.42
RHBDF1	ENSG00000007384	hsa-miR-373-3p	MIMAT0000726	1	1	1	0.42
AC124319.1	ENSG00000173821	hsa-miR-373-3p	MIMAT0000726	1	1	1	0.41
ADNP	ENSG00000101126	hsa-miR-373-3p	MIMAT0000726	1	1	1	0.41
CLDN12	ENSG00000157224	hsa-miR-373-3p	MIMAT0000726	1	1	1	0.41
EEF1AKNMT	ENSG00000010165	hsa-miR-373-3p	MIMAT0000726	1	1	1	0.41
EPS15L1	ENSG00000127527	hsa-miR-373-3p	MIMAT0000726	1	1	1	0.41
MGAT4B	ENSG00000161013	hsa-miR-373-3p	MIMAT0000726	1	1	1	0.41
OSBPL10	ENSG00000144645	hsa-miR-373-3p	MIMAT0000726	1	1	1	0.41
TOMM70	ENSG00000154174	hsa-miR-373-3p	MIMAT0000726	1	1	1	0.41
CRKL	ENSG00000099942	hsa-miR-373-3p	MIMAT0000726	1	1	1	0.4
EGR1	ENSG00000120738	hsa-miR-373-3p	MIMAT0000726	1	1	1	0.4
FOSL2	ENSG00000075426	hsa-miR-373-3p	MIMAT0000726	1	1	1	0.4
HYOU1	ENSG00000149428	hsa-miR-373-3p	MIMAT0000726	1	1	1	0.4
RAP1A	ENSG00000116473	hsa-miR-373-3p	MIMAT0000726	1	1	1	0.4
STARD13	ENSG00000133121	hsa-miR-373-3p	MIMAT0000726	1	1	1	0.4
ZBTB2	ENSG00000181472	hsa-miR-373-3p	MIMAT0000726	1	1	1	0.4
ACTB	ENSG00000075624	hsa-miR-373-3p	MIMAT0000726	1	1	1	0.39
FLNB	ENSG00000136068	hsa-miR-373-3p	MIMAT0000726	1	1	1	0.39
MYLIP	ENSG00000007944	hsa-miR-373-3p	MIMAT0000726	1	1	1	0.39
SDC4	ENSG00000124145	hsa-miR-373-3p	MIMAT0000726	1	1	1	0.39
SLC38A7	ENSG00000103042	hsa-miR-373-3p	MIMAT0000726	1	1	1	0.39
SLC7A5	ENSG00000103257	hsa-miR-373-3p	MIMAT0000726	1	1	1	0.39
TPGS2	ENSG00000134779	hsa-miR-373-3p	MIMAT0000726	1	1	1	0.39
WWTR1	ENSG00000018408	hsa-miR-373-3p	MIMAT0000726	1	1	1	0.39
FAM83H	ENSG00000180921	hsa-miR-373-3p	MIMAT0000726	1	1	1	0.38
PEG10	ENSG00000242265	hsa-miR-373-3p	MIMAT0000726	1	1	1	0.38
ACACA	ENSG00000278540	hsa-miR-373-3p	MIMAT0000726	1	1	1	0.37
BRD4	ENSG00000141867	hsa-miR-373-3p	MIMAT0000726	1	1	1	0.37
CENPF	ENSG00000117724	hsa-miR-373-3p	MIMAT0000726	1	1	1	0.37
FZD8	ENSG00000177283	hsa-miR-373-3p	MIMAT0000726	1	1	1	0.37
PANK1	ENSG00000152782	hsa-miR-373-3p	MIMAT0000726	1	1	1	0.37
ZNF609	ENSG00000180357	hsa-miR-373-3p	MIMAT0000726	1	1	1	0.37
GRSF1	ENSG00000132463	hsa-miR-373-3p	MIMAT0000726	1	1	1	0.36
IQCE	ENSG00000106012	hsa-miR-373-3p	MIMAT0000726	1	1	1	0.36
ITPK1	ENSG00000100605	hsa-miR-373-3p	MIMAT0000726	1	1	1	0.36
RNF31	ENSG00000092098	hsa-miR-373-3p	MIMAT0000726	1	1	1	0.36
USP36	ENSG00000055483	hsa-miR-373-3p	MIMAT0000726	1	1	1	0.36
ANKRD13D	ENSG00000172932	hsa-miR-373-3p	MIMAT0000726	1	1	1	-1
ANLN	ENSG00000011426	hsa-miR-373-3p	MIMAT0000726	1	1	1	-1
ATF1	ENSG00000123268	hsa-miR-373-3p	MIMAT0000726	1	1	1	-1
ATP6V0D1	ENSG00000159720	hsa-miR-373-3p	MIMAT0000726	2	2	2	-1
CERS2	ENSG00000143418	hsa-miR-373-3p	MIMAT0000726	1	1	1	-1
CKAP4	ENSG00000136026	hsa-miR-373-3p	MIMAT0000726	1	1	1	-1
COL9A2	ENSG00000049089	hsa-miR-373-3p	MIMAT0000726	1	1	1	-1
CXCL5	ENSG00000163735	hsa-miR-373-3p	MIMAT0000726	1	1	1	-1
DAZAP1	ENSG00000071626	hsa-miR-373-3p	MIMAT0000726	1	1	1	-1
DBN1	ENSG00000113758	hsa-miR-373-3p	MIMAT0000726	1	1	1	-1
DDIT4	ENSG00000168209	hsa-miR-373-3p	MIMAT0000726	1	1	1	-1
DENND4B	ENSG00000198837	hsa-miR-373-3p	MIMAT0000726	1	1	1	-1
DNTTIP2	ENSG00000067334	hsa-miR-373-3p	MIMAT0000726	1	1	1	-1
DROSHA	ENSG00000113360	hsa-miR-373-3p	MIMAT0000726	1	1	1	-1
DUSP4	ENSG00000120875	hsa-miR-373-3p	MIMAT0000726	1	1	1	-1
HSP90AA1	ENSG00000080824	hsa-miR-373-3p	MIMAT0000726	1	1	1	-1
HSPB1	ENSG00000106211	hsa-miR-373-3p	MIMAT0000726	1	1	1	-1
IFI30	ENSG00000216490	hsa-miR-373-3p	MIMAT0000726	1	1	1	-1
JKAMP	ENSG00000050130	hsa-miR-373-3p	MIMAT0000726	1	1	1	-1
LMNB1	ENSG00000113368	hsa-miR-373-3p	MIMAT0000726	2	2	2	-1
MAP3K21	ENSG00000143674	hsa-miR-373-3p	MIMAT0000726	1	1	1	-1
MARVELD1	ENSG00000155254	hsa-miR-373-3p	MIMAT0000726	1	1	1	-1
MED31	ENSG00000108590	hsa-miR-373-3p	MIMAT0000726	1	1	1	-1
NOC2L	ENSG00000188976	hsa-miR-373-3p	MIMAT0000726	1	1	1	-1
NRP1	ENSG00000099250	hsa-miR-373-3p	MIMAT0000726	1	1	1	-1
RAD21	ENSG00000164754	hsa-miR-373-3p	MIMAT0000726	1	1	1	-1
RASSF1	ENSG00000068028	hsa-miR-373-3p	MIMAT0000726	1	1	1	-1
RPL22	ENSG00000116251	hsa-miR-373-3p	MIMAT0000726	1	1	1	-1
RPL5	ENSG00000122406	hsa-miR-373-3p	MIMAT0000726	1	1	1	-1
RPS4X	ENSG00000198034	hsa-miR-373-3p	MIMAT0000726	1	1	1	-1
RRM2B	ENSG00000048392	hsa-miR-373-3p	MIMAT0000726	1	1	1	-1
SF3B2	ENSG00000087365	hsa-miR-373-3p	MIMAT0000726	1	1	1	-1
SRRM2	ENSG00000167978	hsa-miR-373-3p	MIMAT0000726	1	1	1	-1
SUPT20H	ENSG00000102710	hsa-miR-373-3p	MIMAT0000726	1	1	1	-1
TARS	ENSG00000113407	hsa-miR-373-3p	MIMAT0000726	1	1	1	-1
TUBA1A	ENSG00000167552	hsa-miR-373-3p	MIMAT0000726	1	1	1	-1
ZHX1	ENSG00000165156	hsa-miR-373-3p	MIMAT0000726	1	1	1	-1
ZIC5	ENSG00000139800	hsa-miR-373-3p	MIMAT0000726	1	1	1	-1
ZNF254	ENSG00000213096	hsa-miR-373-3p	MIMAT0000726	1	1	1	-1
CROT	ENSG00000005469	hsa-miR-520c-3p	MIMAT0002846	1	1	1	1
TGFBR2	ENSG00000163513	hsa-miR-520c-3p	MIMAT0002846	1	1	1	1
ZNF800	ENSG00000048405	hsa-miR-520c-3p	MIMAT0002846	1	1	1	1
SAR1B	ENSG00000152700	hsa-miR-520c-3p	MIMAT0002846	1	1	1	0.99
ZNFX1	ENSG00000124201	hsa-miR-520c-3p	MIMAT0002846	1	1	1	0.99
DAZAP2	ENSG00000183283	hsa-miR-520c-3p	MIMAT0002846	1	1	1	0.98
PLAGL2	ENSG00000126003	hsa-miR-520c-3p	MIMAT0002846	1	1	1	0.98
ZC3H12C	ENSG00000149289	hsa-miR-520c-3p	MIMAT0002846	1	1	1	0.98
PHC3	ENSG00000173889	hsa-miR-520c-3p	MIMAT0002846	1	1	1	0.97
GOLGA1	ENSG00000136935	hsa-miR-520c-3p	MIMAT0002846	1	1	1	0.96
BTG1	ENSG00000133639	hsa-miR-520c-3p	MIMAT0002846	1	1	1	0.95
MFAP3L	ENSG00000198948	hsa-miR-520c-3p	MIMAT0002846	1	1	1	0.95
CD44	ENSG00000026508	hsa-miR-520c-3p	MIMAT0002846	1	1	1	0.94
MICB	ENSG00000204516	hsa-miR-520c-3p	MIMAT0002846	1	1	1	0.94
BNIP2	ENSG00000140299	hsa-miR-520c-3p	MIMAT0002846	1	1	1	0.93
CRK	ENSG00000167193	hsa-miR-520c-3p	MIMAT0002846	1	1	1	0.89
GOLGA7	ENSG00000147533	hsa-miR-520c-3p	MIMAT0002846	1	1	1	0.88
TNRC6A	ENSG00000090905	hsa-miR-520c-3p	MIMAT0002846	1	1	1	0.88
AREL1	ENSG00000119682	hsa-miR-520c-3p	MIMAT0002846	1	1	1	0.86
PTDSS1	ENSG00000156471	hsa-miR-520c-3p	MIMAT0002846	1	1	1	0.86
ZBTB4	ENSG00000174282	hsa-miR-520c-3p	MIMAT0002846	1	1	1	0.86
ANKRD17	ENSG00000132466	hsa-miR-520c-3p	MIMAT0002846	1	1	1	0.85
CMTR2	ENSG00000180917	hsa-miR-520c-3p	MIMAT0002846	1	1	1	0.85
CREB1	ENSG00000118260	hsa-miR-520c-3p	MIMAT0002846	1	1	1	0.85
NCOA7	ENSG00000111912	hsa-miR-520c-3p	MIMAT0002846	1	1	1	0.85
WFS1	ENSG00000109501	hsa-miR-520c-3p	MIMAT0002846	1	1	1	0.85
APP	ENSG00000142192	hsa-miR-520c-3p	MIMAT0002846	1	1	1	0.83
RAPGEF2	ENSG00000109756	hsa-miR-520c-3p	MIMAT0002846	1	1	1	0.83
GIGYF1	ENSG00000146830	hsa-miR-520c-3p	MIMAT0002846	1	1	1	0.82
ADAM9	ENSG00000168615	hsa-miR-520c-3p	MIMAT0002846	1	1	1	0.81
SMOC1	ENSG00000198732	hsa-miR-520c-3p	MIMAT0002846	1	1	1	0.81
INO80D	ENSG00000114933	hsa-miR-520c-3p	MIMAT0002846	1	1	1	0.79
MACF1	ENSG00000127603	hsa-miR-520c-3p	MIMAT0002846	1	1	1	0.79
ZNF385A	ENSG00000161642	hsa-miR-520c-3p	MIMAT0002846	1	1	1	0.79
ADGRL2	ENSG00000117114	hsa-miR-520c-3p	MIMAT0002846	2	2	2	0.78
AGO2	ENSG00000123908	hsa-miR-520c-3p	MIMAT0002846	1	1	1	0.78
CAND1	ENSG00000111530	hsa-miR-520c-3p	MIMAT0002846	1	1	1	0.78
PANK3	ENSG00000120137	hsa-miR-520c-3p	MIMAT0002846	1	1	1	0.78
WEE1	ENSG00000166483	hsa-miR-520c-3p	MIMAT0002846	1	1	1	0.78
AGO3	ENSG00000126070	hsa-miR-520c-3p	MIMAT0002846	1	1	1	0.77
DICER1	ENSG00000100697	hsa-miR-520c-3p	MIMAT0002846	1	1	1	0.77
E2F1	ENSG00000101412	hsa-miR-520c-3p	MIMAT0002846	1	1	1	0.77
HIPK2	ENSG00000064393	hsa-miR-520c-3p	MIMAT0002846	1	1	1	0.77
SEMA7A	ENSG00000138623	hsa-miR-520c-3p	MIMAT0002846	1	1	1	0.77
TSC22D2	ENSG00000196428	hsa-miR-520c-3p	MIMAT0002846	1	1	1	0.76
TNFRSF10B	ENSG00000120889	hsa-miR-520c-3p	MIMAT0002846	1	1	1	0.75
MTMR4	ENSG00000108389	hsa-miR-520c-3p	MIMAT0002846	1	1	1	0.74
ZNF518A	ENSG00000177853	hsa-miR-520c-3p	MIMAT0002846	1	1	1	0.74
EIF2AK2	ENSG00000055332	hsa-miR-520c-3p	MIMAT0002846	1	1	1	0.73
FAM199X	ENSG00000123575	hsa-miR-520c-3p	MIMAT0002846	1	1	1	0.73
USP9X	ENSG00000124486	hsa-miR-520c-3p	MIMAT0002846	1	1	1	0.72
AP1G1	ENSG00000166747	hsa-miR-520c-3p	MIMAT0002846	1	1	1	0.71
SETD7	ENSG00000145391	hsa-miR-520c-3p	MIMAT0002846	1	1	1	0.69
UBE2D3	ENSG00000109332	hsa-miR-520c-3p	MIMAT0002846	1	1	1	0.69
WDR82	ENSG00000164091	hsa-miR-520c-3p	MIMAT0002846	1	1	1	0.69
ZNF714	ENSG00000160352	hsa-miR-520c-3p	MIMAT0002846	1	1	1	0.69
DYNC1H1	ENSG00000197102	hsa-miR-520c-3p	MIMAT0002846	1	1	1	0.68
FBXW11	ENSG00000072803	hsa-miR-520c-3p	MIMAT0002846	1	1	1	0.68
KIF5B	ENSG00000170759	hsa-miR-520c-3p	MIMAT0002846	1	1	1	0.68
SUZ12	ENSG00000178691	hsa-miR-520c-3p	MIMAT0002846	1	1	1	0.68
TTN	ENSG00000155657	hsa-miR-520c-3p	MIMAT0002846	1	1	1	0.68
CDKN1A	ENSG00000124762	hsa-miR-520c-3p	MIMAT0002846	1	1	1	0.67
PDZD11	ENSG00000120509	hsa-miR-520c-3p	MIMAT0002846	1	1	1	0.67
RAB12	ENSG00000206418	hsa-miR-520c-3p	MIMAT0002846	1	1	1	0.67
AKAP9	ENSG00000127914	hsa-miR-520c-3p	MIMAT0002846	1	1	1	0.66
CCDC6	ENSG00000108091	hsa-miR-520c-3p	MIMAT0002846	1	1	1	0.66
FOXP1	ENSG00000114861	hsa-miR-520c-3p	MIMAT0002846	1	1	1	0.66
MOB1A	ENSG00000114978	hsa-miR-520c-3p	MIMAT0002846	1	1	1	0.66
MORF4L1	ENSG00000185787	hsa-miR-520c-3p	MIMAT0002846	1	1	1	0.66
AL135905.2	ENSG00000285976	hsa-miR-520c-3p	MIMAT0002846	1	1	1	0.65
EFCAB14	ENSG00000159658	hsa-miR-520c-3p	MIMAT0002846	1	1	1	0.65
EPHA2	ENSG00000142627	hsa-miR-520c-3p	MIMAT0002846	1	1	1	0.65
NBEAL2	ENSG00000160796	hsa-miR-520c-3p	MIMAT0002846	1	1	1	0.65
NRIP1	ENSG00000180530	hsa-miR-520c-3p	MIMAT0002846	1	1	1	0.65
POLR2J3	ENSG00000285437	hsa-miR-520c-3p	MIMAT0002846	1	1	1	0.65
LAPTM4A	ENSG00000068697	hsa-miR-520c-3p	MIMAT0002846	1	1	1	0.64
NRBP1	ENSG00000115216	hsa-miR-520c-3p	MIMAT0002846	1	1	1	0.63
INTS5	ENSG00000185085	hsa-miR-520c-3p	MIMAT0002846	1	1	1	0.62
PPP4R2	ENSG00000163605	hsa-miR-520c-3p	MIMAT0002846	1	1	1	0.62
SESN3	ENSG00000149212	hsa-miR-520c-3p	MIMAT0002846	1	1	1	0.62
MAPK6	ENSG00000069956	hsa-miR-520c-3p	MIMAT0002846	1	1	1	0.61
PCNX1	ENSG00000100731	hsa-miR-520c-3p	MIMAT0002846	1	1	1	0.61
SLC41A1	ENSG00000133065	hsa-miR-520c-3p	MIMAT0002846	1	1	1	0.61
USP1	ENSG00000162607	hsa-miR-520c-3p	MIMAT0002846	1	1	1	0.61
GABRA2	ENSG00000151834	hsa-miR-520c-3p	MIMAT0002846	1	1	1	0.6
MLLT1	ENSG00000130382	hsa-miR-520c-3p	MIMAT0002846	1	1	1	0.6
MYCBP2	ENSG00000005810	hsa-miR-520c-3p	MIMAT0002846	1	1	1	0.6
SSH1	ENSG00000084112	hsa-miR-520c-3p	MIMAT0002846	1	1	1	0.6
STK4	ENSG00000101109	hsa-miR-520c-3p	MIMAT0002846	1	1	1	0.6
GARS	ENSG00000106105	hsa-miR-520c-3p	MIMAT0002846	1	1	1	0.59
LARS	ENSG00000133706	hsa-miR-520c-3p	MIMAT0002846	1	1	1	0.59
MARK2	ENSG00000072518	hsa-miR-520c-3p	MIMAT0002846	1	1	1	0.58
YY1	ENSG00000100811	hsa-miR-520c-3p	MIMAT0002846	1	1	1	0.58
IER3	ENSG00000137331	hsa-miR-520c-3p	MIMAT0002846	1	1	1	0.57
PLXND1	ENSG00000004399	hsa-miR-520c-3p	MIMAT0002846	1	1	1	0.57
POLG	ENSG00000140521	hsa-miR-520c-3p	MIMAT0002846	1	1	1	0.56
PPM1B	ENSG00000138032	hsa-miR-520c-3p	MIMAT0002846	1	1	1	0.56
RRM2	ENSG00000171848	hsa-miR-520c-3p	MIMAT0002846	1	1	1	0.56
FAM168B	ENSG00000152102	hsa-miR-520c-3p	MIMAT0002846	1	1	1	0.55
METTL21A	ENSG00000144401	hsa-miR-520c-3p	MIMAT0002846	1	1	1	0.55
IRS1	ENSG00000169047	hsa-miR-520c-3p	MIMAT0002846	1	1	1	0.54
MAU2	ENSG00000129933	hsa-miR-520c-3p	MIMAT0002846	1	1	1	0.54
NUP205	ENSG00000155561	hsa-miR-520c-3p	MIMAT0002846	1	1	1	0.54
RBFOX2	ENSG00000100320	hsa-miR-520c-3p	MIMAT0002846	1	1	1	0.54
SUSD6	ENSG00000100647	hsa-miR-520c-3p	MIMAT0002846	1	1	1	0.54
TMED5	ENSG00000117500	hsa-miR-520c-3p	MIMAT0002846	1	1	1	0.54
FN1	ENSG00000115414	hsa-miR-520c-3p	MIMAT0002846	1	1	1	0.53
HUWE1	ENSG00000086758	hsa-miR-520c-3p	MIMAT0002846	1	1	1	0.53
CLTC	ENSG00000141367	hsa-miR-520c-3p	MIMAT0002846	1	1	1	0.52
TEX2	ENSG00000136478	hsa-miR-520c-3p	MIMAT0002846	1	1	1	0.52
ZFC3H1	ENSG00000133858	hsa-miR-520c-3p	MIMAT0002846	1	1	1	0.52
ATXN7L1	ENSG00000146776	hsa-miR-520c-3p	MIMAT0002846	1	1	1	0.51
FASTKD2	ENSG00000118246	hsa-miR-520c-3p	MIMAT0002846	1	1	1	0.51
SLC2A1	ENSG00000117394	hsa-miR-520c-3p	MIMAT0002846	1	1	1	0.51
TMBIM6	ENSG00000139644	hsa-miR-520c-3p	MIMAT0002846	1	1	1	0.51
PSMB2	ENSG00000126067	hsa-miR-520c-3p	MIMAT0002846	1	1	1	0.5
STAG2	ENSG00000101972	hsa-miR-520c-3p	MIMAT0002846	1	1	1	0.5
TCERG1	ENSG00000113649	hsa-miR-520c-3p	MIMAT0002846	1	1	1	0.5
ZNF620	ENSG00000177842	hsa-miR-520c-3p	MIMAT0002846	1	1	1	0.5
MCM2	ENSG00000073111	hsa-miR-520c-3p	MIMAT0002846	1	1	1	0.48
PDGFB	ENSG00000100311	hsa-miR-520c-3p	MIMAT0002846	1	1	1	0.48
SLC7A1	ENSG00000139514	hsa-miR-520c-3p	MIMAT0002846	1	1	1	0.48
DLC1	ENSG00000164741	hsa-miR-520c-3p	MIMAT0002846	1	1	1	0.47
PRPF40A	ENSG00000196504	hsa-miR-520c-3p	MIMAT0002846	1	1	1	0.47
MKI67	ENSG00000148773	hsa-miR-520c-3p	MIMAT0002846	1	1	1	0.46
NPEPPS	ENSG00000141279	hsa-miR-520c-3p	MIMAT0002846	1	1	1	0.46
SH2D7	ENSG00000183476	hsa-miR-520c-3p	MIMAT0002846	1	1	1	0.46
SLC6A8	ENSG00000130821	hsa-miR-520c-3p	MIMAT0002846	1	1	1	0.46
TMEM161A	ENSG00000064545	hsa-miR-520c-3p	MIMAT0002846	1	1	1	0.46
TRUB1	ENSG00000165832	hsa-miR-520c-3p	MIMAT0002846	1	1	1	0.46
ATP6V1C1	ENSG00000155097	hsa-miR-520c-3p	MIMAT0002846	1	1	1	0.45
ENTPD6	ENSG00000197586	hsa-miR-520c-3p	MIMAT0002846	1	1	1	0.45
KDELR2	ENSG00000136240	hsa-miR-520c-3p	MIMAT0002846	1	1	1	0.45
CLDN12	ENSG00000157224	hsa-miR-520c-3p	MIMAT0002846	1	1	1	0.44
INPP5K	ENSG00000132376	hsa-miR-520c-3p	MIMAT0002846	1	1	1	0.44
LDOC1	ENSG00000182195	hsa-miR-520c-3p	MIMAT0002846	1	1	1	0.44
MET	ENSG00000105976	hsa-miR-520c-3p	MIMAT0002846	1	1	1	0.44
DOCK6	ENSG00000130158	hsa-miR-520c-3p	MIMAT0002846	1	1	1	0.43
FZD8	ENSG00000177283	hsa-miR-520c-3p	MIMAT0002846	1	1	1	0.43
NCL	ENSG00000115053	hsa-miR-520c-3p	MIMAT0002846	1	1	1	0.43
NT5C1B-RDH14	ENSG00000250741	hsa-miR-520c-3p	MIMAT0002846	1	1	1	0.43
SP1	ENSG00000185591	hsa-miR-520c-3p	MIMAT0002846	1	1	1	0.43
TAF10	ENSG00000166337	hsa-miR-520c-3p	MIMAT0002846	1	1	1	0.43
UBAP2L	ENSG00000143569	hsa-miR-520c-3p	MIMAT0002846	1	1	1	0.43
ZBTB10	ENSG00000205189	hsa-miR-520c-3p	MIMAT0002846	1	1	1	0.43
AL121758.1	ENSG00000270299	hsa-miR-520c-3p	MIMAT0002846	1	1	1	0.42
COBL	ENSG00000106078	hsa-miR-520c-3p	MIMAT0002846	1	1	1	0.42
EXOC6B	ENSG00000144036	hsa-miR-520c-3p	MIMAT0002846	1	1	1	0.42
MTF2	ENSG00000143033	hsa-miR-520c-3p	MIMAT0002846	1	1	1	0.42
PAXBP1	ENSG00000159086	hsa-miR-520c-3p	MIMAT0002846	1	1	1	0.42
TGFBR1	ENSG00000106799	hsa-miR-520c-3p	MIMAT0002846	1	1	1	0.42
TNPO3	ENSG00000064419	hsa-miR-520c-3p	MIMAT0002846	1	1	1	0.42
CERS2	ENSG00000143418	hsa-miR-520c-3p	MIMAT0002846	1	1	1	0.41
GLTP	ENSG00000139433	hsa-miR-520c-3p	MIMAT0002846	1	1	1	0.41
PSMC2	ENSG00000161057	hsa-miR-520c-3p	MIMAT0002846	1	1	1	0.41
STK40	ENSG00000196182	hsa-miR-520c-3p	MIMAT0002846	1	1	1	0.41
ARHGAP32	ENSG00000134909	hsa-miR-520c-3p	MIMAT0002846	1	1	1	0.4
FLNB	ENSG00000136068	hsa-miR-520c-3p	MIMAT0002846	1	1	1	0.4
GABARAP	ENSG00000170296	hsa-miR-520c-3p	MIMAT0002846	1	1	1	0.4
RHOA	ENSG00000067560	hsa-miR-520c-3p	MIMAT0002846	1	1	1	0.4
SRSF11	ENSG00000116754	hsa-miR-520c-3p	MIMAT0002846	1	1	1	0.4
STAG1	ENSG00000118007	hsa-miR-520c-3p	MIMAT0002846	1	1	1	0.4
B3GALT6	ENSG00000176022	hsa-miR-520c-3p	MIMAT0002846	1	1	1	0.39
CSNK1G3	ENSG00000151292	hsa-miR-520c-3p	MIMAT0002846	1	1	1	0.39
LMNB1	ENSG00000113368	hsa-miR-520c-3p	MIMAT0002846	2	2	2	0.39
MAP4K4	ENSG00000071054	hsa-miR-520c-3p	MIMAT0002846	1	1	1	0.39
SOX11	ENSG00000176887	hsa-miR-520c-3p	MIMAT0002846	1	1	1	0.39
SPTAN1	ENSG00000197694	hsa-miR-520c-3p	MIMAT0002846	1	1	1	0.39
ZNF700	ENSG00000196757	hsa-miR-520c-3p	MIMAT0002846	1	1	1	0.39
CPA4	ENSG00000128510	hsa-miR-520c-3p	MIMAT0002846	1	1	1	0.38
LRPPRC	ENSG00000138095	hsa-miR-520c-3p	MIMAT0002846	1	1	1	0.38
MGAT4B	ENSG00000161013	hsa-miR-520c-3p	MIMAT0002846	1	1	1	0.38
SLC7A5	ENSG00000103257	hsa-miR-520c-3p	MIMAT0002846	1	1	1	0.38
TGFB2	ENSG00000092969	hsa-miR-520c-3p	MIMAT0002846	1	1	1	0.38
UBE2Q1	ENSG00000160714	hsa-miR-520c-3p	MIMAT0002846	1	1	1	0.38
ZNF706	ENSG00000120963	hsa-miR-520c-3p	MIMAT0002846	1	1	1	0.38
EIF2D	ENSG00000143486	hsa-miR-520c-3p	MIMAT0002846	1	1	1	0.37
INSIG2	ENSG00000125629	hsa-miR-520c-3p	MIMAT0002846	1	1	1	0.37
KIAA0100	ENSG00000007202	hsa-miR-520c-3p	MIMAT0002846	1	1	1	0.37
MEX3C	ENSG00000176624	hsa-miR-520c-3p	MIMAT0002846	1	1	1	0.37
ERC2	ENSG00000187672	hsa-miR-520c-3p	MIMAT0002846	1	1	1	0.36
FBRS	ENSG00000156860	hsa-miR-520c-3p	MIMAT0002846	1	1	1	0.36
GNPDA2	ENSG00000163281	hsa-miR-520c-3p	MIMAT0002846	1	1	1	0.36
TRAF3	ENSG00000131323	hsa-miR-520c-3p	MIMAT0002846	1	1	1	0.36
HDLBP	ENSG00000115677	hsa-miR-520c-3p	MIMAT0002846	1	1	1	0.35
AURKB	ENSG00000178999	hsa-miR-520c-3p	MIMAT0002846	1	1	1	-1
CALR	ENSG00000179218	hsa-miR-520c-3p	MIMAT0002846	1	1	1	-1
CDKN1B	ENSG00000111276	hsa-miR-520c-3p	MIMAT0002846	1	1	1	-1
CHORDC1	ENSG00000110172	hsa-miR-520c-3p	MIMAT0002846	1	1	1	-1
COQ9	ENSG00000088682	hsa-miR-520c-3p	MIMAT0002846	1	1	1	-1
COX6A1	ENSG00000111775	hsa-miR-520c-3p	MIMAT0002846	1	1	1	-1
DGUOK	ENSG00000114956	hsa-miR-520c-3p	MIMAT0002846	1	1	1	-1
DNAH1	ENSG00000114841	hsa-miR-520c-3p	MIMAT0002846	1	1	1	-1
EIF5A	ENSG00000132507	hsa-miR-520c-3p	MIMAT0002846	1	1	1	-1
ESRP2	ENSG00000103067	hsa-miR-520c-3p	MIMAT0002846	1	1	1	-1
FGFR1OP2	ENSG00000111790	hsa-miR-520c-3p	MIMAT0002846	1	1	1	-1
GDE1	ENSG00000006007	hsa-miR-520c-3p	MIMAT0002846	1	1	1	-1
HNRNPA2B1	ENSG00000122566	hsa-miR-520c-3p	MIMAT0002846	2	2	2	-1
IFI30	ENSG00000216490	hsa-miR-520c-3p	MIMAT0002846	1	1	1	-1
IQCE	ENSG00000106012	hsa-miR-520c-3p	MIMAT0002846	1	1	1	-1
JAG2	ENSG00000184916	hsa-miR-520c-3p	MIMAT0002846	1	1	1	-1
LAMB1	ENSG00000091136	hsa-miR-520c-3p	MIMAT0002846	1	1	1	-1
LPCAT4	ENSG00000176454	hsa-miR-520c-3p	MIMAT0002846	1	1	1	-1
MATR3	ENSG00000280987	hsa-miR-520c-3p	MIMAT0002846	1	1	1	-1
NOP56	ENSG00000101361	hsa-miR-520c-3p	MIMAT0002846	1	1	1	-1
NUP153	ENSG00000124789	hsa-miR-520c-3p	MIMAT0002846	1	1	1	-1
POLR2J	ENSG00000005075	hsa-miR-520c-3p	MIMAT0002846	1	1	1	-1
PROSER1	ENSG00000120685	hsa-miR-520c-3p	MIMAT0002846	1	1	1	-1
PRPF8	ENSG00000174231	hsa-miR-520c-3p	MIMAT0002846	1	1	1	-1
PRRC2C	ENSG00000117523	hsa-miR-520c-3p	MIMAT0002846	1	1	1	-1
PTTG1IP	ENSG00000183255	hsa-miR-520c-3p	MIMAT0002846	1	1	1	-1
REXO1	ENSG00000079313	hsa-miR-520c-3p	MIMAT0002846	1	1	1	-1
RRM2B	ENSG00000048392	hsa-miR-520c-3p	MIMAT0002846	1	1	1	-1
SAMD4B	ENSG00000179134	hsa-miR-520c-3p	MIMAT0002846	1	1	1	-1
SAT1	ENSG00000130066	hsa-miR-520c-3p	MIMAT0002846	1	1	1	-1
SLC25A38	ENSG00000144659	hsa-miR-520c-3p	MIMAT0002846	1	1	1	-1
SMARCAD1	ENSG00000163104	hsa-miR-520c-3p	MIMAT0002846	1	1	1	-1
SNRNP200	ENSG00000144028	hsa-miR-520c-3p	MIMAT0002846	1	1	1	-1
SRRM2	ENSG00000167978	hsa-miR-520c-3p	MIMAT0002846	1	1	1	-1
SUPT16H	ENSG00000092201	hsa-miR-520c-3p	MIMAT0002846	1	1	1	-1
TARS	ENSG00000113407	hsa-miR-520c-3p	MIMAT0002846	1	1	1	-1
TCAIM	ENSG00000179152	hsa-miR-520c-3p	MIMAT0002846	1	1	1	-1
TCIRG1	ENSG00000110719	hsa-miR-520c-3p	MIMAT0002846	1	1	1	-1
TNFRSF12A	ENSG00000006327	hsa-miR-520c-3p	MIMAT0002846	1	1	1	-1
TOB1	ENSG00000141232	hsa-miR-520c-3p	MIMAT0002846	1	1	1	-1
TONSL	ENSG00000160949	hsa-miR-520c-3p	MIMAT0002846	1	1	1	-1
TRAP1	ENSG00000126602	hsa-miR-520c-3p	MIMAT0002846	1	1	1	-1
USP19	ENSG00000172046	hsa-miR-520c-3p	MIMAT0002846	1	1	1	-1
WDHD1	ENSG00000198554	hsa-miR-520c-3p	MIMAT0002846	1	1	1	-1
YBX1	ENSG00000065978	hsa-miR-520c-3p	MIMAT0002846	1	1	1	-1
ZHX1	ENSG00000165156	hsa-miR-520c-3p	MIMAT0002846	1	1	1	-1
MAP3K2	ENSG00000169967	hsa-miR-520b-3p	MIMAT0002843	1	1	1	1
TGFBR2	ENSG00000163513	hsa-miR-520b-3p	MIMAT0002843	1	1	1	1
ZBTB20	ENSG00000181722	hsa-miR-520b-3p	MIMAT0002843	1	1	1	1
ZNF800	ENSG00000048405	hsa-miR-520b-3p	MIMAT0002843	1	1	1	1
CRIM1	ENSG00000150938	hsa-miR-520b-3p	MIMAT0002843	1	1	1	0.99
PURA	ENSG00000185129	hsa-miR-520b-3p	MIMAT0002843	1	2	1	0.99
ZNFX1	ENSG00000124201	hsa-miR-520b-3p	MIMAT0002843	2	2	2	0.99
DAZAP2	ENSG00000183283	hsa-miR-520b-3p	MIMAT0002843	2	4	2	0.98
HECTD2	ENSG00000165338	hsa-miR-520b-3p	MIMAT0002843	1	1	1	0.98
HIPK3	ENSG00000110422	hsa-miR-520b-3p	MIMAT0002843	1	1	1	0.98
NFIB	ENSG00000147862	hsa-miR-520b-3p	MIMAT0002843	1	1	1	0.98
TIPARP	ENSG00000163659	hsa-miR-520b-3p	MIMAT0002843	1	1	1	0.98
FNDC3A	ENSG00000102531	hsa-miR-520b-3p	MIMAT0002843	1	1	1	0.96
TNRC6B	ENSG00000100354	hsa-miR-520b-3p	MIMAT0002843	1	1	1	0.96
KMT2A	ENSG00000118058	hsa-miR-520b-3p	MIMAT0002843	1	1	1	0.95
PTPRD	ENSG00000153707	hsa-miR-520b-3p	MIMAT0002843	1	1	1	0.94
MSL1	ENSG00000188895	hsa-miR-520b-3p	MIMAT0002843	1	1	1	0.9
RSBN1L	ENSG00000187257	hsa-miR-520b-3p	MIMAT0002843	1	1	1	0.89
GOLGA7	ENSG00000147533	hsa-miR-520b-3p	MIMAT0002843	1	1	1	0.88
MED12L	ENSG00000144893	hsa-miR-520b-3p	MIMAT0002843	1	1	1	0.87
PTDSS1	ENSG00000156471	hsa-miR-520b-3p	MIMAT0002843	1	1	1	0.86
ZBTB4	ENSG00000174282	hsa-miR-520b-3p	MIMAT0002843	1	1	1	0.86
CREB1	ENSG00000118260	hsa-miR-520b-3p	MIMAT0002843	1	1	1	0.85
RAB11FIP5	ENSG00000135631	hsa-miR-520b-3p	MIMAT0002843	1	1	1	0.85
GIGYF1	ENSG00000146830	hsa-miR-520b-3p	MIMAT0002843	1	1	1	0.82
KMT2B	ENSG00000272333	hsa-miR-520b-3p	MIMAT0002843	1	3	1	0.82
SFT2D2	ENSG00000213064	hsa-miR-520b-3p	MIMAT0002843	1	1	1	0.8
MAML2	ENSG00000184384	hsa-miR-520b-3p	MIMAT0002843	1	1	1	0.79
ZNF385A	ENSG00000161642	hsa-miR-520b-3p	MIMAT0002843	1	1	1	0.79
CAND1	ENSG00000111530	hsa-miR-520b-3p	MIMAT0002843	1	1	1	0.78
PTEN	ENSG00000171862	hsa-miR-520b-3p	MIMAT0002843	1	1	1	0.78
WEE1	ENSG00000166483	hsa-miR-520b-3p	MIMAT0002843	2	2	2	0.78
AGO3	ENSG00000126070	hsa-miR-520b-3p	MIMAT0002843	1	1	1	0.77
DICER1	ENSG00000100697	hsa-miR-520b-3p	MIMAT0002843	2	2	2	0.77
ENPP5	ENSG00000112796	hsa-miR-520b-3p	MIMAT0002843	2	2	2	0.77
GATAD2B	ENSG00000143614	hsa-miR-520b-3p	MIMAT0002843	1	1	1	0.74
RBSN	ENSG00000131381	hsa-miR-520b-3p	MIMAT0002843	1	2	1	0.74
ZNF202	ENSG00000166261	hsa-miR-520b-3p	MIMAT0002843	1	1	1	0.72
USP9X	ENSG00000124486	hsa-miR-520b-3p	MIMAT0002843	1	1	1	0.71
KIF5B	ENSG00000170759	hsa-miR-520b-3p	MIMAT0002843	1	1	1	0.68
CKAP2	ENSG00000136108	hsa-miR-520b-3p	MIMAT0002843	1	1	1	0.66
CSDE1	ENSG00000009307	hsa-miR-520b-3p	MIMAT0002843	1	1	1	0.66
ICMT	ENSG00000116237	hsa-miR-520b-3p	MIMAT0002843	1	2	1	0.65
CNIH1	ENSG00000100528	hsa-miR-520b-3p	MIMAT0002843	1	1	1	0.63
EIF4G2	ENSG00000110321	hsa-miR-520b-3p	MIMAT0002843	1	1	1	0.63
SESN3	ENSG00000149212	hsa-miR-520b-3p	MIMAT0002843	2	2	2	0.62
ZNF711	ENSG00000147180	hsa-miR-520b-3p	MIMAT0002843	1	1	1	0.62
BBX	ENSG00000114439	hsa-miR-520b-3p	MIMAT0002843	1	1	1	0.61
PHF12	ENSG00000109118	hsa-miR-520b-3p	MIMAT0002843	1	1	1	0.61
STK4	ENSG00000101109	hsa-miR-520b-3p	MIMAT0002843	1	1	1	0.6
ARHGEF5	ENSG00000050327	hsa-miR-520b-3p	MIMAT0002843	1	1	1	0.58
GXYLT1	ENSG00000151233	hsa-miR-520b-3p	MIMAT0002843	1	1	1	0.58
KPNA4	ENSG00000186432	hsa-miR-520b-3p	MIMAT0002843	1	2	1	0.58
PDCD10	ENSG00000114209	hsa-miR-520b-3p	MIMAT0002843	1	1	1	0.57
RPL27A	ENSG00000166441	hsa-miR-520b-3p	MIMAT0002843	1	1	1	0.57
FAM168B	ENSG00000152102	hsa-miR-520b-3p	MIMAT0002843	1	1	1	0.55
METTL21A	ENSG00000144401	hsa-miR-520b-3p	MIMAT0002843	1	1	1	0.55
PUM1	ENSG00000134644	hsa-miR-520b-3p	MIMAT0002843	1	1	1	0.55
RAB11FIP1	ENSG00000156675	hsa-miR-520b-3p	MIMAT0002843	1	1	1	0.55
DDX3X	ENSG00000215301	hsa-miR-520b-3p	MIMAT0002843	2	2	2	0.53
RBPJ	ENSG00000168214	hsa-miR-520b-3p	MIMAT0002843	1	1	1	0.53
ATXN7L1	ENSG00000146776	hsa-miR-520b-3p	MIMAT0002843	1	1	1	0.52
MAT2A	ENSG00000168906	hsa-miR-520b-3p	MIMAT0002843	1	1	1	0.52
EEF1A1	ENSG00000156508	hsa-miR-520b-3p	MIMAT0002843	1	1	1	0.51
MED14	ENSG00000180182	hsa-miR-520b-3p	MIMAT0002843	1	1	1	0.51
TCERG1	ENSG00000113649	hsa-miR-520b-3p	MIMAT0002843	1	1	1	0.5
FNIP2	ENSG00000052795	hsa-miR-520b-3p	MIMAT0002843	1	1	1	0.49
PPP1R13B	ENSG00000088808	hsa-miR-520b-3p	MIMAT0002843	1	1	1	0.49
MCM2	ENSG00000073111	hsa-miR-520b-3p	MIMAT0002843	1	1	1	0.48
MICU3	ENSG00000155970	hsa-miR-520b-3p	MIMAT0002843	1	2	1	0.48
2025-09-02	ENSG00000168385	hsa-miR-520b-3p	MIMAT0002843	1	1	1	0.48
SF3B3	ENSG00000189091	hsa-miR-520b-3p	MIMAT0002843	1	1	1	0.47
SMIM13	ENSG00000224531	hsa-miR-520b-3p	MIMAT0002843	1	1	1	0.47
CHD4	ENSG00000111642	hsa-miR-520b-3p	MIMAT0002843	1	1	1	0.46
DCLRE1B	ENSG00000118655	hsa-miR-520b-3p	MIMAT0002843	1	1	1	0.46
ZNF609	ENSG00000180357	hsa-miR-520b-3p	MIMAT0002843	1	1	1	0.46
SLC30A1	ENSG00000170385	hsa-miR-520b-3p	MIMAT0002843	1	1	1	0.45
TMEM209	ENSG00000146842	hsa-miR-520b-3p	MIMAT0002843	1	1	1	0.43
ZBTB10	ENSG00000205189	hsa-miR-520b-3p	MIMAT0002843	1	1	1	0.43
ZNF281	ENSG00000162702	hsa-miR-520b-3p	MIMAT0002843	2	2	2	0.43
MTF2	ENSG00000143033	hsa-miR-520b-3p	MIMAT0002843	1	1	1	0.42
NARS	ENSG00000134440	hsa-miR-520b-3p	MIMAT0002843	1	1	1	0.42
PAXBP1	ENSG00000159086	hsa-miR-520b-3p	MIMAT0002843	1	1	1	0.42
TGFBR1	ENSG00000106799	hsa-miR-520b-3p	MIMAT0002843	1	1	1	0.42
SGPL1	ENSG00000166224	hsa-miR-520b-3p	MIMAT0002843	1	1	1	0.41
CHN1	ENSG00000128656	hsa-miR-520b-3p	MIMAT0002843	1	1	1	0.4
CIB2	ENSG00000136425	hsa-miR-520b-3p	MIMAT0002843	1	1	1	0.4
CKAP5	ENSG00000175216	hsa-miR-520b-3p	MIMAT0002843	1	1	1	0.4
SRSF11	ENSG00000116754	hsa-miR-520b-3p	MIMAT0002843	2	2	2	0.4
STAG1	ENSG00000118007	hsa-miR-520b-3p	MIMAT0002843	1	1	1	0.4
BAZ2B	ENSG00000123636	hsa-miR-520b-3p	MIMAT0002843	1	1	1	0.39
SOX11	ENSG00000176887	hsa-miR-520b-3p	MIMAT0002843	1	1	1	0.39
TMEM109	ENSG00000110108	hsa-miR-520b-3p	MIMAT0002843	1	2	1	0.39
ZNF284	ENSG00000186026	hsa-miR-520b-3p	MIMAT0002843	1	1	1	0.39
ARL6IP1	ENSG00000170540	hsa-miR-520b-3p	MIMAT0002843	1	1	1	0.38
NECTIN1	ENSG00000110400	hsa-miR-520b-3p	MIMAT0002843	1	1	1	0.38
PRPF38B	ENSG00000134186	hsa-miR-520b-3p	MIMAT0002843	1	1	1	0.38
INSIG2	ENSG00000125629	hsa-miR-520b-3p	MIMAT0002843	1	1	1	0.37
BRPF1	ENSG00000156983	hsa-miR-520b-3p	MIMAT0002843	1	1	1	-1
CBX3	ENSG00000122565	hsa-miR-520b-3p	MIMAT0002843	1	1	1	-1
DNAH1	ENSG00000114841	hsa-miR-520b-3p	MIMAT0002843	1	1	1	-1
ELAVL1	ENSG00000066044	hsa-miR-520b-3p	MIMAT0002843	1	1	1	-1
KIF2C	ENSG00000142945	hsa-miR-520b-3p	MIMAT0002843	1	1	1	-1
MAPK3	ENSG00000102882	hsa-miR-520b-3p	MIMAT0002843	1	1	1	-1
MED31	ENSG00000108590	hsa-miR-520b-3p	MIMAT0002843	1	1	1	-1
MFSD14A	ENSG00000156875	hsa-miR-520b-3p	MIMAT0002843	2	2	2	-1
MT-ND5	ENSG00000198786	hsa-miR-520b-3p	MIMAT0002843	1	1	1	-1
OR7C2	ENSG00000127529	hsa-miR-520b-3p	MIMAT0002843	1	1	1	-1
PHF13	ENSG00000116273	hsa-miR-520b-3p	MIMAT0002843	1	1	1	-1
PRC1	ENSG00000198901	hsa-miR-520b-3p	MIMAT0002843	2	2	2	-1
RNF139	ENSG00000170881	hsa-miR-520b-3p	MIMAT0002843	1	1	1	-1
RPL27	ENSG00000131469	hsa-miR-520b-3p	MIMAT0002843	1	1	1	-1
RRM2B	ENSG00000048392	hsa-miR-520b-3p	MIMAT0002843	1	1	1	-1
RTN3	ENSG00000133318	hsa-miR-520b-3p	MIMAT0002843	1	1	1	-1
RTN4	ENSG00000115310	hsa-miR-520b-3p	MIMAT0002843	1	1	1	-1
SCAF4	ENSG00000156304	hsa-miR-520b-3p	MIMAT0002843	1	1	1	-1
SLC25A38	ENSG00000144659	hsa-miR-520b-3p	MIMAT0002843	1	1	1	-1
WWTR1	ENSG00000018408	hsa-miR-520b-3p	MIMAT0002843	1	1	1	-1
ZHX1	ENSG00000165156	hsa-miR-520b-3p	MIMAT0002843	1	1	1	-1
BRMS1L	ENSG00000100916	hsa-miR-526b-3p	MIMAT0002836	1	1	1	0.99
PANK3	ENSG00000120137	hsa-miR-526b-3p	MIMAT0002836	1	1	1	0.98
SALL1	ENSG00000103449	hsa-miR-526b-3p	MIMAT0002836	1	1	1	0.98
SEMA7A	ENSG00000138623	hsa-miR-526b-3p	MIMAT0002836	1	1	1	0.98
SPRED1	ENSG00000166068	hsa-miR-526b-3p	MIMAT0002836	1	1	1	0.98
CCSER2	ENSG00000107771	hsa-miR-526b-3p	MIMAT0002836	1	1	1	0.97
SACS	ENSG00000151835	hsa-miR-526b-3p	MIMAT0002836	1	1	1	0.97
NCOA3	ENSG00000124151	hsa-miR-526b-3p	MIMAT0002836	1	1	1	0.96
ZFP91	ENSG00000186660	hsa-miR-526b-3p	MIMAT0002836	1	1	1	0.96
CCNG2	ENSG00000138764	hsa-miR-526b-3p	MIMAT0002836	1	1	1	0.95
PHF6	ENSG00000156531	hsa-miR-526b-3p	MIMAT0002836	1	1	1	0.95
CFL2	ENSG00000165410	hsa-miR-526b-3p	MIMAT0002836	1	1	1	0.94
DCUN1D3	ENSG00000188215	hsa-miR-526b-3p	MIMAT0002836	1	1	1	0.94
KPNA2	ENSG00000182481	hsa-miR-526b-3p	MIMAT0002836	1	1	1	0.94
LAPTM4A	ENSG00000068697	hsa-miR-526b-3p	MIMAT0002836	1	1	1	0.94
PBX3	ENSG00000167081	hsa-miR-526b-3p	MIMAT0002836	1	1	1	0.94
TNFRSF21	ENSG00000146072	hsa-miR-526b-3p	MIMAT0002836	1	1	1	0.93
FAT4	ENSG00000196159	hsa-miR-526b-3p	MIMAT0002836	1	1	1	0.92
TCF7L1	ENSG00000152284	hsa-miR-526b-3p	MIMAT0002836	1	1	1	0.91
UBR5	ENSG00000104517	hsa-miR-526b-3p	MIMAT0002836	1	1	1	0.91
ATXN1L	ENSG00000224470	hsa-miR-526b-3p	MIMAT0002836	1	1	1	0.9
SQSTM1	ENSG00000161011	hsa-miR-526b-3p	MIMAT0002836	1	1	1	0.9
TNRC6A	ENSG00000090905	hsa-miR-526b-3p	MIMAT0002836	1	1	1	0.89
TRPS1	ENSG00000104447	hsa-miR-526b-3p	MIMAT0002836	1	1	1	0.88
LARS	ENSG00000133706	hsa-miR-526b-3p	MIMAT0002836	1	1	1	0.85
CNOT6	ENSG00000113300	hsa-miR-526b-3p	MIMAT0002836	1	1	1	0.84
TRIM71	ENSG00000206557	hsa-miR-526b-3p	MIMAT0002836	1	1	1	0.84
GNAI1	ENSG00000127955	hsa-miR-526b-3p	MIMAT0002836	1	1	1	0.83
SSR1	ENSG00000124783	hsa-miR-526b-3p	MIMAT0002836	1	1	1	0.83
GAN	ENSG00000261609	hsa-miR-526b-3p	MIMAT0002836	1	1	1	0.81
IGF2BP1	ENSG00000159217	hsa-miR-526b-3p	MIMAT0002836	1	1	1	0.81
PLEKHA1	ENSG00000107679	hsa-miR-526b-3p	MIMAT0002836	1	1	1	0.81
ADGRL2	ENSG00000117114	hsa-miR-526b-3p	MIMAT0002836	1	1	1	0.79
MAPK1IP1L	ENSG00000168175	hsa-miR-526b-3p	MIMAT0002836	1	1	1	0.79
DAZAP2	ENSG00000183283	hsa-miR-526b-3p	MIMAT0002836	1	1	1	0.78
FAM160B1	ENSG00000151553	hsa-miR-526b-3p	MIMAT0002836	1	1	1	0.78
CAPRIN2	ENSG00000110888	hsa-miR-526b-3p	MIMAT0002836	1	1	1	0.77
MTPAP	ENSG00000107951	hsa-miR-526b-3p	MIMAT0002836	1	1	1	0.77
PLAG1	ENSG00000181690	hsa-miR-526b-3p	MIMAT0002836	1	1	1	0.77
SRSF6	ENSG00000124193	hsa-miR-526b-3p	MIMAT0002836	1	1	1	0.77
TNFRSF10B	ENSG00000120889	hsa-miR-526b-3p	MIMAT0002836	1	1	1	0.76
OGA	ENSG00000198408	hsa-miR-526b-3p	MIMAT0002836	1	1	1	0.75
BCLAF1	ENSG00000029363	hsa-miR-526b-3p	MIMAT0002836	1	1	1	0.74
FIGN	ENSG00000182263	hsa-miR-526b-3p	MIMAT0002836	1	1	1	0.74
CEMIP2	ENSG00000135048	hsa-miR-526b-3p	MIMAT0002836	1	1	1	0.7
PRICKLE2	ENSG00000163637	hsa-miR-526b-3p	MIMAT0002836	1	1	1	0.7
PTDSS1	ENSG00000156471	hsa-miR-526b-3p	MIMAT0002836	1	1	1	0.7
RNF38	ENSG00000137075	hsa-miR-526b-3p	MIMAT0002836	1	1	1	0.7
SETD5	ENSG00000168137	hsa-miR-526b-3p	MIMAT0002836	1	1	1	0.69
AKAP9	ENSG00000127914	hsa-miR-526b-3p	MIMAT0002836	1	1	1	0.68
PTPN14	ENSG00000152104	hsa-miR-526b-3p	MIMAT0002836	1	1	1	0.67
SIN3B	ENSG00000127511	hsa-miR-526b-3p	MIMAT0002836	1	1	1	0.67
MLXIP	ENSG00000175727	hsa-miR-526b-3p	MIMAT0002836	1	1	1	0.66
N4BP2	ENSG00000078177	hsa-miR-526b-3p	MIMAT0002836	1	1	1	0.65
PARD6G	ENSG00000178184	hsa-miR-526b-3p	MIMAT0002836	1	1	1	0.65
IKZF2	ENSG00000030419	hsa-miR-526b-3p	MIMAT0002836	1	1	1	0.64
SMG1	ENSG00000157106	hsa-miR-526b-3p	MIMAT0002836	1	1	1	0.64
ZBTB5	ENSG00000168795	hsa-miR-526b-3p	MIMAT0002836	1	1	1	0.63
METTL21A	ENSG00000144401	hsa-miR-526b-3p	MIMAT0002836	1	1	1	0.62
SRSF10	ENSG00000188529	hsa-miR-526b-3p	MIMAT0002836	1	1	1	0.62
FAM13A	ENSG00000138640	hsa-miR-526b-3p	MIMAT0002836	1	1	1	0.61
MARCKS	ENSG00000277443	hsa-miR-526b-3p	MIMAT0002836	1	1	1	0.61
NAP1L1	ENSG00000187109	hsa-miR-526b-3p	MIMAT0002836	1	1	1	0.61
ZNF391	ENSG00000124613	hsa-miR-526b-3p	MIMAT0002836	1	1	1	0.61
CCNB1	ENSG00000134057	hsa-miR-526b-3p	MIMAT0002836	1	1	1	0.59
GABRB3	ENSG00000166206	hsa-miR-526b-3p	MIMAT0002836	1	1	1	0.58
SKIL	ENSG00000136603	hsa-miR-526b-3p	MIMAT0002836	1	1	1	0.57
PDE7A	ENSG00000205268	hsa-miR-526b-3p	MIMAT0002836	1	1	1	0.56
PTPN2	ENSG00000175354	hsa-miR-526b-3p	MIMAT0002836	1	1	1	0.56
SOX11	ENSG00000176887	hsa-miR-526b-3p	MIMAT0002836	1	1	1	0.56
PLK3	ENSG00000173846	hsa-miR-526b-3p	MIMAT0002836	1	1	1	0.55
KCNG3	ENSG00000171126	hsa-miR-526b-3p	MIMAT0002836	1	1	1	0.54
PPP1R12A	ENSG00000058272	hsa-miR-526b-3p	MIMAT0002836	1	1	1	0.54
PTRH1	ENSG00000187024	hsa-miR-526b-3p	MIMAT0002836	1	1	1	0.53
AR	ENSG00000169083	hsa-miR-526b-3p	MIMAT0002836	1	1	1	0.52
CCNE1	ENSG00000105173	hsa-miR-526b-3p	MIMAT0002836	1	1	1	0.52
FBXL4	ENSG00000112234	hsa-miR-526b-3p	MIMAT0002836	1	1	1	0.52
MAPK6	ENSG00000069956	hsa-miR-526b-3p	MIMAT0002836	1	1	1	0.51
EYA3	ENSG00000158161	hsa-miR-526b-3p	MIMAT0002836	1	1	1	0.5
HNRNPA0	ENSG00000177733	hsa-miR-526b-3p	MIMAT0002836	1	1	1	0.5
JADE1	ENSG00000077684	hsa-miR-526b-3p	MIMAT0002836	1	1	1	0.5
SLC37A3	ENSG00000157800	hsa-miR-526b-3p	MIMAT0002836	1	1	1	0.5
CNIH1	ENSG00000100528	hsa-miR-526b-3p	MIMAT0002836	1	1	1	0.49
KCTD10	ENSG00000110906	hsa-miR-526b-3p	MIMAT0002836	1	1	1	0.48
RBFOX2	ENSG00000100320	hsa-miR-526b-3p	MIMAT0002836	1	1	1	0.48
NEU3	ENSG00000162139	hsa-miR-526b-3p	MIMAT0002836	1	1	1	0.47
PROSER1	ENSG00000120685	hsa-miR-526b-3p	MIMAT0002836	1	1	1	0.47
TGFBR1	ENSG00000106799	hsa-miR-526b-3p	MIMAT0002836	1	1	1	0.46
SLC35E1	ENSG00000127526	hsa-miR-526b-3p	MIMAT0002836	1	1	1	0.45
ZNF470	ENSG00000197016	hsa-miR-526b-3p	MIMAT0002836	1	1	1	0.45
PIK3C2A	ENSG00000011405	hsa-miR-526b-3p	MIMAT0002836	1	1	1	0.44
LSS	ENSG00000160285	hsa-miR-526b-3p	MIMAT0002836	1	1	1	0.43
RMDN3	ENSG00000137824	hsa-miR-526b-3p	MIMAT0002836	1	1	1	0.43
ATRX	ENSG00000085224	hsa-miR-526b-3p	MIMAT0002836	1	1	1	0.42
AZIN1	ENSG00000155096	hsa-miR-526b-3p	MIMAT0002836	1	1	1	0.41
COG5	ENSG00000164597	hsa-miR-526b-3p	MIMAT0002836	1	1	1	0.41
PDIK1L	ENSG00000175087	hsa-miR-526b-3p	MIMAT0002836	1	1	1	0.41
MFSD14B	ENSG00000148110	hsa-miR-526b-3p	MIMAT0002836	1	1	1	0.4
SRSF11	ENSG00000116754	hsa-miR-526b-3p	MIMAT0002836	1	1	1	0.39
NFRKB	ENSG00000170322	hsa-miR-526b-3p	MIMAT0002836	1	1	1	0.38
XBP1	ENSG00000100219	hsa-miR-526b-3p	MIMAT0002836	1	1	1	0.38
CASP8AP2	ENSG00000118412	hsa-miR-526b-3p	MIMAT0002836	1	1	1	0.37
TMEM237	ENSG00000155755	hsa-miR-526b-3p	MIMAT0002836	1	1	1	0.37
XPO1	ENSG00000082898	hsa-miR-526b-3p	MIMAT0002836	1	1	1	0.37
ACTB	ENSG00000075624	hsa-miR-526b-3p	MIMAT0002836	1	1	1	-1
BLCAP	ENSG00000166619	hsa-miR-526b-3p	MIMAT0002836	1	1	1	-1
C1QBP	ENSG00000108561	hsa-miR-526b-3p	MIMAT0002836	1	1	1	-1
CBY1	ENSG00000100211	hsa-miR-526b-3p	MIMAT0002836	1	1	1	-1
CTNNAL1	ENSG00000119326	hsa-miR-526b-3p	MIMAT0002836	1	1	1	-1
DNAH1	ENSG00000114841	hsa-miR-526b-3p	MIMAT0002836	1	1	1	-1
ELAVL1	ENSG00000066044	hsa-miR-526b-3p	MIMAT0002836	1	1	1	-1
ETS2	ENSG00000157557	hsa-miR-526b-3p	MIMAT0002836	1	1	1	-1
GDE1	ENSG00000006007	hsa-miR-526b-3p	MIMAT0002836	1	1	1	-1
HMX3	ENSG00000188620	hsa-miR-526b-3p	MIMAT0002836	1	1	1	-1
ITGB5	ENSG00000082781	hsa-miR-526b-3p	MIMAT0002836	1	1	1	-1
JPH1	ENSG00000104369	hsa-miR-526b-3p	MIMAT0002836	1	1	1	-1
LEFTY1	ENSG00000243709	hsa-miR-526b-3p	MIMAT0002836	1	1	1	-1
MT-ND5	ENSG00000198786	hsa-miR-526b-3p	MIMAT0002836	1	1	1	-1
PPP1CA	ENSG00000172531	hsa-miR-526b-3p	MIMAT0002836	1	1	1	-1
RAB8A	ENSG00000167461	hsa-miR-526b-3p	MIMAT0002836	1	1	1	-1
RACK1	ENSG00000204628	hsa-miR-526b-3p	MIMAT0002836	1	1	1	-1
RGSL1	ENSG00000121446	hsa-miR-526b-3p	MIMAT0002836	1	1	1	-1
SRF	ENSG00000112658	hsa-miR-526b-3p	MIMAT0002836	1	1	1	-1
SSB	ENSG00000138385	hsa-miR-526b-3p	MIMAT0002836	1	1	1	-1
TAF2	ENSG00000064313	hsa-miR-526b-3p	MIMAT0002836	1	1	1	-1
VAMP3	ENSG00000049245	hsa-miR-526b-3p	MIMAT0002836	1	1	1	-1
MEF2C	ENSG00000081189	hsa-miR-518a-5p	MIMAT0005457	1	1	1	1
AGFG1	ENSG00000173744	hsa-miR-518a-5p	MIMAT0005457	1	1	1	0.99
ARPC2	ENSG00000163466	hsa-miR-518a-5p	MIMAT0005457	1	1	1	0.98
TEAD1	ENSG00000187079	hsa-miR-518a-5p	MIMAT0005457	1	1	1	0.98
TNRC6B	ENSG00000100354	hsa-miR-518a-5p	MIMAT0005457	1	1	1	0.97
ACVR1	ENSG00000115170	hsa-miR-518a-5p	MIMAT0005457	1	1	1	0.96
ZSWIM6	ENSG00000130449	hsa-miR-518a-5p	MIMAT0005457	1	1	1	0.96
PHF6	ENSG00000156531	hsa-miR-518a-5p	MIMAT0005457	1	1	1	0.94
FRS2	ENSG00000166225	hsa-miR-518a-5p	MIMAT0005457	1	2	1	0.91
SEL1L3	ENSG00000091490	hsa-miR-518a-5p	MIMAT0005457	1	1	1	0.91
KPNA6	ENSG00000025800	hsa-miR-518a-5p	MIMAT0005457	1	2	1	0.9
KLHL15	ENSG00000174010	hsa-miR-518a-5p	MIMAT0005457	1	1	1	0.89
PPP1R15B	ENSG00000158615	hsa-miR-518a-5p	MIMAT0005457	1	1	1	0.89
PPTC7	ENSG00000196850	hsa-miR-518a-5p	MIMAT0005457	1	1	1	0.89
SPOPL	ENSG00000144228	hsa-miR-518a-5p	MIMAT0005457	1	1	1	0.88
SYNRG	ENSG00000275066	hsa-miR-518a-5p	MIMAT0005457	1	1	1	0.88
EEA1	ENSG00000102189	hsa-miR-518a-5p	MIMAT0005457	1	1	1	0.87
NA	ENSG00000285976	hsa-miR-518a-5p	MIMAT0005457	1	1	1	0.87
KDM5A	ENSG00000073614	hsa-miR-518a-5p	MIMAT0005457	1	1	1	0.86
SLC30A7	ENSG00000162695	hsa-miR-518a-5p	MIMAT0005457	1	1	1	0.86
CCDC6	ENSG00000108091	hsa-miR-518a-5p	MIMAT0005457	1	1	1	0.84
PTGFRN	ENSG00000134247	hsa-miR-518a-5p	MIMAT0005457	1	1	1	0.84
SEPTIN11	ENSG00000138758	hsa-miR-518a-5p	MIMAT0005457	1	1	1	0.84
ADNP	ENSG00000101126	hsa-miR-518a-5p	MIMAT0005457	1	1	1	0.83
DCAF7	ENSG00000136485	hsa-miR-518a-5p	MIMAT0005457	1	1	1	0.83
FBXL5	ENSG00000118564	hsa-miR-518a-5p	MIMAT0005457	1	1	1	0.83
FEM1C	ENSG00000145780	hsa-miR-518a-5p	MIMAT0005457	2	2	2	0.83
LIMCH1	ENSG00000064042	hsa-miR-518a-5p	MIMAT0005457	1	1	1	0.81
MYO5A	ENSG00000197535	hsa-miR-518a-5p	MIMAT0005457	1	1	1	0.81
RGMB	ENSG00000174136	hsa-miR-518a-5p	MIMAT0005457	1	1	1	0.81
SLF1	ENSG00000133302	hsa-miR-518a-5p	MIMAT0005457	1	1	1	0.81
BTF3	ENSG00000145741	hsa-miR-518a-5p	MIMAT0005457	1	1	1	0.8
INO80D	ENSG00000114933	hsa-miR-518a-5p	MIMAT0005457	1	1	1	0.8
LRRC58	ENSG00000163428	hsa-miR-518a-5p	MIMAT0005457	1	1	1	0.8
TAB2	ENSG00000055208	hsa-miR-518a-5p	MIMAT0005457	2	4	2	0.8
MAP3K1	ENSG00000095015	hsa-miR-518a-5p	MIMAT0005457	1	1	1	0.79
OGT	ENSG00000147162	hsa-miR-518a-5p	MIMAT0005457	1	1	1	0.79
ADCY1	ENSG00000164742	hsa-miR-518a-5p	MIMAT0005457	1	1	1	0.78
CBFA2T3	ENSG00000129993	hsa-miR-518a-5p	MIMAT0005457	2	2	2	0.78
CLTC	ENSG00000141367	hsa-miR-518a-5p	MIMAT0005457	1	1	1	0.78
CDK6	ENSG00000105810	hsa-miR-518a-5p	MIMAT0005457	1	1	1	0.77
PHLPP2	ENSG00000040199	hsa-miR-518a-5p	MIMAT0005457	1	1	1	0.77
LAPTM4B	ENSG00000104341	hsa-miR-518a-5p	MIMAT0005457	1	1	1	0.75
TBC1D19	ENSG00000109680	hsa-miR-518a-5p	MIMAT0005457	1	1	1	0.75
TMEM245	ENSG00000106771	hsa-miR-518a-5p	MIMAT0005457	1	1	1	0.75
DICER1	ENSG00000100697	hsa-miR-518a-5p	MIMAT0005457	1	1	1	0.74
NFATC3	ENSG00000072736	hsa-miR-518a-5p	MIMAT0005457	1	1	1	0.74
DYRK1A	ENSG00000157540	hsa-miR-518a-5p	MIMAT0005457	1	1	1	0.73
M6PR	ENSG00000003056	hsa-miR-518a-5p	MIMAT0005457	2	2	2	0.73
MMP24	ENSG00000125966	hsa-miR-518a-5p	MIMAT0005457	1	1	1	0.72
RBBP7	ENSG00000102054	hsa-miR-518a-5p	MIMAT0005457	1	1	1	0.72
BMI1	ENSG00000168283	hsa-miR-518a-5p	MIMAT0005457	1	1	1	0.7
CNEP1R1	ENSG00000205423	hsa-miR-518a-5p	MIMAT0005457	1	1	1	0.7
NR1D2	ENSG00000174738	hsa-miR-518a-5p	MIMAT0005457	1	1	1	0.69
PRKAA1	ENSG00000132356	hsa-miR-518a-5p	MIMAT0005457	1	1	1	0.69
ZNF280B	ENSG00000275004	hsa-miR-518a-5p	MIMAT0005457	1	1	1	0.69
HNRNPUL1	ENSG00000105323	hsa-miR-518a-5p	MIMAT0005457	2	2	2	0.67
RNF165	ENSG00000141622	hsa-miR-518a-5p	MIMAT0005457	1	1	1	0.67
LGR4	ENSG00000205213	hsa-miR-518a-5p	MIMAT0005457	1	1	1	0.66
PAM	ENSG00000145730	hsa-miR-518a-5p	MIMAT0005457	1	1	1	0.66
PKN2	ENSG00000065243	hsa-miR-518a-5p	MIMAT0005457	1	1	1	0.66
SMARCA2	ENSG00000080503	hsa-miR-518a-5p	MIMAT0005457	1	2	1	0.66
PLOD2	ENSG00000152952	hsa-miR-518a-5p	MIMAT0005457	1	1	1	0.65
ZNF367	ENSG00000165244	hsa-miR-518a-5p	MIMAT0005457	1	1	1	0.63
NSD3	ENSG00000147548	hsa-miR-518a-5p	MIMAT0005457	1	1	1	0.62
ZFP36L2	ENSG00000152518	hsa-miR-518a-5p	MIMAT0005457	1	1	1	0.62
CSDE1	ENSG00000009307	hsa-miR-518a-5p	MIMAT0005457	1	1	1	0.61
SIRT5	ENSG00000124523	hsa-miR-518a-5p	MIMAT0005457	1	1	1	0.61
TNFRSF10B	ENSG00000120889	hsa-miR-518a-5p	MIMAT0005457	1	1	1	0.61
BIRC6	ENSG00000115760	hsa-miR-518a-5p	MIMAT0005457	1	1	1	0.6
CADPS	ENSG00000163618	hsa-miR-518a-5p	MIMAT0005457	1	1	1	0.6
GHITM	ENSG00000165678	hsa-miR-518a-5p	MIMAT0005457	1	1	1	0.59
JMY	ENSG00000152409	hsa-miR-518a-5p	MIMAT0005457	1	1	1	0.59
SPIRE1	ENSG00000134278	hsa-miR-518a-5p	MIMAT0005457	1	1	1	0.59
NOP9	ENSG00000196943	hsa-miR-518a-5p	MIMAT0005457	1	1	1	0.58
ABI1	ENSG00000136754	hsa-miR-518a-5p	MIMAT0005457	1	1	1	0.57
MAP3K3	ENSG00000198909	hsa-miR-518a-5p	MIMAT0005457	1	1	1	0.55
SUV39H2	ENSG00000152455	hsa-miR-518a-5p	MIMAT0005457	1	1	1	0.55
TRIM36	ENSG00000152503	hsa-miR-518a-5p	MIMAT0005457	1	1	1	0.55
NF1	ENSG00000196712	hsa-miR-518a-5p	MIMAT0005457	1	1	1	0.54
NUP205	ENSG00000155561	hsa-miR-518a-5p	MIMAT0005457	1	1	1	0.54
PPP1CB	ENSG00000213639	hsa-miR-518a-5p	MIMAT0005457	1	1	1	0.54
ZNF618	ENSG00000157657	hsa-miR-518a-5p	MIMAT0005457	1	1	1	0.54
PLAG1	ENSG00000181690	hsa-miR-518a-5p	MIMAT0005457	1	1	1	0.52
RBM3	ENSG00000102317	hsa-miR-518a-5p	MIMAT0005457	1	1	1	0.51
ZNF317	ENSG00000130803	hsa-miR-518a-5p	MIMAT0005457	1	1	1	0.5
SOCS4	ENSG00000180008	hsa-miR-518a-5p	MIMAT0005457	1	1	1	0.49
FNBP1L	ENSG00000137942	hsa-miR-518a-5p	MIMAT0005457	1	1	1	0.48
SEH1L	ENSG00000085415	hsa-miR-518a-5p	MIMAT0005457	1	1	1	0.48
ZNF567	ENSG00000189042	hsa-miR-518a-5p	MIMAT0005457	1	1	1	0.48
H3F3B	ENSG00000132475	hsa-miR-518a-5p	MIMAT0005457	1	2	1	0.47
METTL16	ENSG00000127804	hsa-miR-518a-5p	MIMAT0005457	1	1	1	0.47
SDC1	ENSG00000115884	hsa-miR-518a-5p	MIMAT0005457	1	1	1	0.47
PSMA2	ENSG00000106588	hsa-miR-518a-5p	MIMAT0005457	1	1	1	0.45
SAP18	ENSG00000150459	hsa-miR-518a-5p	MIMAT0005457	1	1	1	0.45
XPO4	ENSG00000132953	hsa-miR-518a-5p	MIMAT0005457	1	1	1	0.45
ZBTB5	ENSG00000168795	hsa-miR-518a-5p	MIMAT0005457	1	1	1	0.45
LRR1	ENSG00000165501	hsa-miR-518a-5p	MIMAT0005457	1	1	1	0.44
ACAT2	ENSG00000120437	hsa-miR-518a-5p	MIMAT0005457	1	1	1	0.43
DNMT3B	ENSG00000088305	hsa-miR-518a-5p	MIMAT0005457	1	1	1	0.43
NPTN	ENSG00000156642	hsa-miR-518a-5p	MIMAT0005457	1	1	1	0.43
CCNB1	ENSG00000134057	hsa-miR-518a-5p	MIMAT0005457	1	1	1	0.42
SETD5	ENSG00000168137	hsa-miR-518a-5p	MIMAT0005457	1	1	1	0.42
DTNBP1	ENSG00000047579	hsa-miR-518a-5p	MIMAT0005457	1	1	1	0.41
FASN	ENSG00000169710	hsa-miR-518a-5p	MIMAT0005457	1	1	1	0.41
MMACHC	ENSG00000132763	hsa-miR-518a-5p	MIMAT0005457	1	1	1	0.41
LMNB1	ENSG00000113368	hsa-miR-518a-5p	MIMAT0005457	1	1	1	0.4
ATP6V1B2	ENSG00000147416	hsa-miR-518a-5p	MIMAT0005457	1	1	1	0.39
TFAP4	ENSG00000090447	hsa-miR-518a-5p	MIMAT0005457	1	1	1	0.39
USP28	ENSG00000048028	hsa-miR-518a-5p	MIMAT0005457	1	1	1	0.39
EFEMP1	ENSG00000115380	hsa-miR-518a-5p	MIMAT0005457	1	1	1	0.38
GRM5	ENSG00000168959	hsa-miR-518a-5p	MIMAT0005457	1	1	1	0.37
AHCTF1	ENSG00000153207	hsa-miR-518a-5p	MIMAT0005457	1	1	1	-1
DDR1	ENSG00000204580	hsa-miR-518a-5p	MIMAT0005457	1	1	1	-1
DOK2	ENSG00000147443	hsa-miR-518a-5p	MIMAT0005457	1	1	1	-1
HERPUD1	ENSG00000051108	hsa-miR-518a-5p	MIMAT0005457	1	1	1	-1
HIST1H3B	ENSG00000274267	hsa-miR-518a-5p	MIMAT0005457	1	2	1	-1
KANSL2	ENSG00000139620	hsa-miR-518a-5p	MIMAT0005457	1	1	1	-1
KPNA2	ENSG00000182481	hsa-miR-518a-5p	MIMAT0005457	1	1	1	-1
LRRC59	ENSG00000108829	hsa-miR-518a-5p	MIMAT0005457	1	1	1	-1
MED6	ENSG00000133997	hsa-miR-518a-5p	MIMAT0005457	1	1	1	-1
MMADHC	ENSG00000168288	hsa-miR-518a-5p	MIMAT0005457	1	1	1	-1
MRPS16	ENSG00000182180	hsa-miR-518a-5p	MIMAT0005457	1	1	1	-1
PPP3CA	ENSG00000138814	hsa-miR-518a-5p	MIMAT0005457	1	1	1	-1
SRSF1	ENSG00000136450	hsa-miR-518a-5p	MIMAT0005457	1	1	1	-1
SRRM2	ENSG00000167978	hsa-miR-3180-3p	MIMAT0015058	1	1	1	0.38
DNMBP	ENSG00000107554	hsa-miR-3180-3p	MIMAT0015058	1	1	1	0.36
CNOT1	ENSG00000125107	hsa-miR-3180-3p	MIMAT0015058	1	1	1	-1
FBL	ENSG00000105202	hsa-miR-3180-3p	MIMAT0015058	1	1	1	-1
G3BP2	ENSG00000138757	hsa-miR-519e-5p	MIMAT0002828	1	1	1	1
CEMIP2	ENSG00000135048	hsa-miR-519e-5p	MIMAT0002828	1	1	1	0.98
EEF1A2	ENSG00000101210	hsa-miR-519e-5p	MIMAT0002828	1	1	1	0.87
CENPF	ENSG00000117724	hsa-miR-519e-5p	MIMAT0002828	1	1	1	0.86
SPTLC1	ENSG00000090054	hsa-miR-519e-5p	MIMAT0002828	1	1	1	0.86
SRD5A1	ENSG00000145545	hsa-miR-519e-5p	MIMAT0002828	1	1	1	0.85
ATP6V1G1	ENSG00000136888	hsa-miR-519e-5p	MIMAT0002828	1	1	1	0.84
AP3S1	ENSG00000177879	hsa-miR-519e-5p	MIMAT0002828	1	1	1	0.79
VTA1	ENSG00000009844	hsa-miR-519e-5p	MIMAT0002828	1	1	1	0.78
FBN2	ENSG00000138829	hsa-miR-519e-5p	MIMAT0002828	1	1	1	0.74
USP9X	ENSG00000124486	hsa-miR-519e-5p	MIMAT0002828	1	1	1	0.74
PTP4A2	ENSG00000184007	hsa-miR-519e-5p	MIMAT0002828	1	1	1	0.71
TTC17	ENSG00000052841	hsa-miR-519e-5p	MIMAT0002828	1	1	1	0.71
RNF217	ENSG00000146373	hsa-miR-519e-5p	MIMAT0002828	1	1	1	0.7
CLIP1	ENSG00000130779	hsa-miR-519e-5p	MIMAT0002828	1	1	1	0.65
PPA2	ENSG00000138777	hsa-miR-519e-5p	MIMAT0002828	1	1	1	0.63
EIF2AK3	ENSG00000172071	hsa-miR-519e-5p	MIMAT0002828	1	1	1	0.6
TMEM245	ENSG00000106771	hsa-miR-519e-5p	MIMAT0002828	1	1	1	0.6
UNG	ENSG00000076248	hsa-miR-519e-5p	MIMAT0002828	1	1	1	0.59
MAT2A	ENSG00000168906	hsa-miR-519e-5p	MIMAT0002828	1	1	1	0.58
RNPEP	ENSG00000176393	hsa-miR-519e-5p	MIMAT0002828	1	1	1	0.58
CEP350	ENSG00000135837	hsa-miR-519e-5p	MIMAT0002828	1	1	1	0.55
EMC2	ENSG00000104412	hsa-miR-519e-5p	MIMAT0002828	1	1	1	0.53
INSIG1	ENSG00000186480	hsa-miR-519e-5p	MIMAT0002828	1	1	1	0.53
IER3IP1	ENSG00000134049	hsa-miR-519e-5p	MIMAT0002828	1	1	1	0.52
UBE3A	ENSG00000114062	hsa-miR-519e-5p	MIMAT0002828	1	1	1	0.52
BAZ2A	ENSG00000076108	hsa-miR-519e-5p	MIMAT0002828	1	1	1	0.5
GLYR1	ENSG00000140632	hsa-miR-519e-5p	MIMAT0002828	1	1	1	0.48
NEDD4	ENSG00000069869	hsa-miR-519e-5p	MIMAT0002828	1	1	1	0.47
ZBTB34	ENSG00000177125	hsa-miR-519e-5p	MIMAT0002828	1	1	1	0.46
PAF1	ENSG00000006712	hsa-miR-519e-5p	MIMAT0002828	1	1	1	0.44
PTPN4	ENSG00000088179	hsa-miR-519e-5p	MIMAT0002828	1	1	1	0.42
BUB1	ENSG00000169679	hsa-miR-519e-5p	MIMAT0002828	1	1	1	0.41
PLS3	ENSG00000102024	hsa-miR-519e-5p	MIMAT0002828	1	1	1	0.41
PPT2	ENSG00000221988	hsa-miR-519e-5p	MIMAT0002828	2	1	1	0.4
SDC2	ENSG00000169439	hsa-miR-519e-5p	MIMAT0002828	1	1	1	0.39
KIAA2013	ENSG00000116685	hsa-miR-519e-5p	MIMAT0002828	1	1	1	0.37
SDSL	ENSG00000139410	hsa-miR-519e-5p	MIMAT0002828	1	1	1	0.36
ERGIC3	ENSG00000125991	hsa-miR-519e-5p	MIMAT0002828	1	1	1	-1
FUS	ENSG00000089280	hsa-miR-519e-5p	MIMAT0002828	1	1	1	-1
NA	ENSG00000291313	hsa-miR-519e-5p	MIMAT0002828	1	1	1	-1
PIP4P1	ENSG00000165782	hsa-miR-519e-5p	MIMAT0002828	1	1	1	-1
TCF7L2	ENSG00000148737	hsa-miR-519e-5p	MIMAT0002828	1	1	1	-1
AGFG1	ENSG00000173744	hsa-miR-527	MIMAT0002862	1	1	1	0.99
ARPC2	ENSG00000163466	hsa-miR-527	MIMAT0002862	1	1	1	0.98
TEAD1	ENSG00000187079	hsa-miR-527	MIMAT0002862	1	1	1	0.98
ZSWIM6	ENSG00000130449	hsa-miR-527	MIMAT0002862	1	1	1	0.96
KLHL15	ENSG00000174010	hsa-miR-527	MIMAT0002862	1	1	1	0.89
PPTC7	ENSG00000196850	hsa-miR-527	MIMAT0002862	1	1	1	0.89
EEA1	ENSG00000102189	hsa-miR-527	MIMAT0002862	1	1	1	0.87
NA	ENSG00000285976	hsa-miR-527	MIMAT0002862	1	1	1	0.87
SLC30A7	ENSG00000162695	hsa-miR-527	MIMAT0002862	1	1	1	0.86
PTGFRN	ENSG00000134247	hsa-miR-527	MIMAT0002862	1	1	1	0.84
SEPTIN11	ENSG00000138758	hsa-miR-527	MIMAT0002862	1	1	1	0.84
ADNP	ENSG00000101126	hsa-miR-527	MIMAT0002862	1	1	1	0.83
FEM1C	ENSG00000145780	hsa-miR-527	MIMAT0002862	1	1	1	0.83
LIMCH1	ENSG00000064042	hsa-miR-527	MIMAT0002862	1	1	1	0.81
LRRC58	ENSG00000163428	hsa-miR-527	MIMAT0002862	1	1	1	0.8
MAP3K1	ENSG00000095015	hsa-miR-527	MIMAT0002862	1	1	1	0.79
OGT	ENSG00000147162	hsa-miR-527	MIMAT0002862	1	1	1	0.79
CBFA2T3	ENSG00000129993	hsa-miR-527	MIMAT0002862	1	1	1	0.78
CLTC	ENSG00000141367	hsa-miR-527	MIMAT0002862	1	1	1	0.78
CDK6	ENSG00000105810	hsa-miR-527	MIMAT0002862	1	1	1	0.77
DICER1	ENSG00000100697	hsa-miR-527	MIMAT0002862	1	1	1	0.74
NFATC3	ENSG00000072736	hsa-miR-527	MIMAT0002862	1	1	1	0.74
DYRK1A	ENSG00000157540	hsa-miR-527	MIMAT0002862	1	1	1	0.73
MMP24	ENSG00000125966	hsa-miR-527	MIMAT0002862	1	1	1	0.72
RBBP7	ENSG00000102054	hsa-miR-527	MIMAT0002862	1	1	1	0.72
BMI1	ENSG00000168283	hsa-miR-527	MIMAT0002862	1	1	1	0.7
CNEP1R1	ENSG00000205423	hsa-miR-527	MIMAT0002862	1	1	1	0.7
NR1D2	ENSG00000174738	hsa-miR-527	MIMAT0002862	1	1	1	0.69
PRKAA1	ENSG00000132356	hsa-miR-527	MIMAT0002862	1	1	1	0.69
LGR4	ENSG00000205213	hsa-miR-527	MIMAT0002862	1	1	1	0.66
PAM	ENSG00000145730	hsa-miR-527	MIMAT0002862	1	1	1	0.66
PLOD2	ENSG00000152952	hsa-miR-527	MIMAT0002862	1	1	1	0.65
NSD3	ENSG00000147548	hsa-miR-527	MIMAT0002862	1	1	1	0.62
TNFRSF10B	ENSG00000120889	hsa-miR-527	MIMAT0002862	1	1	1	0.61
BIRC6	ENSG00000115760	hsa-miR-527	MIMAT0002862	1	1	1	0.6
GHITM	ENSG00000165678	hsa-miR-527	MIMAT0002862	1	1	1	0.59
JMY	ENSG00000152409	hsa-miR-527	MIMAT0002862	1	1	1	0.59
SPIRE1	ENSG00000134278	hsa-miR-527	MIMAT0002862	1	1	1	0.59
MAP3K3	ENSG00000198909	hsa-miR-527	MIMAT0002862	1	1	1	0.55
PPP1CB	ENSG00000213639	hsa-miR-527	MIMAT0002862	1	1	1	0.54
SEH1L	ENSG00000085415	hsa-miR-527	MIMAT0002862	1	1	1	0.48
METTL16	ENSG00000127804	hsa-miR-527	MIMAT0002862	1	1	1	0.47
XPO4	ENSG00000132953	hsa-miR-527	MIMAT0002862	1	1	1	0.45
ACAT2	ENSG00000120437	hsa-miR-527	MIMAT0002862	1	1	1	0.43
CCNB1	ENSG00000134057	hsa-miR-527	MIMAT0002862	1	1	1	0.42
TFAP4	ENSG00000090447	hsa-miR-527	MIMAT0002862	1	1	1	0.39
EFEMP1	ENSG00000115380	hsa-miR-527	MIMAT0002862	1	1	1	0.38
AHCTF1	ENSG00000153207	hsa-miR-527	MIMAT0002862	1	1	1	-1
HERPUD1	ENSG00000051108	hsa-miR-527	MIMAT0002862	1	1	1	-1
LRRC59	ENSG00000108829	hsa-miR-527	MIMAT0002862	1	1	1	-1
GNAZ	ENSG00000128266	hsa-miR-512-5p	MIMAT0002822	1	1	1	0.94
MN1	ENSG00000169184	hsa-miR-512-5p	MIMAT0002822	1	1	1	0.91
TMED8	ENSG00000100580	hsa-miR-512-5p	MIMAT0002822	1	1	1	0.9
USP13	ENSG00000058056	hsa-miR-512-5p	MIMAT0002822	1	1	1	0.87
GDA	ENSG00000119125	hsa-miR-512-5p	MIMAT0002822	1	1	1	0.8
TUG1	ENSG00000253352	hsa-miR-512-5p	MIMAT0002822	1	1	1	0.73
ARID1B	ENSG00000049618	hsa-miR-512-5p	MIMAT0002822	1	1	1	0.71
TMEM170B	ENSG00000205269	hsa-miR-512-5p	MIMAT0002822	1	1	1	0.71
ABT1	ENSG00000146109	hsa-miR-512-5p	MIMAT0002822	1	1	1	0.62
PTGS1	ENSG00000095303	hsa-miR-512-5p	MIMAT0002822	1	1	1	0.6
CLTC	ENSG00000141367	hsa-miR-512-5p	MIMAT0002822	2	2	2	0.59
UHMK1	ENSG00000152332	hsa-miR-512-5p	MIMAT0002822	1	1	1	0.57
CLIP3	ENSG00000105270	hsa-miR-512-5p	MIMAT0002822	1	1	1	0.56
KLC4	ENSG00000137171	hsa-miR-512-5p	MIMAT0002822	1	1	1	0.55
AGO4	ENSG00000134698	hsa-miR-512-5p	MIMAT0002822	1	1	1	0.54
PLXNA2	ENSG00000076356	hsa-miR-512-5p	MIMAT0002822	1	1	1	0.54
ARHGAP26	ENSG00000145819	hsa-miR-512-5p	MIMAT0002822	1	1	1	0.52
ARHGEF10	ENSG00000104728	hsa-miR-512-5p	MIMAT0002822	1	1	1	0.5
FOXF2	ENSG00000137273	hsa-miR-512-5p	MIMAT0002822	1	1	1	0.5
KIF21B	ENSG00000116852	hsa-miR-512-5p	MIMAT0002822	1	1	1	0.49
DSTYK	ENSG00000133059	hsa-miR-512-5p	MIMAT0002822	1	1	1	0.48
DUSP7	ENSG00000164086	hsa-miR-512-5p	MIMAT0002822	1	1	1	0.48
YARS1	ENSG00000134684	hsa-miR-512-5p	MIMAT0002822	1	1	1	0.47
ZDHHC18	ENSG00000204160	hsa-miR-512-5p	MIMAT0002822	1	1	1	0.46
ARHGAP21	ENSG00000107863	hsa-miR-512-5p	MIMAT0002822	1	1	1	0.45
CELSR3	ENSG00000008300	hsa-miR-512-5p	MIMAT0002822	1	1	1	0.45
DDX24	ENSG00000089737	hsa-miR-512-5p	MIMAT0002822	1	1	1	0.45
RPS5	ENSG00000083845	hsa-miR-512-5p	MIMAT0002822	1	1	1	0.45
AXIN1	ENSG00000103126	hsa-miR-512-5p	MIMAT0002822	1	1	1	0.44
SMIM13	ENSG00000224531	hsa-miR-512-5p	MIMAT0002822	1	1	1	0.42
CCDC92	ENSG00000119242	hsa-miR-512-5p	MIMAT0002822	1	1	1	0.41
CLIC4	ENSG00000169504	hsa-miR-512-5p	MIMAT0002822	1	1	1	0.41
PSMD1	ENSG00000173692	hsa-miR-512-5p	MIMAT0002822	1	1	1	0.41
SPINT2	ENSG00000167642	hsa-miR-512-5p	MIMAT0002822	1	1	1	0.41
TAX1BP1	ENSG00000106052	hsa-miR-512-5p	MIMAT0002822	1	1	1	0.41
CDC123	ENSG00000151465	hsa-miR-512-5p	MIMAT0002822	1	1	1	0.4
JUP	ENSG00000173801	hsa-miR-512-5p	MIMAT0002822	1	1	1	0.4
PPP1R8	ENSG00000117751	hsa-miR-512-5p	MIMAT0002822	1	1	1	0.4
MORF4L2	ENSG00000123562	hsa-miR-512-5p	MIMAT0002822	1	1	1	0.39
CNBP	ENSG00000169714	hsa-miR-512-5p	MIMAT0002822	1	1	1	0.38
NADK2	ENSG00000152620	hsa-miR-512-5p	MIMAT0002822	1	1	1	0.38
SLC52A2	ENSG00000185803	hsa-miR-512-5p	MIMAT0002822	1	1	1	0.38
GNA13	ENSG00000120063	hsa-miR-512-5p	MIMAT0002822	1	1	1	0.37
NCAPD2	ENSG00000010292	hsa-miR-512-5p	MIMAT0002822	1	1	1	0.36
COL4A2	ENSG00000134871	hsa-miR-512-5p	MIMAT0002822	1	1	1	-1
DPY19L4	ENSG00000156162	hsa-miR-512-5p	MIMAT0002822	1	1	1	-1
FGF2	ENSG00000138685	hsa-miR-512-5p	MIMAT0002822	1	1	1	-1
HEATR5A	ENSG00000129493	hsa-miR-512-5p	MIMAT0002822	1	1	1	-1
HIST1H2AM	ENSG00000278677	hsa-miR-512-5p	MIMAT0002822	1	1	1	-1
NFYC	ENSG00000066136	hsa-miR-512-5p	MIMAT0002822	1	1	1	-1
PKD1	ENSG00000008710	hsa-miR-512-5p	MIMAT0002822	1	1	1	-1
PRDX1	ENSG00000117450	hsa-miR-512-5p	MIMAT0002822	1	1	1	-1
SCAF8	ENSG00000213079	hsa-miR-512-5p	MIMAT0002822	1	1	1	-1
SNX12	ENSG00000147164	hsa-miR-512-5p	MIMAT0002822	1	1	1	-1
STAG2	ENSG00000101972	hsa-miR-512-5p	MIMAT0002822	1	1	1	-1
SURF4	ENSG00000148248	hsa-miR-512-5p	MIMAT0002822	2	1	1	-1
TUBB4B	ENSG00000188229	hsa-miR-512-5p	MIMAT0002822	2	1	1	-1
UBE2D2	ENSG00000131508	hsa-miR-512-5p	MIMAT0002822	1	1	1	-1
G3BP2	ENSG00000138757	hsa-miR-515-5p	MIMAT0002826	2	2	2	1
AARS	ENSG00000090861	hsa-miR-515-5p	MIMAT0002826	1	1	1	0.7
ABCA7	ENSG00000064687	hsa-miR-515-5p	MIMAT0002826	1	1	1	0.69
ACACB	ENSG00000076555	hsa-miR-515-5p	MIMAT0002826	1	1	1	0.87
ACAP1	ENSG00000072818	hsa-miR-515-5p	MIMAT0002826	1	1	1	0.46
ACTB	ENSG00000075624	hsa-miR-515-5p	MIMAT0002826	1	1	1	0.62
ADAR	ENSG00000160710	hsa-miR-515-5p	MIMAT0002826	1	1	1	0.47
AKT1	ENSG00000142208	hsa-miR-515-5p	MIMAT0002826	1	1	1	0.43
ANKRD50	ENSG00000151458	hsa-miR-515-5p	MIMAT0002826	1	1	1	0.51
AP1G1	ENSG00000166747	hsa-miR-515-5p	MIMAT0002826	1	1	1	0.63
APP	ENSG00000142192	hsa-miR-515-5p	MIMAT0002826	1	1	1	0.41
ARCN1	ENSG00000095139	hsa-miR-515-5p	MIMAT0002826	1	1	1	0.67
ARF3	ENSG00000134287	hsa-miR-515-5p	MIMAT0002826	1	1	1	-1
ARID1A	ENSG00000117713	hsa-miR-515-5p	MIMAT0002826	1	1	1	0.89
ASH1L	ENSG00000116539	hsa-miR-515-5p	MIMAT0002826	1	1	1	0.9
ATXN2L	ENSG00000168488	hsa-miR-515-5p	MIMAT0002826	1	1	1	0.66
AUTS2	ENSG00000158321	hsa-miR-515-5p	MIMAT0002826	1	1	1	0.86
BAZ2A	ENSG00000076108	hsa-miR-515-5p	MIMAT0002826	1	1	1	0.5
BCO2	ENSG00000197580	hsa-miR-515-5p	MIMAT0002826	1	1	1	0.75
BHLHE41	ENSG00000123095	hsa-miR-515-5p	MIMAT0002826	1	1	1	0.72
BUB1	ENSG00000169679	hsa-miR-515-5p	MIMAT0002826	1	1	1	0.44
CACNA2D2	ENSG00000007402	hsa-miR-515-5p	MIMAT0002826	1	1	1	0.76
CADPS	ENSG00000163618	hsa-miR-515-5p	MIMAT0002826	1	1	1	0.72
CAMSAP2	ENSG00000118200	hsa-miR-515-5p	MIMAT0002826	1	1	1	0.9
CAPRIN1	ENSG00000135387	hsa-miR-515-5p	MIMAT0002826	1	1	1	0.54
CASC3	ENSG00000108349	hsa-miR-515-5p	MIMAT0002826	1	1	1	0.87
CBX6	ENSG00000183741	hsa-miR-515-5p	MIMAT0002826	1	1	1	0.66
CCDC18	ENSG00000122483	hsa-miR-515-5p	MIMAT0002826	1	1	1	0.55
CCN1	ENSG00000142871	hsa-miR-515-5p	MIMAT0002826	1	1	1	0.94
CCT2	ENSG00000166226	hsa-miR-515-5p	MIMAT0002826	1	1	1	0.63
CDC45	ENSG00000093009	hsa-miR-515-5p	MIMAT0002826	1	1	1	0.4
CDV3	ENSG00000091527	hsa-miR-515-5p	MIMAT0002826	1	1	1	0.92
CECR2	ENSG00000099954	hsa-miR-515-5p	MIMAT0002826	1	1	1	0.85
CELF1	ENSG00000149187	hsa-miR-515-5p	MIMAT0002826	1	1	1	0.97
CEMIP2	ENSG00000135048	hsa-miR-515-5p	MIMAT0002826	1	1	1	0.98
CKAP5	ENSG00000175216	hsa-miR-515-5p	MIMAT0002826	1	1	1	0.77
CLNS1A	ENSG00000074201	hsa-miR-515-5p	MIMAT0002826	1	1	1	0.41
CMTR2	ENSG00000180917	hsa-miR-515-5p	MIMAT0002826	1	1	1	0.52
COBL	ENSG00000106078	hsa-miR-515-5p	MIMAT0002826	1	1	1	0.44
COG5	ENSG00000164597	hsa-miR-515-5p	MIMAT0002826	1	1	1	0.49
COL19A1	ENSG00000082293	hsa-miR-515-5p	MIMAT0002826	1	1	1	0.83
COL6A2	ENSG00000142173	hsa-miR-515-5p	MIMAT0002826	1	1	1	0.44
COPS6	ENSG00000168090	hsa-miR-515-5p	MIMAT0002826	1	1	1	-1
CRMP1	ENSG00000072832	hsa-miR-515-5p	MIMAT0002826	1	1	1	0.38
CSE1L	ENSG00000124207	hsa-miR-515-5p	MIMAT0002826	1	1	1	0.62
CTNNAL1	ENSG00000119326	hsa-miR-515-5p	MIMAT0002826	1	1	1	-1
CTNND1	ENSG00000198561	hsa-miR-515-5p	MIMAT0002826	1	1	1	0.47
DAZAP2	ENSG00000183283	hsa-miR-515-5p	MIMAT0002826	1	1	1	-1
DBNL	ENSG00000136279	hsa-miR-515-5p	MIMAT0002826	1	1	1	0.46
DCP2	ENSG00000172795	hsa-miR-515-5p	MIMAT0002826	1	1	1	0.58
DDI2	ENSG00000197312	hsa-miR-515-5p	MIMAT0002826	1	1	1	0.92
DENND4C	ENSG00000137145	hsa-miR-515-5p	MIMAT0002826	1	1	1	0.52
DLD	ENSG00000091140	hsa-miR-515-5p	MIMAT0002826	1	1	1	0.8
DLGAP1	ENSG00000170579	hsa-miR-515-5p	MIMAT0002826	1	1	1	0.64
DNMT3B	ENSG00000088305	hsa-miR-515-5p	MIMAT0002826	1	1	1	0.67
DSC2	ENSG00000134755	hsa-miR-515-5p	MIMAT0002826	1	1	1	0.61
EEF2	ENSG00000167658	hsa-miR-515-5p	MIMAT0002826	1	1	1	0.45
EGFR	ENSG00000146648	hsa-miR-515-5p	MIMAT0002826	1	1	1	0.53
EIF2D	ENSG00000143486	hsa-miR-515-5p	MIMAT0002826	1	1	1	0.53
EIF2S3	ENSG00000130741	hsa-miR-515-5p	MIMAT0002826	1	1	1	-1
EIF4G2	ENSG00000110321	hsa-miR-515-5p	MIMAT0002826	1	1	1	0.61
EMC2	ENSG00000104412	hsa-miR-515-5p	MIMAT0002826	1	1	1	0.53
EPB41L2	ENSG00000079819	hsa-miR-515-5p	MIMAT0002826	1	1	1	0.79
EPHX1	ENSG00000143819	hsa-miR-515-5p	MIMAT0002826	1	1	1	-1
EPHX4	ENSG00000172031	hsa-miR-515-5p	MIMAT0002826	1	1	1	0.5
FADS2	ENSG00000134824	hsa-miR-515-5p	MIMAT0002826	1	1	1	0.39
FBN2	ENSG00000138829	hsa-miR-515-5p	MIMAT0002826	1	1	1	0.73
FBXO45	ENSG00000174013	hsa-miR-515-5p	MIMAT0002826	1	1	1	0.93
FKBP11	ENSG00000134285	hsa-miR-515-5p	MIMAT0002826	1	1	1	0.5
FLOT1	ENSG00000137312	hsa-miR-515-5p	MIMAT0002826	1	1	1	0.4
FNDC3B	ENSG00000075420	hsa-miR-515-5p	MIMAT0002826	1	1	1	0.54
FOXN3	ENSG00000053254	hsa-miR-515-5p	MIMAT0002826	1	1	1	0.87
FSTL1	ENSG00000163430	hsa-miR-515-5p	MIMAT0002826	1	1	1	0.47
GLTP	ENSG00000139433	hsa-miR-515-5p	MIMAT0002826	1	1	1	0.77
GXYLT1	ENSG00000151233	hsa-miR-515-5p	MIMAT0002826	1	1	1	0.81
HADH	ENSG00000138796	hsa-miR-515-5p	MIMAT0002826	1	1	1	0.67
HMCN1	ENSG00000143341	hsa-miR-515-5p	MIMAT0002826	1	1	1	0.96
HNRNPA3	ENSG00000170144	hsa-miR-515-5p	MIMAT0002826	1	1	1	0.7
HNRNPK	ENSG00000165119	hsa-miR-515-5p	MIMAT0002826	1	1	1	0.73
HSD17B13	ENSG00000170509	hsa-miR-515-5p	MIMAT0002826	1	1	1	0.43
HSD17B4	ENSG00000133835	hsa-miR-515-5p	MIMAT0002826	1	1	1	0.63
HSP90AB1	ENSG00000096384	hsa-miR-515-5p	MIMAT0002826	1	1	1	0.55
HSPH1	ENSG00000120694	hsa-miR-515-5p	MIMAT0002826	1	1	1	0.99
ICE1	ENSG00000164151	hsa-miR-515-5p	MIMAT0002826	1	1	1	0.61
INO80	ENSG00000128908	hsa-miR-515-5p	MIMAT0002826	1	1	1	0.53
IPO9	ENSG00000198700	hsa-miR-515-5p	MIMAT0002826	1	1	1	0.63
ITGB1	ENSG00000150093	hsa-miR-515-5p	MIMAT0002826	1	1	1	0.76
KCTD8	ENSG00000183783	hsa-miR-515-5p	MIMAT0002826	1	1	1	-1
KDM3A	ENSG00000115548	hsa-miR-515-5p	MIMAT0002826	1	1	1	0.89
KIF13A	ENSG00000137177	hsa-miR-515-5p	MIMAT0002826	1	1	1	0.79
KIF1A	ENSG00000130294	hsa-miR-515-5p	MIMAT0002826	1	1	1	0.53
KIF9	ENSG00000088727	hsa-miR-515-5p	MIMAT0002826	1	1	1	0.4
KNTC1	ENSG00000184445	hsa-miR-515-5p	MIMAT0002826	1	1	1	0.64
LIG3	ENSG00000005156	hsa-miR-515-5p	MIMAT0002826	1	1	1	0.47
LIN28B	ENSG00000187772	hsa-miR-515-5p	MIMAT0002826	1	1	1	0.44
LSM14A	ENSG00000257103	hsa-miR-515-5p	MIMAT0002826	1	1	1	0.47
MAP4K2	ENSG00000168067	hsa-miR-515-5p	MIMAT0002826	1	1	1	0.6
MSH2	ENSG00000095002	hsa-miR-515-5p	MIMAT0002826	1	1	1	0.85
MSH6	ENSG00000116062	hsa-miR-515-5p	MIMAT0002826	1	1	1	0.65
MSI2	ENSG00000153944	hsa-miR-515-5p	MIMAT0002826	1	1	1	0.81
MSMO1	ENSG00000052802	hsa-miR-515-5p	MIMAT0002826	1	1	1	0.54
MTPN	ENSG00000105887	hsa-miR-515-5p	MIMAT0002826	1	1	1	0.89
MYH11	ENSG00000133392	hsa-miR-515-5p	MIMAT0002826	1	1	1	0.58
MYH9	ENSG00000100345	hsa-miR-515-5p	MIMAT0002826	1	1	1	0.7
NA	ENSG00000256825	hsa-miR-515-5p	MIMAT0002826	1	1	1	0.5
NAA50	ENSG00000121579	hsa-miR-515-5p	MIMAT0002826	1	1	1	0.53
NAB2	ENSG00000166886	hsa-miR-515-5p	MIMAT0002826	1	1	1	0.52
NEDD4	ENSG00000069869	hsa-miR-515-5p	MIMAT0002826	1	1	1	0.47
NEXMIF	ENSG00000050030	hsa-miR-515-5p	MIMAT0002826	1	1	1	0.87
NR1D2	ENSG00000174738	hsa-miR-515-5p	MIMAT0002826	1	1	1	0.92
NSD3	ENSG00000147548	hsa-miR-515-5p	MIMAT0002826	1	1	1	0.74
NUP205	ENSG00000155561	hsa-miR-515-5p	MIMAT0002826	1	1	1	0.91
NWD2	ENSG00000174145	hsa-miR-515-5p	MIMAT0002826	1	1	1	0.62
PAF1	ENSG00000006712	hsa-miR-515-5p	MIMAT0002826	1	1	1	0.45
PAN3	ENSG00000152520	hsa-miR-515-5p	MIMAT0002826	1	1	1	0.63
PANX1	ENSG00000110218	hsa-miR-515-5p	MIMAT0002826	1	1	1	0.79
PATZ1	ENSG00000100105	hsa-miR-515-5p	MIMAT0002826	1	1	1	0.36
PDIA6	ENSG00000143870	hsa-miR-515-5p	MIMAT0002826	1	1	1	-1
PDP1	ENSG00000164951	hsa-miR-515-5p	MIMAT0002826	1	1	1	0.82
PIWIL4	ENSG00000134627	hsa-miR-515-5p	MIMAT0002826	1	1	1	-1
PLK1	ENSG00000166851	hsa-miR-515-5p	MIMAT0002826	1	1	1	0.38
PLXNB2	ENSG00000196576	hsa-miR-515-5p	MIMAT0002826	1	1	1	0.49
PNISR	ENSG00000132424	hsa-miR-515-5p	MIMAT0002826	1	1	1	0.8
POGZ	ENSG00000143442	hsa-miR-515-5p	MIMAT0002826	1	1	1	0.36
PRDX4	ENSG00000123131	hsa-miR-515-5p	MIMAT0002826	1	1	1	0.39
PSAP	ENSG00000197746	hsa-miR-515-5p	MIMAT0002826	1	1	1	0.46
PTBP2	ENSG00000117569	hsa-miR-515-5p	MIMAT0002826	1	1	1	0.66
PTPN4	ENSG00000088179	hsa-miR-515-5p	MIMAT0002826	1	1	1	0.42
PTPRS	ENSG00000105426	hsa-miR-515-5p	MIMAT0002826	1	1	1	0.36
PUM2	ENSG00000055917	hsa-miR-515-5p	MIMAT0002826	1	1	1	0.54
PYGB	ENSG00000100994	hsa-miR-515-5p	MIMAT0002826	1	1	1	0.45
RBM23	ENSG00000100461	hsa-miR-515-5p	MIMAT0002826	1	1	1	0.44
RNF217	ENSG00000146373	hsa-miR-515-5p	MIMAT0002826	1	1	1	0.71
RPTOR	ENSG00000141564	hsa-miR-515-5p	MIMAT0002826	1	1	1	0.55
SACS	ENSG00000151835	hsa-miR-515-5p	MIMAT0002826	1	1	1	0.82
SDC2	ENSG00000169439	hsa-miR-515-5p	MIMAT0002826	1	1	1	0.43
SEMA3A	ENSG00000075213	hsa-miR-515-5p	MIMAT0002826	1	1	1	0.68
SEMA6A	ENSG00000092421	hsa-miR-515-5p	MIMAT0002826	1	1	1	0.47
SERPINE1	ENSG00000106366	hsa-miR-515-5p	MIMAT0002826	1	1	1	0.49
SETDB1	ENSG00000143379	hsa-miR-515-5p	MIMAT0002826	1	1	1	0.6
SLC25A17	ENSG00000100372	hsa-miR-515-5p	MIMAT0002826	1	1	1	-1
SMARCA4	ENSG00000127616	hsa-miR-515-5p	MIMAT0002826	1	1	1	0.38
SMIM13	ENSG00000224531	hsa-miR-515-5p	MIMAT0002826	1	1	1	0.75
SPTLC1	ENSG00000090054	hsa-miR-515-5p	MIMAT0002826	1	1	1	0.86
SRRM2	ENSG00000167978	hsa-miR-515-5p	MIMAT0002826	1	1	1	0.42
SRSF1	ENSG00000136450	hsa-miR-515-5p	MIMAT0002826	1	1	1	0.58
SRSF2	ENSG00000161547	hsa-miR-515-5p	MIMAT0002826	1	1	1	-1
SUPT6H	ENSG00000109111	hsa-miR-515-5p	MIMAT0002826	1	1	1	0.49
SYNE2	ENSG00000054654	hsa-miR-515-5p	MIMAT0002826	1	1	1	0.95
TAF15	ENSG00000270647	hsa-miR-515-5p	MIMAT0002826	1	1	1	0.45
TARS	ENSG00000113407	hsa-miR-515-5p	MIMAT0002826	1	1	1	0.45
TARS1	ENSG00000113407	hsa-miR-515-5p	MIMAT0002826	1	1	1	0.45
TBC1D9	ENSG00000109436	hsa-miR-515-5p	MIMAT0002826	1	1	1	0.85
TGS1	ENSG00000137574	hsa-miR-515-5p	MIMAT0002826	1	1	1	0.49
TIMM22	ENSG00000177370	hsa-miR-515-5p	MIMAT0002826	1	1	1	-1
TIMMDC1	ENSG00000113845	hsa-miR-515-5p	MIMAT0002826	1	1	1	0.59
TMEM107	ENSG00000179029	hsa-miR-515-5p	MIMAT0002826	1	1	1	0.73
TMEM245	ENSG00000106771	hsa-miR-515-5p	MIMAT0002826	1	1	1	0.58
TNRC6A	ENSG00000090905	hsa-miR-515-5p	MIMAT0002826	1	1	1	-1
TPT1	ENSG00000133112	hsa-miR-515-5p	MIMAT0002826	1	1	1	0.8
TRIM28	ENSG00000130726	hsa-miR-515-5p	MIMAT0002826	1	1	1	0.41
TRIM71	ENSG00000206557	hsa-miR-515-5p	MIMAT0002826	1	1	1	0.61
TSPAN9	ENSG00000011105	hsa-miR-515-5p	MIMAT0002826	1	1	1	0.54
TTC17	ENSG00000052841	hsa-miR-515-5p	MIMAT0002826	1	1	1	0.68
TTN	ENSG00000155657	hsa-miR-515-5p	MIMAT0002826	1	1	1	1
UBE2Z	ENSG00000159202	hsa-miR-515-5p	MIMAT0002826	1	1	1	0.58
UBR4	ENSG00000127481	hsa-miR-515-5p	MIMAT0002826	1	1	1	0.77
UGP2	ENSG00000169764	hsa-miR-515-5p	MIMAT0002826	1	1	1	0.39
UNC50	ENSG00000115446	hsa-miR-515-5p	MIMAT0002826	1	1	1	-1
VTA1	ENSG00000009844	hsa-miR-515-5p	MIMAT0002826	1	1	1	0.77
WSB1	ENSG00000109046	hsa-miR-515-5p	MIMAT0002826	1	1	1	0.96
YTHDF3	ENSG00000185728	hsa-miR-515-5p	MIMAT0002826	1	1	1	0.5
ZBED5	ENSG00000236287	hsa-miR-515-5p	MIMAT0002826	1	1	1	0.48
ZBED6	ENSG00000257315	hsa-miR-515-5p	MIMAT0002826	1	1	1	0.81
ZBTB7A	ENSG00000178951	hsa-miR-515-5p	MIMAT0002826	1	1	1	0.68
ZNF100	ENSG00000197020	hsa-miR-515-5p	MIMAT0002826	1	1	1	0.86
ZNF14	ENSG00000105708	hsa-miR-515-5p	MIMAT0002826	1	1	1	0.77
ZNF268	ENSG00000090612	hsa-miR-515-5p	MIMAT0002826	1	1	1	0.9
ZNF274	ENSG00000171606	hsa-miR-515-5p	MIMAT0002826	1	1	1	0.39
ZNF681	ENSG00000196172	hsa-miR-515-5p	MIMAT0002826	1	1	1	0.93
ZNF81	ENSG00000197779	hsa-miR-515-5p	MIMAT0002826	1	1	1	0.78
ZNRF2	ENSG00000180233	hsa-miR-515-5p	MIMAT0002826	1	1	1	0.63
BMT2	ENSG00000164603	hsa-miR-519c-3p	MIMAT0002832	1	1	1	1
DAZAP2	ENSG00000183283	hsa-miR-519c-3p	MIMAT0002832	1	1	1	0.99
PFN2	ENSG00000070087	hsa-miR-519c-3p	MIMAT0002832	1	1	1	0.99
ENPP5	ENSG00000112796	hsa-miR-519c-3p	MIMAT0002832	1	1	1	0.98
KMT2A	ENSG00000118058	hsa-miR-519c-3p	MIMAT0002832	1	1	1	0.98
NELL2	ENSG00000184613	hsa-miR-519c-3p	MIMAT0002832	1	1	1	0.97
RAB5B	ENSG00000111540	hsa-miR-519c-3p	MIMAT0002832	1	1	1	0.96
RASL11B	ENSG00000128045	hsa-miR-519c-3p	MIMAT0002832	1	1	1	0.96
TNRC6B	ENSG00000100354	hsa-miR-519c-3p	MIMAT0002832	2	2	2	0.96
STAT3	ENSG00000168610	hsa-miR-519c-3p	MIMAT0002832	1	1	1	0.95
NFIB	ENSG00000147862	hsa-miR-519c-3p	MIMAT0002832	1	1	1	0.94
BRMS1L	ENSG00000100916	hsa-miR-519c-3p	MIMAT0002832	1	1	1	0.93
CRIM1	ENSG00000150938	hsa-miR-519c-3p	MIMAT0002832	1	1	1	0.93
FANCM	ENSG00000187790	hsa-miR-519c-3p	MIMAT0002832	1	1	1	0.93
LAPTM4A	ENSG00000068697	hsa-miR-519c-3p	MIMAT0002832	1	1	1	0.91
SERTAD2	ENSG00000179833	hsa-miR-519c-3p	MIMAT0002832	1	1	1	0.91
USP34	ENSG00000115464	hsa-miR-519c-3p	MIMAT0002832	1	1	1	0.91
AP1G1	ENSG00000166747	hsa-miR-519c-3p	MIMAT0002832	1	1	1	0.9
AGO1	ENSG00000092847	hsa-miR-519c-3p	MIMAT0002832	1	1	1	0.88
MDM4	ENSG00000198625	hsa-miR-519c-3p	MIMAT0002832	1	1	1	0.87
MAPRE1	ENSG00000101367	hsa-miR-519c-3p	MIMAT0002832	1	1	1	0.85
TNRC6A	ENSG00000090905	hsa-miR-519c-3p	MIMAT0002832	1	1	1	0.84
HECTD2	ENSG00000165338	hsa-miR-519c-3p	MIMAT0002832	1	1	1	0.83
ZC3H14	ENSG00000100722	hsa-miR-519c-3p	MIMAT0002832	1	1	1	0.83
CPSF2	ENSG00000165934	hsa-miR-519c-3p	MIMAT0002832	1	1	1	0.82
KBTBD2	ENSG00000170852	hsa-miR-519c-3p	MIMAT0002832	1	1	1	0.81
SMAD2	ENSG00000175387	hsa-miR-519c-3p	MIMAT0002832	1	1	1	0.81
UBE3C	ENSG00000009335	hsa-miR-519c-3p	MIMAT0002832	1	1	1	0.81
RPL35A	ENSG00000182899	hsa-miR-519c-3p	MIMAT0002832	1	1	1	0.79
FNDC3A	ENSG00000102531	hsa-miR-519c-3p	MIMAT0002832	1	1	1	0.75
2025-09-02	ENSG00000168385	hsa-miR-519c-3p	MIMAT0002832	1	1	1	0.75
NAA25	ENSG00000111300	hsa-miR-519c-3p	MIMAT0002832	1	1	1	0.74
PXDN	ENSG00000130508	hsa-miR-519c-3p	MIMAT0002832	1	1	1	0.73
RB1	ENSG00000139687	hsa-miR-519c-3p	MIMAT0002832	1	1	1	0.71
AHR	ENSG00000106546	hsa-miR-519c-3p	MIMAT0002832	1	1	1	0.7
CNIH1	ENSG00000100528	hsa-miR-519c-3p	MIMAT0002832	1	1	1	0.7
DERL2	ENSG00000072849	hsa-miR-519c-3p	MIMAT0002832	1	1	1	0.69
TCF7L1	ENSG00000152284	hsa-miR-519c-3p	MIMAT0002832	1	1	1	0.69
TMBIM6	ENSG00000139644	hsa-miR-519c-3p	MIMAT0002832	2	2	2	0.68
ZNF202	ENSG00000166261	hsa-miR-519c-3p	MIMAT0002832	1	1	1	0.63
GNE	ENSG00000159921	hsa-miR-519c-3p	MIMAT0002832	1	1	1	0.62
LCOR	ENSG00000196233	hsa-miR-519c-3p	MIMAT0002832	1	1	1	0.62
TSR1	ENSG00000167721	hsa-miR-519c-3p	MIMAT0002832	1	1	1	0.61
PTPN14	ENSG00000152104	hsa-miR-519c-3p	MIMAT0002832	1	1	1	0.6
PPP4R2	ENSG00000163605	hsa-miR-519c-3p	MIMAT0002832	1	1	1	0.58
TRIM22	ENSG00000132274	hsa-miR-519c-3p	MIMAT0002832	1	1	1	0.57
HMGA2	ENSG00000149948	hsa-miR-519c-3p	MIMAT0002832	1	1	1	0.55
GSK3B	ENSG00000082701	hsa-miR-519c-3p	MIMAT0002832	1	1	1	0.54
CCNB1	ENSG00000134057	hsa-miR-519c-3p	MIMAT0002832	2	2	2	0.52
LIN28A	ENSG00000131914	hsa-miR-519c-3p	MIMAT0002832	1	1	1	0.52
CTDSPL2	ENSG00000137770	hsa-miR-519c-3p	MIMAT0002832	1	1	1	0.5
RCOR1	ENSG00000089902	hsa-miR-519c-3p	MIMAT0002832	1	1	1	0.5
TCERG1	ENSG00000113649	hsa-miR-519c-3p	MIMAT0002832	1	1	1	0.49
PIK3C2A	ENSG00000011405	hsa-miR-519c-3p	MIMAT0002832	1	1	1	0.48
LATS1	ENSG00000131023	hsa-miR-519c-3p	MIMAT0002832	1	1	1	0.47
ARID1B	ENSG00000049618	hsa-miR-519c-3p	MIMAT0002832	1	1	1	0.44
PAFAH1B3	ENSG00000079462	hsa-miR-519c-3p	MIMAT0002832	1	1	1	0.44
OTUD3	ENSG00000169914	hsa-miR-519c-3p	MIMAT0002832	1	1	1	0.43
FAM135A	ENSG00000082269	hsa-miR-519c-3p	MIMAT0002832	1	1	1	0.42
BTBD1	ENSG00000064726	hsa-miR-519c-3p	MIMAT0002832	1	1	1	0.41
HIST1H3E	ENSG00000274750	hsa-miR-519c-3p	MIMAT0002832	1	1	1	0.4
MCM2	ENSG00000073111	hsa-miR-519c-3p	MIMAT0002832	1	1	1	0.4
POLR1E	ENSG00000137054	hsa-miR-519c-3p	MIMAT0002832	1	1	1	0.4
RBPJ	ENSG00000168214	hsa-miR-519c-3p	MIMAT0002832	1	1	1	0.39
[truncated: 18 more rows]

## Sheet: STable 3.downregulated_Tarbase
Supplementary Table 3. List of top 20 significantly differentially expressed downregulated miRNAs and gene interaction in Tarbase
Gene name	Gene ID	miRNA name	miRNA ID	experiments	publications	cell_lines	micro tscore
FNDC3B	ENSG00000075420	hsa-miR-511-3p	MIMAT0026606	1	1	1	0.93
MAPK6	ENSG00000069956	hsa-miR-511-3p	MIMAT0026606	1	1	1	0.9
UBE2B	ENSG00000119048	hsa-miR-511-3p	MIMAT0026606	1	1	1	0.87
AMOTL1	ENSG00000166025	hsa-miR-511-3p	MIMAT0026606	1	1	1	0.78
ZNF595	ENSG00000272602	hsa-miR-511-3p	MIMAT0026606	1	1	1	0.69
TMED2	ENSG00000086598	hsa-miR-511-3p	MIMAT0026606	1	1	1	0.64
ZNF697	ENSG00000143067	hsa-miR-511-3p	MIMAT0026606	1	1	1	0.64
AARS1	ENSG00000090861	hsa-miR-511-3p	MIMAT0026606	1	1	1	0.51
RCC2	ENSG00000179051	hsa-miR-511-3p	MIMAT0026606	1	1	1	0.5
FUCA2	ENSG00000001036	hsa-miR-511-3p	MIMAT0026606	1	1	1	0.48
BHLHE40	ENSG00000134107	hsa-miR-511-3p	MIMAT0026606	1	1	1	0.45
ZNF624	ENSG00000197566	hsa-miR-511-3p	MIMAT0026606	1	1	1	0.43
ARL15	ENSG00000185305	hsa-miR-511-3p	MIMAT0026606	1	1	1	-1
CKMT1A	ENSG00000223572	hsa-miR-511-3p	MIMAT0026606	1	1	1	-1
TM9SF3	ENSG00000077147	hsa-miR-511-3p	MIMAT0026606	1	1	1	-1
SOX11	ENSG00000176887	hsa-miR-499b-5p	MIMAT0019897	1	1	1	0.94
ARHGEF10L	ENSG00000074964	hsa-miR-499b-5p	MIMAT0019897	1	1	1	0.88
CADM4	ENSG00000105767	hsa-miR-499b-5p	MIMAT0019897	1	1	1	0.86
TLE4	ENSG00000106829	hsa-miR-499b-5p	MIMAT0019897	1	1	1	0.77
MAP1B	ENSG00000131711	hsa-miR-499b-5p	MIMAT0019897	1	1	1	0.74
GRIA2	ENSG00000120251	hsa-miR-499b-5p	MIMAT0019897	1	1	1	0.57
SRSF10	ENSG00000188529	hsa-miR-499b-5p	MIMAT0019897	1	1	1	0.51
ZNF107	ENSG00000196247	hsa-miR-499b-5p	MIMAT0019897	1	1	1	0.49
FSCN1	ENSG00000075618	hsa-miR-499b-5p	MIMAT0019897	1	1	1	0.45
PBX1	ENSG00000185630	hsa-miR-499b-5p	MIMAT0019897	1	1	1	0.4
H1-4	ENSG00000168298	hsa-miR-499b-5p	MIMAT0019897	1	1	1	0.37
MORC3	ENSG00000159256	hsa-miR-499b-5p	MIMAT0019897	1	1	1	-1
NDUFA1	ENSG00000125356	hsa-miR-499b-5p	MIMAT0019897	1	1	1	-1
PRRC2B	ENSG00000288701	hsa-miR-499b-5p	MIMAT0019897	1	1	1	-1
SPIN1	ENSG00000106723	hsa-miR-887-5p	MIMAT0026720	1	1	1	0.5
NRP1	ENSG00000099250	hsa-miR-887-5p	MIMAT0026720	1	1	1	0.41
DDX42	ENSG00000198231	hsa-miR-887-5p	MIMAT0026720	1	1	1	0.4
FN1	ENSG00000115414	hsa-miR-887-5p	MIMAT0026720	1	1	1	0.38
FAM171A1	ENSG00000148468	hsa-miR-153-5p	MIMAT0026480	1	1	1	1
N4BP2	ENSG00000078177	hsa-miR-153-5p	MIMAT0026480	1	1	1	1
STXBP5	ENSG00000164506	hsa-miR-153-5p	MIMAT0026480	1	1	1	1
TCEAL7	ENSG00000182916	hsa-miR-153-5p	MIMAT0026480	1	1	1	1
ABI2	ENSG00000138443	hsa-miR-153-5p	MIMAT0026480	1	1	1	0.99
PGM2L1	ENSG00000165434	hsa-miR-153-5p	MIMAT0026480	1	1	1	0.99
AGO3	ENSG00000126070	hsa-miR-153-5p	MIMAT0026480	1	1	1	0.98
ARID4A	ENSG00000032219	hsa-miR-153-5p	MIMAT0026480	1	1	1	0.98
MKLN1	ENSG00000128585	hsa-miR-153-5p	MIMAT0026480	1	1	1	0.98
TGFBR1	ENSG00000106799	hsa-miR-153-5p	MIMAT0026480	1	1	1	0.98
THOC7	ENSG00000163634	hsa-miR-153-5p	MIMAT0026480	1	1	1	0.98
ANKRD44	ENSG00000065413	hsa-miR-153-5p	MIMAT0026480	1	1	1	0.97
ARHGAP32	ENSG00000134909	hsa-miR-153-5p	MIMAT0026480	1	1	1	0.97
CEP43	ENSG00000213066	hsa-miR-153-5p	MIMAT0026480	1	1	1	0.97
DST	ENSG00000151914	hsa-miR-153-5p	MIMAT0026480	1	1	1	0.97
UBQLN2	ENSG00000188021	hsa-miR-153-5p	MIMAT0026480	1	1	1	0.97
YTHDF3	ENSG00000185728	hsa-miR-153-5p	MIMAT0026480	1	1	1	0.97
ZBED6	ENSG00000257315	hsa-miR-153-5p	MIMAT0026480	1	1	1	0.97
ARFGEF1	ENSG00000066777	hsa-miR-153-5p	MIMAT0026480	2	1	1	0.96
KBTBD3	ENSG00000182359	hsa-miR-153-5p	MIMAT0026480	1	1	1	0.96
KLF7	ENSG00000118263	hsa-miR-153-5p	MIMAT0026480	1	1	1	0.96
LTN1	ENSG00000198862	hsa-miR-153-5p	MIMAT0026480	1	1	1	0.96
QSER1	ENSG00000060749	hsa-miR-153-5p	MIMAT0026480	1	1	1	0.96
RIF1	ENSG00000080345	hsa-miR-153-5p	MIMAT0026480	1	1	1	0.96
CCSER2	ENSG00000107771	hsa-miR-153-5p	MIMAT0026480	1	1	1	0.95
DCP1A	ENSG00000272886	hsa-miR-153-5p	MIMAT0026480	1	1	1	0.95
NDUFS1	ENSG00000023228	hsa-miR-153-5p	MIMAT0026480	2	2	1	0.95
NRAS	ENSG00000213281	hsa-miR-153-5p	MIMAT0026480	2	2	1	0.95
PDZD2	ENSG00000133401	hsa-miR-153-5p	MIMAT0026480	1	1	1	0.95
CADM2	ENSG00000175161	hsa-miR-153-5p	MIMAT0026480	1	1	1	0.94
CCDC88A	ENSG00000115355	hsa-miR-153-5p	MIMAT0026480	2	1	1	0.94
FN1	ENSG00000115414	hsa-miR-153-5p	MIMAT0026480	2	1	1	0.94
FNBP1L	ENSG00000137942	hsa-miR-153-5p	MIMAT0026480	1	1	1	0.94
GABRA5	ENSG00000186297	hsa-miR-153-5p	MIMAT0026480	1	1	1	0.94
GPR155	ENSG00000163328	hsa-miR-153-5p	MIMAT0026480	1	1	1	0.94
SLC12A2	ENSG00000064651	hsa-miR-153-5p	MIMAT0026480	2	1	1	0.94
CEP44	ENSG00000164118	hsa-miR-153-5p	MIMAT0026480	1	1	1	0.93
FHL1	ENSG00000022267	hsa-miR-153-5p	MIMAT0026480	1	1	1	0.93
IBTK	ENSG00000005700	hsa-miR-153-5p	MIMAT0026480	1	1	1	0.93
ONECUT2	ENSG00000119547	hsa-miR-153-5p	MIMAT0026480	1	1	1	0.93
PAPOLA	ENSG00000090060	hsa-miR-153-5p	MIMAT0026480	1	1	1	0.93
RORA	ENSG00000069667	hsa-miR-153-5p	MIMAT0026480	1	1	1	0.93
SMARCA5	ENSG00000153147	hsa-miR-153-5p	MIMAT0026480	1	1	1	0.93
TOP2B	ENSG00000077097	hsa-miR-153-5p	MIMAT0026480	2	2	1	0.93
ANK2	ENSG00000145362	hsa-miR-153-5p	MIMAT0026480	1	1	1	0.92
ATXN1L	ENSG00000224470	hsa-miR-153-5p	MIMAT0026480	1	1	1	0.92
APLP2	ENSG00000084234	hsa-miR-153-5p	MIMAT0026480	2	1	1	0.91
BOD1L1	ENSG00000038219	hsa-miR-153-5p	MIMAT0026480	1	1	1	0.91
CCDC80	ENSG00000091986	hsa-miR-153-5p	MIMAT0026480	1	1	1	0.91
FXR1	ENSG00000114416	hsa-miR-153-5p	MIMAT0026480	1	1	1	0.91
MARCHF6	ENSG00000145495	hsa-miR-153-5p	MIMAT0026480	1	1	1	0.91
PDE8B	ENSG00000113231	hsa-miR-153-5p	MIMAT0026480	1	1	1	0.91
SYNE1	ENSG00000131018	hsa-miR-153-5p	MIMAT0026480	1	1	1	0.91
VPS50	ENSG00000004766	hsa-miR-153-5p	MIMAT0026480	1	1	1	0.91
CTDSPL2	ENSG00000137770	hsa-miR-153-5p	MIMAT0026480	1	1	1	0.9
PPP1R9A	ENSG00000158528	hsa-miR-153-5p	MIMAT0026480	2	1	1	0.9
TNR	ENSG00000116147	hsa-miR-153-5p	MIMAT0026480	1	1	1	0.9
RALBP1	ENSG00000017797	hsa-miR-153-5p	MIMAT0026480	1	1	1	0.89
STT3B	ENSG00000163527	hsa-miR-153-5p	MIMAT0026480	1	1	1	0.89
CLIP1	ENSG00000130779	hsa-miR-153-5p	MIMAT0026480	1	1	1	0.88
MOSPD2	ENSG00000130150	hsa-miR-153-5p	MIMAT0026480	1	1	1	0.88
ROCK2	ENSG00000134318	hsa-miR-153-5p	MIMAT0026480	2	2	2	0.88
UCHL5	ENSG00000116750	hsa-miR-153-5p	MIMAT0026480	2	1	1	0.88
AGGF1	ENSG00000164252	hsa-miR-153-5p	MIMAT0026480	1	1	1	0.87
ARHGAP20	ENSG00000137727	hsa-miR-153-5p	MIMAT0026480	1	1	1	0.87
GOLGB1	ENSG00000173230	hsa-miR-153-5p	MIMAT0026480	2	2	1	0.87
HERC2	ENSG00000128731	hsa-miR-153-5p	MIMAT0026480	1	1	1	0.87
WDR26	ENSG00000162923	hsa-miR-153-5p	MIMAT0026480	1	1	1	0.87
ARID1A	ENSG00000117713	hsa-miR-153-5p	MIMAT0026480	1	1	1	0.86
CSMD1	ENSG00000183117	hsa-miR-153-5p	MIMAT0026480	1	1	1	0.86
FAM76B	ENSG00000077458	hsa-miR-153-5p	MIMAT0026480	1	1	1	0.86
RANBP3L	ENSG00000164188	hsa-miR-153-5p	MIMAT0026480	1	1	1	0.86
ARL6	ENSG00000113966	hsa-miR-153-5p	MIMAT0026480	1	1	1	0.85
HSPH1	ENSG00000120694	hsa-miR-153-5p	MIMAT0026480	1	1	1	0.85
MAP3K1	ENSG00000095015	hsa-miR-153-5p	MIMAT0026480	1	1	1	0.85
NSD3	ENSG00000147548	hsa-miR-153-5p	MIMAT0026480	1	1	1	0.85
NCK1	ENSG00000158092	hsa-miR-153-5p	MIMAT0026480	1	1	1	0.84
SORBS1	ENSG00000095637	hsa-miR-153-5p	MIMAT0026480	1	1	1	0.83
AGTPBP1	ENSG00000135049	hsa-miR-153-5p	MIMAT0026480	1	1	1	0.82
CNTNAP4	ENSG00000152910	hsa-miR-153-5p	MIMAT0026480	1	1	1	0.82
SIRT1	ENSG00000096717	hsa-miR-153-5p	MIMAT0026480	1	1	1	0.82
ATL2	ENSG00000119787	hsa-miR-153-5p	MIMAT0026480	1	1	1	0.81
CNOT8	ENSG00000155508	hsa-miR-153-5p	MIMAT0026480	1	1	1	0.81
CNTNAP2	ENSG00000174469	hsa-miR-153-5p	MIMAT0026480	1	1	1	0.81
SCG3	ENSG00000104112	hsa-miR-153-5p	MIMAT0026480	1	1	1	0.81
TBC1D31	ENSG00000156787	hsa-miR-153-5p	MIMAT0026480	1	1	1	0.81
THBS1	ENSG00000137801	hsa-miR-153-5p	MIMAT0026480	2	2	2	0.81
ZBTB1	ENSG00000126804	hsa-miR-153-5p	MIMAT0026480	1	1	1	0.81
PLS3	ENSG00000102024	hsa-miR-153-5p	MIMAT0026480	1	1	1	0.8
ZNF462	ENSG00000148143	hsa-miR-153-5p	MIMAT0026480	4	2	1	0.8
ISCA1	ENSG00000135070	hsa-miR-153-5p	MIMAT0026480	1	1	1	0.79
KIF21A	ENSG00000139116	hsa-miR-153-5p	MIMAT0026480	1	1	1	0.79
MACF1	ENSG00000127603	hsa-miR-153-5p	MIMAT0026480	1	1	1	0.79
MED18	ENSG00000130772	hsa-miR-153-5p	MIMAT0026480	1	1	1	0.79
SPART	ENSG00000133104	hsa-miR-153-5p	MIMAT0026480	1	1	1	0.79
DNAJC3	ENSG00000102580	hsa-miR-153-5p	MIMAT0026480	1	1	1	0.78
MAPK1	ENSG00000100030	hsa-miR-153-5p	MIMAT0026480	1	1	1	0.78
ZFAND5	ENSG00000107372	hsa-miR-153-5p	MIMAT0026480	1	1	1	0.78
AQR	ENSG00000021776	hsa-miR-153-5p	MIMAT0026480	1	1	1	0.77
CFAP97	ENSG00000164323	hsa-miR-153-5p	MIMAT0026480	1	1	1	0.77
DNAJC6	ENSG00000116675	hsa-miR-153-5p	MIMAT0026480	2	1	1	0.77
FNBP1	ENSG00000187239	hsa-miR-153-5p	MIMAT0026480	1	1	1	0.77
PAN3	ENSG00000152520	hsa-miR-153-5p	MIMAT0026480	1	1	1	0.76
RAPGEF5	ENSG00000136237	hsa-miR-153-5p	MIMAT0026480	1	1	1	0.76
FAM133A	ENSG00000179083	hsa-miR-153-5p	MIMAT0026480	1	1	1	0.75
UBQLN1	ENSG00000135018	hsa-miR-153-5p	MIMAT0026480	1	1	1	0.75
MYCBP2	ENSG00000005810	hsa-miR-153-5p	MIMAT0026480	1	1	1	0.74
TRPM7	ENSG00000092439	hsa-miR-153-5p	MIMAT0026480	1	1	1	0.74
ZNF280B	ENSG00000275004	hsa-miR-153-5p	MIMAT0026480	1	1	1	0.74
KPNA1	ENSG00000114030	hsa-miR-153-5p	MIMAT0026480	1	1	1	0.73
PDE4B	ENSG00000184588	hsa-miR-153-5p	MIMAT0026480	1	1	1	0.73
PTPRZ1	ENSG00000106278	hsa-miR-153-5p	MIMAT0026480	1	1	1	0.73
SLC39A10	ENSG00000196950	hsa-miR-153-5p	MIMAT0026480	1	1	1	0.73
SMARCA1	ENSG00000102038	hsa-miR-153-5p	MIMAT0026480	1	1	1	0.73
BLTP3B	ENSG00000111647	hsa-miR-153-5p	MIMAT0026480	2	1	1	0.72
GLMN	ENSG00000174842	hsa-miR-153-5p	MIMAT0026480	1	1	1	0.72
MRAS	ENSG00000158186	hsa-miR-153-5p	MIMAT0026480	2	1	1	0.72
RALYL	ENSG00000184672	hsa-miR-153-5p	MIMAT0026480	1	1	1	0.72
ST13	ENSG00000100380	hsa-miR-153-5p	MIMAT0026480	1	1	1	0.72
TADA2B	ENSG00000173011	hsa-miR-153-5p	MIMAT0026480	1	1	1	0.72
TNPO3	ENSG00000064419	hsa-miR-153-5p	MIMAT0026480	1	1	1	0.71
CAMSAP1	ENSG00000130559	hsa-miR-153-5p	MIMAT0026480	1	1	1	0.69
PRRC2C	ENSG00000117523	hsa-miR-153-5p	MIMAT0026480	1	1	1	0.69
CSE1L	ENSG00000124207	hsa-miR-153-5p	MIMAT0026480	1	1	1	0.68
LRIF1	ENSG00000121931	hsa-miR-153-5p	MIMAT0026480	1	1	1	0.68
PCDH18	ENSG00000189184	hsa-miR-153-5p	MIMAT0026480	1	1	1	0.68
FBXO3	ENSG00000110429	hsa-miR-153-5p	MIMAT0026480	1	1	1	0.67
MAT2A	ENSG00000168906	hsa-miR-153-5p	MIMAT0026480	1	1	1	0.67
ASCC3	ENSG00000112249	hsa-miR-153-5p	MIMAT0026480	1	1	1	0.66
HERC1	ENSG00000103657	hsa-miR-153-5p	MIMAT0026480	1	1	1	0.66
PALLD	ENSG00000129116	hsa-miR-153-5p	MIMAT0026480	1	1	1	0.66
VPS35	ENSG00000069329	hsa-miR-153-5p	MIMAT0026480	1	1	1	0.66
FGFR1OP2	ENSG00000111790	hsa-miR-153-5p	MIMAT0026480	2	1	1	0.65
LRRC3B	ENSG00000179796	hsa-miR-153-5p	MIMAT0026480	1	1	1	0.65
PPM1A	ENSG00000100614	hsa-miR-153-5p	MIMAT0026480	1	1	1	0.65
R3HDM1	ENSG00000048991	hsa-miR-153-5p	MIMAT0026480	1	1	1	0.65
RGS7	ENSG00000182901	hsa-miR-153-5p	MIMAT0026480	1	1	1	0.65
SPECC1L-ADORA2A	ENSG00000258555	hsa-miR-153-5p	MIMAT0026480	1	1	1	0.65
DYNC1H1	ENSG00000197102	hsa-miR-153-5p	MIMAT0026480	1	1	1	0.64
NA	ENSG00000287694	hsa-miR-153-5p	MIMAT0026480	1	1	1	0.64
LONP2	ENSG00000102910	hsa-miR-153-5p	MIMAT0026480	1	1	1	0.63
RBBP6	ENSG00000122257	hsa-miR-153-5p	MIMAT0026480	1	1	1	0.63
TCP1	ENSG00000120438	hsa-miR-153-5p	MIMAT0026480	2	1	1	0.62
CLCN3	ENSG00000109572	hsa-miR-153-5p	MIMAT0026480	1	1	1	0.61
SPTBN1	ENSG00000115306	hsa-miR-153-5p	MIMAT0026480	1	1	1	0.6
STAU2	ENSG00000040341	hsa-miR-153-5p	MIMAT0026480	1	1	1	0.59
WNK1	ENSG00000060237	hsa-miR-153-5p	MIMAT0026480	1	1	1	0.59
ZC3H11A	ENSG00000058673	hsa-miR-153-5p	MIMAT0026480	1	1	1	0.59
CCT8	ENSG00000156261	hsa-miR-153-5p	MIMAT0026480	1	1	1	0.58
SMG7	ENSG00000116698	hsa-miR-153-5p	MIMAT0026480	1	1	1	0.58
CDKL3	ENSG00000006837	hsa-miR-153-5p	MIMAT0026480	1	1	1	0.57
DCTN2	ENSG00000175203	hsa-miR-153-5p	MIMAT0026480	1	1	1	0.57
FAM13B	ENSG00000031003	hsa-miR-153-5p	MIMAT0026480	1	1	1	0.57
WBP11	ENSG00000084463	hsa-miR-153-5p	MIMAT0026480	1	1	1	0.57
NA	ENSG00000285000	hsa-miR-153-5p	MIMAT0026480	1	1	1	0.56
POMP	ENSG00000132963	hsa-miR-153-5p	MIMAT0026480	1	1	1	0.56
CCT7	ENSG00000135624	hsa-miR-153-5p	MIMAT0026480	1	1	1	0.55
FIP1L1	ENSG00000145216	hsa-miR-153-5p	MIMAT0026480	1	1	1	0.55
PLRG1	ENSG00000171566	hsa-miR-153-5p	MIMAT0026480	1	1	1	0.55
NUB1	ENSG00000013374	hsa-miR-153-5p	MIMAT0026480	1	1	1	0.53
TAFA1	ENSG00000183662	hsa-miR-153-5p	MIMAT0026480	1	1	1	0.53
EMILIN2	ENSG00000132205	hsa-miR-153-5p	MIMAT0026480	1	1	1	0.52
MAP1B	ENSG00000131711	hsa-miR-153-5p	MIMAT0026480	2	2	1	0.52
SPECC1L	ENSG00000100014	hsa-miR-153-5p	MIMAT0026480	1	1	1	0.52
TRIM32	ENSG00000119401	hsa-miR-153-5p	MIMAT0026480	1	1	1	0.52
ARHGEF7	ENSG00000102606	hsa-miR-153-5p	MIMAT0026480	1	1	1	0.51
DEK	ENSG00000124795	hsa-miR-153-5p	MIMAT0026480	1	1	1	0.5
NA	ENSG00000285542	hsa-miR-153-5p	MIMAT0026480	1	1	1	0.5
CNKSR2	ENSG00000149970	hsa-miR-153-5p	MIMAT0026480	2	1	1	0.48
LEO1	ENSG00000166477	hsa-miR-153-5p	MIMAT0026480	1	1	1	0.48
SYN2	ENSG00000157152	hsa-miR-153-5p	MIMAT0026480	1	1	1	0.48
NA	ENSG00000282278	hsa-miR-153-5p	MIMAT0026480	1	1	1	0.47
NUBPL	ENSG00000151413	hsa-miR-153-5p	MIMAT0026480	1	1	1	0.47
MAP3K12	ENSG00000139625	hsa-miR-153-5p	MIMAT0026480	1	1	1	0.46
PLEKHA5	ENSG00000052126	hsa-miR-153-5p	MIMAT0026480	1	1	1	0.46
MED10	ENSG00000133398	hsa-miR-153-5p	MIMAT0026480	1	1	1	0.45
SPTAN1	ENSG00000197694	hsa-miR-153-5p	MIMAT0026480	1	1	1	0.45
ASNS	ENSG00000070669	hsa-miR-153-5p	MIMAT0026480	1	1	1	0.44
DPYSL2	ENSG00000092964	hsa-miR-153-5p	MIMAT0026480	1	1	1	0.44
SERPINI1	ENSG00000163536	hsa-miR-153-5p	MIMAT0026480	1	1	1	0.44
CCDC112	ENSG00000164221	hsa-miR-153-5p	MIMAT0026480	1	1	1	0.43
GRAMD1B	ENSG00000023171	hsa-miR-153-5p	MIMAT0026480	1	1	1	0.42
SDHB	ENSG00000117118	hsa-miR-153-5p	MIMAT0026480	1	1	1	0.41
MYH9	ENSG00000100345	hsa-miR-153-5p	MIMAT0026480	2	2	2	0.39
ARHGDIB	ENSG00000111348	hsa-miR-153-5p	MIMAT0026480	1	1	1	0.38
MRPS34	ENSG00000074071	hsa-miR-153-5p	MIMAT0026480	1	1	1	0.38
MYO10	ENSG00000145555	hsa-miR-153-5p	MIMAT0026480	1	1	1	0.38
PLEKHB1	ENSG00000021300	hsa-miR-153-5p	MIMAT0026480	1	1	1	0.38
ADGRG1	ENSG00000205336	hsa-miR-153-5p	MIMAT0026480	1	1	1	-1
ATG9A	ENSG00000198925	hsa-miR-153-5p	MIMAT0026480	1	1	1	-1
ATRAID	ENSG00000138085	hsa-miR-153-5p	MIMAT0026480	1	1	1	-1
CAMK2G	ENSG00000148660	hsa-miR-153-5p	MIMAT0026480	1	1	1	-1
CSNK2A3	ENSG00000254598	hsa-miR-153-5p	MIMAT0026480	1	1	1	-1
EOMES	ENSG00000163508	hsa-miR-153-5p	MIMAT0026480	1	1	1	-1
ERI3	ENSG00000117419	hsa-miR-153-5p	MIMAT0026480	1	1	1	-1
ETV5	ENSG00000244405	hsa-miR-153-5p	MIMAT0026480	4	2	1	-1
HNRNPC	ENSG00000092199	hsa-miR-153-5p	MIMAT0026480	1	1	1	-1
MAN2A1	ENSG00000112893	hsa-miR-153-5p	MIMAT0026480	1	1	1	-1
NA	ENSG00000284762	hsa-miR-153-5p	MIMAT0026480	1	1	1	-1
NLGN2	ENSG00000169992	hsa-miR-153-5p	MIMAT0026480	2	1	1	-1
PBDC1	ENSG00000102390	hsa-miR-153-5p	MIMAT0026480	1	1	1	-1
TESK2	ENSG00000070759	hsa-miR-153-5p	MIMAT0026480	1	1	1	-1
ACTB	ENSG00000075624	hsa-miR-3912-3p	MIMAT0018186	1	1	1	0.47
YWHAG	ENSG00000170027	hsa-miR-3912-3p	MIMAT0018186	1	1	1	0.38
APLP2	ENSG00000084234	hsa-miR-3912-3p	MIMAT0018186	1	1	1	-1
MSL2	ENSG00000174579	hsa-miR-3912-3p	MIMAT0018186	1	1	1	-1
GOLPH3	ENSG00000113384	hsa-miR-4690-3p	MIMAT0019780	1	1	1	0.87
Bold font indicates the GENE with the highest interaction score with the miRNA.

## Sheet: STable 4.downregulated_microT
Supplementary Table 4. List of top 20 significantly differentially expressed downregulated miRNAs and gene interaction in microT
Number	Gene	Gene ID	miRNA name	miRNA ID	Interaction score
1	YWHAG	ENSG00000170027	hsa-miR-7161-5p	MIMAT0028232	1
2	MTAP	ENSG00000099810	hsa-miR-153-5p	MIMAT0026480	1
3	ZNRF3	ENSG00000183579	hsa-miR-153-5p	MIMAT0026480	0.999998
4	PAGE3	ENSG00000204279	hsa-miR-7161-5p	MIMAT0028232	0.999998
5	FIGN	ENSG00000182263	hsa-miR-153-5p	MIMAT0026480	0.999992
6	BPY2	ENSG00000183753	hsa-miR-7159-3p	MIMAT0028229	0.999989
7	BPY2B	ENSG00000183795	hsa-miR-7159-3p	MIMAT0028229	0.999989
8	BPY2C	ENSG00000185894	hsa-miR-7159-3p	MIMAT0028229	0.999989
9	KHDRBS2	ENSG00000112232	hsa-miR-153-5p	MIMAT0026480	0.999986
10	PRTG	ENSG00000166450	hsa-miR-153-5p	MIMAT0026480	0.999978
11	CCDC38	ENSG00000165972	hsa-miR-7161-5p	MIMAT0028232	0.999977
12	SYNCRIP	ENSG00000135316	hsa-miR-7159-3p	MIMAT0028229	0.999964
13	FAM90A1	ENSG00000171847	hsa-miR-1539	MIMAT0007401	0.99995
14	CAMTA1	ENSG00000171735	hsa-miR-153-5p	MIMAT0026480	0.999946
15	FAM120A	ENSG00000048828	hsa-miR-153-5p	MIMAT0026480	0.999931
16	LRRC7	ENSG00000033122	hsa-miR-7159-3p	MIMAT0028229	0.99991
17	TTN	ENSG00000155657	hsa-miR-153-5p	MIMAT0026480	0.99991
18	NMNAT3	ENSG00000163864	hsa-miR-153-5p	MIMAT0026480	0.999905
19	QKI	ENSG00000112531	hsa-miR-511-3p	MIMAT0026606	0.999895
20	FAM171A1	ENSG00000148468	hsa-miR-153-5p	MIMAT0026480	0.999888
21	PHC2	ENSG00000134686	hsa-miR-6529-3p	MIMAT0048638	0.999886
22	HIPK3	ENSG00000110422	hsa-miR-4504	MIMAT0019040	0.999872
23	SH3RF3	ENSG00000172985	hsa-miR-7161-5p	MIMAT0028232	0.999872
24	ELP4	ENSG00000109911	hsa-miR-153-5p	MIMAT0026480	0.999871
25	C12orf50	ENSG00000165805	hsa-miR-153-5p	MIMAT0026480	0.999866
26	HMBOX1	ENSG00000147421	hsa-miR-5047	MIMAT0020541	0.999863
27	OAS1	ENSG00000089127	hsa-miR-7159-3p	MIMAT0028229	0.999852
28	CTNNA3	ENSG00000183230	hsa-miR-153-5p	MIMAT0026480	0.999842
29	SNX25	ENSG00000109762	hsa-miR-153-5p	MIMAT0026480	0.999822
30	RICTOR	ENSG00000164327	hsa-miR-7159-3p	MIMAT0028229	0.999813
31	DGKI	ENSG00000157680	hsa-miR-153-5p	MIMAT0026480	0.999807
32	MTAP	ENSG00000099810	hsa-miR-7161-5p	MIMAT0028232	0.999805
33	MTARC1	ENSG00000186205	hsa-miR-153-5p	MIMAT0026480	0.999803
34	CSMD1	ENSG00000183117	hsa-miR-5047	MIMAT0020541	0.99979
35	PMEPA1	ENSG00000124225	hsa-miR-5047	MIMAT0020541	0.999764
36	FAM9C	ENSG00000187268	hsa-miR-4504	MIMAT0019040	0.999762
37	MRTFB	ENSG00000186260	hsa-miR-4504	MIMAT0019040	0.99974
38	AL590132.1	ENSG00000284299	hsa-miR-153-5p	MIMAT0026480	0.999715
39	SP3	ENSG00000172845	hsa-miR-153-5p	MIMAT0026480	0.999703
40	RAB27B	ENSG00000041353	hsa-miR-153-5p	MIMAT0026480	0.9997
41	ZBTB37	ENSG00000185278	hsa-miR-6715b-3p	MIMAT0025843	0.999685
42	GLIS3	ENSG00000107249	hsa-miR-153-5p	MIMAT0026480	0.999669
43	PGAP1	ENSG00000197121	hsa-miR-153-5p	MIMAT0026480	0.999655
44	ATRX	ENSG00000085224	hsa-miR-7159-3p	MIMAT0028229	0.999645
45	N4BP2	ENSG00000078177	hsa-miR-153-5p	MIMAT0026480	0.999634
46	ZFHX4	ENSG00000091656	hsa-miR-4504	MIMAT0019040	0.999624
47	BCLAF1	ENSG00000029363	hsa-miR-153-5p	MIMAT0026480	0.999601
48	RUNX1T1	ENSG00000079102	hsa-miR-153-5p	MIMAT0026480	0.999591
49	EIF4G3	ENSG00000075151	hsa-miR-7159-3p	MIMAT0028229	0.999585
50	ACVR2A	ENSG00000121989	hsa-miR-153-5p	MIMAT0026480	0.999549
51	ATL3	ENSG00000184743	hsa-miR-153-5p	MIMAT0026480	0.999543
52	NAV2	ENSG00000166833	hsa-miR-7159-3p	MIMAT0028229	0.999515
53	SMAD2	ENSG00000175387	hsa-miR-153-5p	MIMAT0026480	0.999485
54	TCEAL7	ENSG00000182916	hsa-miR-153-5p	MIMAT0026480	0.999482
55	SRSF1	ENSG00000136450	hsa-miR-4504	MIMAT0019040	0.999457
56	NHLRC3	ENSG00000188811	hsa-miR-153-5p	MIMAT0026480	0.999441
57	TWF1	ENSG00000151239	hsa-miR-153-5p	MIMAT0026480	0.999419
58	SLC5A3	ENSG00000198743	hsa-miR-153-5p	MIMAT0026480	0.999392
59	SOX6	ENSG00000110693	hsa-miR-8087	MIMAT0031014	0.999389
60	PSKH2	ENSG00000147613	hsa-miR-153-5p	MIMAT0026480	0.999372
61	POLR2J2	ENSG00000228049	hsa-miR-6872-3p	MIMAT0027645	0.99934
62	EBF2	ENSG00000221818	hsa-miR-153-5p	MIMAT0026480	0.999338
63	ATP8A1	ENSG00000124406	hsa-miR-153-5p	MIMAT0026480	0.999335
64	ZNF827	ENSG00000151612	hsa-miR-5047	MIMAT0020541	0.999334
65	TEAD1	ENSG00000187079	hsa-miR-153-5p	MIMAT0026480	0.999331
66	ZFHX3	ENSG00000140836	hsa-miR-153-5p	MIMAT0026480	0.99932
67	NLRP10	ENSG00000182261	hsa-miR-153-5p	MIMAT0026480	0.999314
68	ZFHX3	ENSG00000140836	hsa-miR-4504	MIMAT0019040	0.999293
69	ARL5A	ENSG00000162980	hsa-miR-5047	MIMAT0020541	0.999205
70	PDIK1L	ENSG00000175087	hsa-miR-153-5p	MIMAT0026480	0.999194
71	FAM160B1	ENSG00000151553	hsa-miR-5047	MIMAT0020541	0.99919
72	RNF38	ENSG00000137075	hsa-miR-5047	MIMAT0020541	0.999179
73	BEND6	ENSG00000151917	hsa-miR-153-5p	MIMAT0026480	0.999161
74	NTRK2	ENSG00000148053	hsa-miR-153-5p	MIMAT0026480	0.999152
75	PPM1L	ENSG00000163590	hsa-miR-153-5p	MIMAT0026480	0.99915
76	EIF2S3B	ENSG00000180574	hsa-miR-153-5p	MIMAT0026480	0.999141
77	ACSL6	ENSG00000164398	hsa-miR-153-5p	MIMAT0026480	0.999121
78	NKAIN3	ENSG00000185942	hsa-miR-153-5p	MIMAT0026480	0.999102
79	SAMD12	ENSG00000177570	hsa-miR-153-5p	MIMAT0026480	0.999082
80	SMAD2	ENSG00000175387	hsa-miR-7161-5p	MIMAT0028232	0.999071
81	IPO7	ENSG00000205339	hsa-miR-153-5p	MIMAT0026480	0.999065
82	PHACTR3	ENSG00000087495	hsa-miR-5047	MIMAT0020541	0.999062
83	CRISPLD2	ENSG00000103196	hsa-miR-153-5p	MIMAT0026480	0.999041
84	LSAMP	ENSG00000185565	hsa-miR-153-5p	MIMAT0026480	0.999
85	INTS2	ENSG00000108506	hsa-miR-153-5p	MIMAT0026480	0.99899
86	ZNF207	ENSG00000010244	hsa-miR-153-5p	MIMAT0026480	0.99896
87	HOOK3	ENSG00000168172	hsa-miR-153-5p	MIMAT0026480	0.998954
88	FBXO33	ENSG00000165355	hsa-miR-153-5p	MIMAT0026480	0.998931
89	GVQW3	ENSG00000179240	hsa-miR-153-5p	MIMAT0026480	0.99893
90	MGAT4C	ENSG00000182050	hsa-miR-153-5p	MIMAT0026480	0.998913
91	RNF165	ENSG00000141622	hsa-miR-153-5p	MIMAT0026480	0.998902
92	TCP10L	ENSG00000242220	hsa-miR-7161-5p	MIMAT0028232	0.998895
93	EVPLL	ENSG00000214860	hsa-miR-6872-3p	MIMAT0027645	0.998834
94	MTAP	ENSG00000099810	hsa-miR-887-5p	MIMAT0026720	0.998824
95	GABPA	ENSG00000154727	hsa-miR-153-5p	MIMAT0026480	0.998813
96	ZCCHC2	ENSG00000141664	hsa-miR-153-5p	MIMAT0026480	0.998806
97	GUCY1A2	ENSG00000152402	hsa-miR-153-5p	MIMAT0026480	0.998805
98	LRRC7	ENSG00000033122	hsa-miR-153-5p	MIMAT0026480	0.998789
99	NEK7	ENSG00000151414	hsa-miR-153-5p	MIMAT0026480	0.998778
100	MGAT4C	ENSG00000182050	hsa-miR-7161-5p	MIMAT0028232	0.998776
101	CUL2	ENSG00000108094	hsa-miR-153-5p	MIMAT0026480	0.9986
102	BAG2	ENSG00000112208	hsa-miR-153-5p	MIMAT0026480	0.998572
103	FAM78B	ENSG00000188859	hsa-miR-153-5p	MIMAT0026480	0.9985
104	PLAG1	ENSG00000181690	hsa-miR-7159-3p	MIMAT0028229	0.998492
105	EDEM3	ENSG00000116406	hsa-miR-7159-3p	MIMAT0028229	0.998489
106	VAMP4	ENSG00000117533	hsa-miR-7159-3p	MIMAT0028229	0.998472
107	XKR4	ENSG00000206579	hsa-miR-153-5p	MIMAT0026480	0.998461
108	SLITRK5	ENSG00000165300	hsa-miR-153-5p	MIMAT0026480	0.998398
109	MYEF2	ENSG00000104177	hsa-miR-153-5p	MIMAT0026480	0.998364
110	AGO1	ENSG00000092847	hsa-miR-153-5p	MIMAT0026480	0.998343
111	KDM6B	ENSG00000132510	hsa-miR-8052	MIMAT0030979	0.998332
112	SPATA18	ENSG00000163071	hsa-miR-8052	MIMAT0030979	0.998317
113	MEIS1	ENSG00000143995	hsa-miR-6872-3p	MIMAT0027645	0.998286
114	PCDH9	ENSG00000184226	hsa-miR-153-5p	MIMAT0026480	0.998188
115	DACH1	ENSG00000276644	hsa-miR-153-5p	MIMAT0026480	0.998156
116	SLC4A4	ENSG00000080493	hsa-miR-7161-5p	MIMAT0028232	0.998148
117	SUPT16H	ENSG00000092201	hsa-miR-7159-3p	MIMAT0028229	0.998136
118	UBE2W	ENSG00000104343	hsa-miR-7161-5p	MIMAT0028232	0.998136
119	RBM15	ENSG00000162775	hsa-miR-153-5p	MIMAT0026480	0.998115
120	PSMA2	ENSG00000106588	hsa-miR-5047	MIMAT0020541	0.998101
121	GPBP1	ENSG00000062194	hsa-miR-153-5p	MIMAT0026480	0.998076
122	FRS2	ENSG00000166225	hsa-miR-153-5p	MIMAT0026480	0.997977
123	SYT1	ENSG00000067715	hsa-miR-153-5p	MIMAT0026480	0.997944
124	PAQR3	ENSG00000163291	hsa-miR-153-5p	MIMAT0026480	0.997938
125	LMO2	ENSG00000135363	hsa-miR-153-5p	MIMAT0026480	0.997926
126	AMBRA1	ENSG00000110497	hsa-miR-7159-3p	MIMAT0028229	0.997917
127	NBPF20	ENSG00000162825	hsa-miR-8087	MIMAT0031014	0.997912
128	GLRA3	ENSG00000145451	hsa-miR-153-5p	MIMAT0026480	0.997875
129	MTDH	ENSG00000147649	hsa-miR-153-5p	MIMAT0026480	0.997869
130	ITGA1	ENSG00000213949	hsa-miR-153-5p	MIMAT0026480	0.997855
131	TMEM126B	ENSG00000171204	hsa-miR-7159-3p	MIMAT0028229	0.997836
132	FAM214A	ENSG00000047346	hsa-miR-7161-5p	MIMAT0028232	0.997826
133	ATP23	ENSG00000166896	hsa-miR-153-5p	MIMAT0026480	0.997792
134	MSL2	ENSG00000174579	hsa-miR-153-5p	MIMAT0026480	0.997787
135	RPAP2	ENSG00000122484	hsa-miR-153-5p	MIMAT0026480	0.997692
136	ITGAV	ENSG00000138448	hsa-miR-7159-3p	MIMAT0028229	0.997678
137	HNRNPU	ENSG00000153187	hsa-miR-4504	MIMAT0019040	0.997675
138	AFF2	ENSG00000155966	hsa-miR-153-5p	MIMAT0026480	0.997616
139	TCTEX1D1	ENSG00000152760	hsa-miR-153-5p	MIMAT0026480	0.99761
140	MAP2K6	ENSG00000108984	hsa-miR-153-5p	MIMAT0026480	0.997574
141	MSH6	ENSG00000116062	hsa-miR-4504	MIMAT0019040	0.997566
142	MRPL42	ENSG00000198015	hsa-miR-153-5p	MIMAT0026480	0.997558
143	HMGXB4	ENSG00000100281	hsa-miR-153-5p	MIMAT0026480	0.997549
144	CUL5	ENSG00000166266	hsa-miR-153-5p	MIMAT0026480	0.99752
145	RPS6KA5	ENSG00000100784	hsa-miR-7161-5p	MIMAT0028232	0.997511
146	PLEKHA1	ENSG00000107679	hsa-miR-153-5p	MIMAT0026480	0.997507
147	NCKAP5	ENSG00000176771	hsa-miR-153-5p	MIMAT0026480	0.997461
148	FAM204A	ENSG00000165669	hsa-miR-153-5p	MIMAT0026480	0.99746
149	YTHDF2	ENSG00000198492	hsa-miR-153-5p	MIMAT0026480	0.997458
150	NRP1	ENSG00000099250	hsa-miR-153-5p	MIMAT0026480	0.997404
151	NFAT5	ENSG00000102908	hsa-miR-5047	MIMAT0020541	0.997387
152	TP53TG3	ENSG00000183632	hsa-miR-153-5p	MIMAT0026480	0.997376
153	NHLRC3	ENSG00000188811	hsa-miR-4504	MIMAT0019040	0.997297
154	CHRD	ENSG00000090539	hsa-miR-5047	MIMAT0020541	0.997278
155	NOVA1	ENSG00000139910	hsa-miR-153-5p	MIMAT0026480	0.997268
156	TP53TG3D	ENSG00000205456	hsa-miR-153-5p	MIMAT0026480	0.997228
157	TP53TG3F	ENSG00000278848	hsa-miR-153-5p	MIMAT0026480	0.997228
158	TP53TG3E	ENSG00000275034	hsa-miR-153-5p	MIMAT0026480	0.99721
159	PLPPR4	ENSG00000117600	hsa-miR-7159-3p	MIMAT0028229	0.997201
160	IGDCC4	ENSG00000103742	hsa-miR-5047	MIMAT0020541	0.997184
161	CBX6	ENSG00000183741	hsa-miR-4504	MIMAT0019040	0.997177
162	PRXL2C	ENSG00000158122	hsa-miR-153-5p	MIMAT0026480	0.997135
163	SVIP	ENSG00000198168	hsa-miR-153-5p	MIMAT0026480	0.997119
164	FAM126A	ENSG00000122591	hsa-miR-153-5p	MIMAT0026480	0.997064
165	PTPRD	ENSG00000153707	hsa-miR-153-5p	MIMAT0026480	0.997042
166	IGIP	ENSG00000182700	hsa-miR-153-5p	MIMAT0026480	0.997019
167	PPP2R5E	ENSG00000154001	hsa-miR-153-5p	MIMAT0026480	0.997005
168	DENR	ENSG00000139726	hsa-miR-511-3p	MIMAT0026606	0.996987
169	HNRNPL	ENSG00000104824	hsa-miR-887-5p	MIMAT0026720	0.996962
170	INTS2	ENSG00000108506	hsa-miR-4504	MIMAT0019040	0.996946
171	NR1D2	ENSG00000174738	hsa-miR-153-5p	MIMAT0026480	0.996933
172	NUCB2	ENSG00000070081	hsa-miR-153-5p	MIMAT0026480	0.996907
173	SLC16A7	ENSG00000118596	hsa-miR-153-5p	MIMAT0026480	0.996848
174	NR2F1	ENSG00000175745	hsa-miR-7161-5p	MIMAT0028232	0.996848
175	SV2C	ENSG00000122012	hsa-miR-5047	MIMAT0020541	0.996831
176	NKAP	ENSG00000101882	hsa-miR-7159-3p	MIMAT0028229	0.996829
177	OXR1	ENSG00000164830	hsa-miR-153-5p	MIMAT0026480	0.996825
178	ANKRD50	ENSG00000151458	hsa-miR-153-5p	MIMAT0026480	0.996812
179	MSI2	ENSG00000153944	hsa-miR-7159-3p	MIMAT0028229	0.996808
180	TMEM260	ENSG00000070269	hsa-miR-153-5p	MIMAT0026480	0.99678
181	AGFG1	ENSG00000173744	hsa-miR-7161-5p	MIMAT0028232	0.996775
182	PKP2	ENSG00000057294	hsa-miR-7161-5p	MIMAT0028232	0.996772
183	TBC1D4	ENSG00000136111	hsa-miR-153-5p	MIMAT0026480	0.996769
184	NAB1	ENSG00000138386	hsa-miR-7159-3p	MIMAT0028229	0.996727
185	SMIM31	ENSG00000248771	hsa-miR-5047	MIMAT0020541	0.996722
186	ZNF197	ENSG00000186448	hsa-miR-153-5p	MIMAT0026480	0.996709
187	BPIFB2	ENSG00000078898	hsa-miR-5047	MIMAT0020541	0.996673
188	FRAT1	ENSG00000165879	hsa-miR-5047	MIMAT0020541	0.996625
189	CNNM4	ENSG00000158158	hsa-miR-4504	MIMAT0019040	0.996581
190	TIA1	ENSG00000116001	hsa-miR-153-5p	MIMAT0026480	0.996526
191	SLITRK4	ENSG00000179542	hsa-miR-5047	MIMAT0020541	0.996514
192	RAB11A	ENSG00000103769	hsa-miR-153-5p	MIMAT0026480	0.996458
193	LIN7A	ENSG00000111052	hsa-miR-5047	MIMAT0020541	0.996401
194	GPATCH2L	ENSG00000089916	hsa-miR-153-5p	MIMAT0026480	0.996394
195	SEMA3A	ENSG00000075213	hsa-miR-153-5p	MIMAT0026480	0.99637
196	HACD2	ENSG00000206527	hsa-miR-7159-3p	MIMAT0028229	0.996366
197	MAN1A1	ENSG00000111885	hsa-miR-7161-5p	MIMAT0028232	0.996325
198	PLGLB2	ENSG00000125551	hsa-miR-153-5p	MIMAT0026480	0.996306
199	PRR23D1	ENSG00000255251	hsa-miR-6822-5p	MIMAT0027544	0.996302
200	OTUD3	ENSG00000169914	hsa-miR-5047	MIMAT0020541	0.99628
201	PRR23D2	ENSG00000255378	hsa-miR-6822-5p	MIMAT0027544	0.996278
202	ANK2	ENSG00000145362	hsa-miR-5047	MIMAT0020541	0.996239
203	WTAP	ENSG00000146457	hsa-miR-4504	MIMAT0019040	0.996237
204	KCNQ3	ENSG00000184156	hsa-miR-153-5p	MIMAT0026480	0.99623
205	ROBO1	ENSG00000169855	hsa-miR-4504	MIMAT0019040	0.996194
206	SLFN5	ENSG00000166750	hsa-miR-153-5p	MIMAT0026480	0.996183
207	PCCB	ENSG00000114054	hsa-miR-153-5p	MIMAT0026480	0.996159
208	PDE8A	ENSG00000073417	hsa-miR-153-5p	MIMAT0026480	0.996135
209	PIK3C2B	ENSG00000133056	hsa-miR-153-5p	MIMAT0026480	0.996133
210	CHMP2B	ENSG00000083937	hsa-miR-153-5p	MIMAT0026480	0.996097
211	PPIP5K2	ENSG00000145725	hsa-miR-153-5p	MIMAT0026480	0.996013
212	SPDYE17	ENSG00000186645	hsa-miR-6529-3p	MIMAT0048638	0.996006
213	CREB1	ENSG00000118260	hsa-miR-153-5p	MIMAT0026480	0.995972
214	SLC4A8	ENSG00000050438	hsa-miR-499b-5p	MIMAT0019897	0.995932
215	RAB30	ENSG00000137502	hsa-miR-153-5p	MIMAT0026480	0.995892
216	MED13	ENSG00000108510	hsa-miR-153-5p	MIMAT0026480	0.995876
217	ZBTB37	ENSG00000185278	hsa-miR-153-5p	MIMAT0026480	0.995829
218	SPDYE11	ENSG00000286228	hsa-miR-6529-3p	MIMAT0048638	0.995822
219	GALNT5	ENSG00000136542	hsa-miR-153-5p	MIMAT0026480	0.995817
220	CARD8	ENSG00000105483	hsa-miR-7161-5p	MIMAT0028232	0.9958
221	SPDYE8	ENSG00000273520	hsa-miR-6529-3p	MIMAT0048638	0.995778
222	STXBP5	ENSG00000164506	hsa-miR-153-5p	MIMAT0026480	0.995748
223	PCDH9	ENSG00000184226	hsa-miR-7159-3p	MIMAT0028229	0.995717
224	HTR2A	ENSG00000102468	hsa-miR-153-5p	MIMAT0026480	0.995705
225	CLIC6	ENSG00000159212	hsa-miR-153-5p	MIMAT0026480	0.995701
226	UBE2W	ENSG00000104343	hsa-miR-153-5p	MIMAT0026480	0.99566
227	SURF4	ENSG00000148248	hsa-miR-6529-3p	MIMAT0048638	0.995615
228	REEP1	ENSG00000068615	hsa-miR-8087	MIMAT0031014	0.995589
229	ATP2C1	ENSG00000017260	hsa-miR-153-5p	MIMAT0026480	0.99558
230	RAP2B	ENSG00000181467	hsa-miR-153-5p	MIMAT0026480	0.995551
231	ZNF326	ENSG00000162664	hsa-miR-153-5p	MIMAT0026480	0.995541
232	CDK17	ENSG00000059758	hsa-miR-5047	MIMAT0020541	0.995496
233	GAD2	ENSG00000136750	hsa-miR-4504	MIMAT0019040	0.995311
234	HDGFL3	ENSG00000166503	hsa-miR-153-5p	MIMAT0026480	0.995251
235	HS6ST3	ENSG00000185352	hsa-miR-153-5p	MIMAT0026480	0.995246
236	SRGAP1	ENSG00000196935	hsa-miR-153-5p	MIMAT0026480	0.995205
237	ERV3-1	ENSG00000213462	hsa-miR-499b-5p	MIMAT0019897	0.995199
238	C7orf31	ENSG00000153790	hsa-miR-7161-5p	MIMAT0028232	0.995116
239	SEC14L1	ENSG00000129657	hsa-miR-7161-5p	MIMAT0028232	0.995102
240	LRRC7	ENSG00000033122	hsa-miR-7161-5p	MIMAT0028232	0.995074
241	SAMD8	ENSG00000156671	hsa-miR-153-5p	MIMAT0026480	0.995029
242	LIFR	ENSG00000113594	hsa-miR-7159-3p	MIMAT0028229	0.995024
243	USP51	ENSG00000247746	hsa-miR-153-5p	MIMAT0026480	0.995017
244	FEM1C	ENSG00000145780	hsa-miR-4504	MIMAT0019040	0.99501
245	TRIM52	ENSG00000183718	hsa-miR-153-5p	MIMAT0026480	0.995008
246	PPP3CA	ENSG00000138814	hsa-miR-7159-3p	MIMAT0028229	0.995006
247	KCND1	ENSG00000102057	hsa-miR-4690-3p	MIMAT0019780	0.995004
248	TCF4	ENSG00000196628	hsa-miR-499b-5p	MIMAT0019897	0.995002
249	TTN	ENSG00000155657	hsa-miR-7159-3p	MIMAT0028229	0.994993
250	LSM6	ENSG00000164167	hsa-miR-7161-5p	MIMAT0028232	0.99499
251	ZFR	ENSG00000056097	hsa-miR-153-5p	MIMAT0026480	0.994981
252	DPP10	ENSG00000175497	hsa-miR-5047	MIMAT0020541	0.994956
253	SERTM2	ENSG00000260802	hsa-miR-153-5p	MIMAT0026480	0.994917
254	RIT1	ENSG00000143622	hsa-miR-4504	MIMAT0019040	0.994907
255	MAP4K4	ENSG00000071054	hsa-miR-153-5p	MIMAT0026480	0.994896
256	HPGD	ENSG00000164120	hsa-miR-153-5p	MIMAT0026480	0.994881
257	ADH1B	ENSG00000196616	hsa-miR-153-5p	MIMAT0026480	0.994873
258	ROBO1	ENSG00000169855	hsa-miR-7159-3p	MIMAT0028229	0.994814
259	NFIC	ENSG00000141905	hsa-miR-153-5p	MIMAT0026480	0.994788
260	GABRA2	ENSG00000151834	hsa-miR-153-5p	MIMAT0026480	0.994771
261	TMOD2	ENSG00000128872	hsa-miR-153-5p	MIMAT0026480	0.994769
262	SINHCAF	ENSG00000139146	hsa-miR-8087	MIMAT0031014	0.994738
263	TOX3	ENSG00000103460	hsa-miR-153-5p	MIMAT0026480	0.994725
264	APPL2	ENSG00000136044	hsa-miR-153-5p	MIMAT0026480	0.994716
265	ZC3H14	ENSG00000100722	hsa-miR-153-5p	MIMAT0026480	0.994706
266	PRKG2	ENSG00000138669	hsa-miR-7159-3p	MIMAT0028229	0.994696
267	PIK3CA	ENSG00000121879	hsa-miR-7159-3p	MIMAT0028229	0.994694
268	CSRNP3	ENSG00000178662	hsa-miR-153-5p	MIMAT0026480	0.994667
269	CACUL1	ENSG00000151893	hsa-miR-153-5p	MIMAT0026480	0.994667
270	TSHZ2	ENSG00000182463	hsa-miR-153-5p	MIMAT0026480	0.99466
271	MEIS1	ENSG00000143995	hsa-miR-4504	MIMAT0019040	0.994497
272	OR4D9	ENSG00000172742	hsa-miR-153-5p	MIMAT0026480	0.994482
273	SPOPL	ENSG00000144228	hsa-miR-153-5p	MIMAT0026480	0.994478
274	AAK1	ENSG00000115977	hsa-miR-153-5p	MIMAT0026480	0.99447
275	PHIP	ENSG00000146247	hsa-miR-153-5p	MIMAT0026480	0.994409
276	OR8D1	ENSG00000196341	hsa-miR-7159-3p	MIMAT0028229	0.994342
277	NPEPPS	ENSG00000141279	hsa-miR-153-5p	MIMAT0026480	0.994281
278	CDC14B	ENSG00000081377	hsa-miR-4504	MIMAT0019040	0.99424
279	SGMS1	ENSG00000198964	hsa-miR-153-5p	MIMAT0026480	0.994217
280	PLCXD3	ENSG00000182836	hsa-miR-7159-3p	MIMAT0028229	0.994195
281	PDS5A	ENSG00000121892	hsa-miR-153-5p	MIMAT0026480	0.994166
282	DYRK3	ENSG00000143479	hsa-miR-153-5p	MIMAT0026480	0.994143
283	TMEM233	ENSG00000224982	hsa-miR-153-5p	MIMAT0026480	0.994126
284	SGIP1	ENSG00000118473	hsa-miR-153-5p	MIMAT0026480	0.994049
285	PA2G4	ENSG00000170515	hsa-miR-6822-5p	MIMAT0027544	0.99403
286	GABRB2	ENSG00000145864	hsa-miR-153-5p	MIMAT0026480	0.993971
287	BTAF1	ENSG00000095564	hsa-miR-4504	MIMAT0019040	0.993961
288	SLC16A7	ENSG00000118596	hsa-miR-7159-3p	MIMAT0028229	0.993958
289	USP8	ENSG00000138592	hsa-miR-153-5p	MIMAT0026480	0.993946
290	USP38	ENSG00000170185	hsa-miR-153-5p	MIMAT0026480	0.993929
291	SLCO5A1	ENSG00000137571	hsa-miR-153-5p	MIMAT0026480	0.993927
292	RHEB	ENSG00000106615	hsa-miR-5047	MIMAT0020541	0.993793
293	LPP	ENSG00000145012	hsa-miR-511-3p	MIMAT0026606	0.993773
294	AHDC1	ENSG00000126705	hsa-miR-153-5p	MIMAT0026480	0.993754
295	SPOCK3	ENSG00000196104	hsa-miR-153-5p	MIMAT0026480	0.99374
296	SLC4A4	ENSG00000080493	hsa-miR-153-5p	MIMAT0026480	0.993729
297	SRRM2	ENSG00000167978	hsa-miR-153-5p	MIMAT0026480	0.993693
298	HLF	ENSG00000108924	hsa-miR-153-5p	MIMAT0026480	0.993662
299	APPBP2	ENSG00000062725	hsa-miR-153-5p	MIMAT0026480	0.993655
300	LRP1	ENSG00000123384	hsa-miR-153-5p	MIMAT0026480	0.993636
301	CNKSR3	ENSG00000153721	hsa-miR-153-5p	MIMAT0026480	0.993632
302	ENTPD7	ENSG00000198018	hsa-miR-153-5p	MIMAT0026480	0.993575
303	ERCC8	ENSG00000049167	hsa-miR-153-5p	MIMAT0026480	0.993477
304	SMIM15	ENSG00000188725	hsa-miR-153-5p	MIMAT0026480	0.993463
305	ZBTB20	ENSG00000181722	hsa-miR-7161-5p	MIMAT0028232	0.993437
306	PURA	ENSG00000185129	hsa-miR-153-5p	MIMAT0026480	0.993422
307	SELENOF	ENSG00000183291	hsa-miR-153-5p	MIMAT0026480	0.993418
308	CDK13	ENSG00000065883	hsa-miR-153-5p	MIMAT0026480	0.993375
309	SLC36A4	ENSG00000180773	hsa-miR-153-5p	MIMAT0026480	0.993318
310	SIPA1L3	ENSG00000105738	hsa-miR-7159-3p	MIMAT0028229	0.993283
311	MTF2	ENSG00000143033	hsa-miR-5047	MIMAT0020541	0.99317
312	SPDYE1	ENSG00000136206	hsa-miR-153-5p	MIMAT0026480	0.993147
313	MFSD6	ENSG00000151690	hsa-miR-153-5p	MIMAT0026480	0.993121
314	ETV3	ENSG00000117036	hsa-miR-8087	MIMAT0031014	0.993093
315	ZEB2	ENSG00000169554	hsa-miR-153-5p	MIMAT0026480	0.993072
316	NFIB	ENSG00000147862	hsa-miR-153-5p	MIMAT0026480	0.993037
317	TRIM44	ENSG00000166326	hsa-miR-153-5p	MIMAT0026480	0.993031
318	CEP126	ENSG00000110318	hsa-miR-153-5p	MIMAT0026480	0.993028
319	C15orf61	ENSG00000189227	hsa-miR-153-5p	MIMAT0026480	0.992977
320	ZDHHC21	ENSG00000175893	hsa-miR-3912-3p	MIMAT0018186	0.992951
321	PGM2L1	ENSG00000165434	hsa-miR-153-5p	MIMAT0026480	0.99291
322	TKTL2	ENSG00000151005	hsa-miR-4504	MIMAT0019040	0.992894
323	SMAD2	ENSG00000175387	hsa-miR-7159-3p	MIMAT0028229	0.992883
324	CLU	ENSG00000120885	hsa-miR-4504	MIMAT0019040	0.99288
325	FOXG1	ENSG00000176165	hsa-miR-153-5p	MIMAT0026480	0.992869
326	HLF	ENSG00000108924	hsa-miR-7161-5p	MIMAT0028232	0.992853
327	GRIN2A	ENSG00000183454	hsa-miR-153-5p	MIMAT0026480	0.992799
328	AAK1	ENSG00000115977	hsa-miR-7159-3p	MIMAT0028229	0.992799
329	DDI2	ENSG00000197312	hsa-miR-4504	MIMAT0019040	0.99279
330	CAMK2N1	ENSG00000162545	hsa-miR-153-5p	MIMAT0026480	0.992762
331	EXOC5	ENSG00000070367	hsa-miR-153-5p	MIMAT0026480	0.992755
332	METTL14	ENSG00000145388	hsa-miR-4504	MIMAT0019040	0.992754
333	HMGA2	ENSG00000149948	hsa-miR-7159-3p	MIMAT0028229	0.992734
334	ACSL5	ENSG00000197142	hsa-miR-7161-5p	MIMAT0028232	0.992707
335	ABCB11	ENSG00000073734	hsa-miR-153-5p	MIMAT0026480	0.992691
336	NEMP2	ENSG00000189362	hsa-miR-153-5p	MIMAT0026480	0.992642
337	ATE1	ENSG00000107669	hsa-miR-153-5p	MIMAT0026480	0.992601
338	ADGRF3	ENSG00000173567	hsa-miR-153-5p	MIMAT0026480	0.992537
339	ARID2	ENSG00000189079	hsa-miR-153-5p	MIMAT0026480	0.992493
340	CYB5R4	ENSG00000065615	hsa-miR-153-5p	MIMAT0026480	0.992492
341	TBCE	ENSG00000284770	hsa-miR-5047	MIMAT0020541	0.992443
342	KIF23	ENSG00000137807	hsa-miR-5047	MIMAT0020541	0.992439
343	MAL2	ENSG00000147676	hsa-miR-153-5p	MIMAT0026480	0.992367
344	PRKCI	ENSG00000163558	hsa-miR-7161-5p	MIMAT0028232	0.992361
345	CCSER1	ENSG00000184305	hsa-miR-153-5p	MIMAT0026480	0.992353
346	REV3L	ENSG00000009413	hsa-miR-153-5p	MIMAT0026480	0.992309
347	HOOK3	ENSG00000168172	hsa-miR-7161-5p	MIMAT0028232	0.992308
348	PRKAA2	ENSG00000162409	hsa-miR-153-5p	MIMAT0026480	0.992306
349	MARCHF7	ENSG00000136536	hsa-miR-153-5p	MIMAT0026480	0.992263
350	KIZ	ENSG00000088970	hsa-miR-7161-5p	MIMAT0028232	0.99219
351	SRSF10	ENSG00000188529	hsa-miR-153-5p	MIMAT0026480	0.992181
352	KMT2D	ENSG00000167548	hsa-miR-5047	MIMAT0020541	0.992088
353	XPO1	ENSG00000082898	hsa-miR-153-5p	MIMAT0026480	0.992085
354	LSM8	ENSG00000128534	hsa-miR-153-5p	MIMAT0026480	0.992085
355	SIX4	ENSG00000100625	hsa-miR-7159-3p	MIMAT0028229	0.992077
356	DIRAS3	ENSG00000162595	hsa-miR-153-5p	MIMAT0026480	0.992056
357	PABPC1	ENSG00000070756	hsa-miR-7161-5p	MIMAT0028232	0.992044
358	AL445238.1	ENSG00000285566	hsa-miR-153-5p	MIMAT0026480	0.991997
359	STYX	ENSG00000198252	hsa-miR-153-5p	MIMAT0026480	0.991993
360	AP5M1	ENSG00000053770	hsa-miR-7159-3p	MIMAT0028229	0.991988
361	MLYCD	ENSG00000103150	hsa-miR-6529-3p	MIMAT0048638	0.991987
362	DACH1	ENSG00000276644	hsa-miR-7161-5p	MIMAT0028232	0.991973
363	NDFIP2	ENSG00000102471	hsa-miR-153-5p	MIMAT0026480	0.991898
364	ENY2	ENSG00000120533	hsa-miR-153-5p	MIMAT0026480	0.991878
365	CPEB3	ENSG00000107864	hsa-miR-5047	MIMAT0020541	0.991855
366	NKAIN3	ENSG00000185942	hsa-miR-7161-5p	MIMAT0028232	0.991804
367	UQCR11	ENSG00000127540	hsa-miR-153-5p	MIMAT0026480	0.991721
368	SORT1	ENSG00000134243	hsa-miR-6822-5p	MIMAT0027544	0.991695
369	HSPH1	ENSG00000120694	hsa-miR-7161-5p	MIMAT0028232	0.991666
370	PATE4	ENSG00000237353	hsa-miR-7161-5p	MIMAT0028232	0.991596
371	CCSAP	ENSG00000154429	hsa-miR-153-5p	MIMAT0026480	0.991566
372	GREM1	ENSG00000166923	hsa-miR-153-5p	MIMAT0026480	0.991564
373	CTSC	ENSG00000109861	hsa-miR-7161-5p	MIMAT0028232	0.991543
374	L2HGDH	ENSG00000087299	hsa-miR-153-5p	MIMAT0026480	0.991509
375	COA6	ENSG00000168275	hsa-miR-7159-3p	MIMAT0028229	0.991504
376	EZH2	ENSG00000106462	hsa-miR-5047	MIMAT0020541	0.991492
377	MAS1	ENSG00000130368	hsa-miR-153-5p	MIMAT0026480	0.991479
378	L2HGDH	ENSG00000087299	hsa-miR-7159-3p	MIMAT0028229	0.991469
379	RGS7BP	ENSG00000186479	hsa-miR-7161-5p	MIMAT0028232	0.991434
380	ZNF835	ENSG00000127903	hsa-miR-4504	MIMAT0019040	0.991428
381	MSH6	ENSG00000116062	hsa-miR-153-5p	MIMAT0026480	0.991428
382	DPY19L1	ENSG00000173852	hsa-miR-153-5p	MIMAT0026480	0.991421
383	MMP21	ENSG00000154485	hsa-miR-153-5p	MIMAT0026480	0.991411
384	FGD6	ENSG00000180263	hsa-miR-153-5p	MIMAT0026480	0.991404
385	TLCD4	ENSG00000152078	hsa-miR-153-5p	MIMAT0026480	0.991334
386	SH3TC2	ENSG00000169247	hsa-miR-153-5p	MIMAT0026480	0.991251
387	ZNF117	ENSG00000152926	hsa-miR-511-3p	MIMAT0026606	0.991219
388	MCUR1	ENSG00000050393	hsa-miR-7159-3p	MIMAT0028229	0.991193
389	APPBP2	ENSG00000062725	hsa-miR-7159-3p	MIMAT0028229	0.99119
390	PLEKHA7	ENSG00000166689	hsa-miR-153-5p	MIMAT0026480	0.991161
391	DICER1	ENSG00000100697	hsa-miR-153-5p	MIMAT0026480	0.991136
392	PAK3	ENSG00000077264	hsa-miR-153-5p	MIMAT0026480	0.991117
393	PAPPA	ENSG00000182752	hsa-miR-153-5p	MIMAT0026480	0.991106
394	POGZ	ENSG00000143442	hsa-miR-153-5p	MIMAT0026480	0.991093
395	NOTCH1	ENSG00000148400	hsa-miR-153-5p	MIMAT0026480	0.990997
396	SRGAP1	ENSG00000196935	hsa-miR-7159-3p	MIMAT0028229	0.990913
397	PHF14	ENSG00000106443	hsa-miR-8052	MIMAT0030979	0.990875
398	TSG101	ENSG00000074319	hsa-miR-153-5p	MIMAT0026480	0.990866
399	SCN8A	ENSG00000196876	hsa-miR-6822-5p	MIMAT0027544	0.990827
400	NEGR1	ENSG00000172260	hsa-miR-511-3p	MIMAT0026606	0.990777
401	NCKAP1	ENSG00000061676	hsa-miR-153-5p	MIMAT0026480	0.990774
402	RAP1B	ENSG00000127314	hsa-miR-153-5p	MIMAT0026480	0.990768
403	GLIS3	ENSG00000107249	hsa-miR-4504	MIMAT0019040	0.990703
404	MARCKSL1	ENSG00000175130	hsa-miR-5047	MIMAT0020541	0.9907
405	RHOQ	ENSG00000119729	hsa-miR-153-5p	MIMAT0026480	0.990633
406	ZNF638	ENSG00000075292	hsa-miR-6872-3p	MIMAT0027645	0.990632
407	CNIH1	ENSG00000100528	hsa-miR-153-5p	MIMAT0026480	0.990564
408	OXSR1	ENSG00000172939	hsa-miR-7161-5p	MIMAT0028232	0.990532
409	MSRB3	ENSG00000174099	hsa-miR-153-5p	MIMAT0026480	0.99053
410	MOBP	ENSG00000168314	hsa-miR-153-5p	MIMAT0026480	0.990521
411	EFNB1	ENSG00000090776	hsa-miR-153-5p	MIMAT0026480	0.990474
412	CDK17	ENSG00000059758	hsa-miR-4504	MIMAT0019040	0.990423
413	CYP4V2	ENSG00000145476	hsa-miR-7159-3p	MIMAT0028229	0.990418
414	PTPN4	ENSG00000088179	hsa-miR-153-5p	MIMAT0026480	0.990264
415	MTCP1	ENSG00000214827	hsa-miR-7161-5p	MIMAT0028232	0.990239
416	ERBB4	ENSG00000178568	hsa-miR-153-5p	MIMAT0026480	0.990176
417	RPS6KA5	ENSG00000100784	hsa-miR-153-5p	MIMAT0026480	0.990173
418	CACNB4	ENSG00000182389	hsa-miR-153-5p	MIMAT0026480	0.990166
419	KCNK10	ENSG00000100433	hsa-miR-7161-5p	MIMAT0028232	0.990082
420	DYRK1A	ENSG00000157540	hsa-miR-153-5p	MIMAT0026480	0.990027
421	SRSF11	ENSG00000116754	hsa-miR-153-5p	MIMAT0026480	0.99001
422	SYT16	ENSG00000139973	hsa-miR-7161-5p	MIMAT0028232	0.99
423	ZMPSTE24	ENSG00000084073	hsa-miR-153-5p	MIMAT0026480	0.98999
424	PDE10A	ENSG00000112541	hsa-miR-7161-5p	MIMAT0028232	0.989962
425	MTAP	ENSG00000099810	hsa-miR-7159-3p	MIMAT0028229	0.989916
426	SH3TC2	ENSG00000169247	hsa-miR-511-3p	MIMAT0026606	0.98991
427	FLRT2	ENSG00000185070	hsa-miR-153-5p	MIMAT0026480	0.989863
428	ZNF22	ENSG00000165512	hsa-miR-153-5p	MIMAT0026480	0.989862
429	PDE4D	ENSG00000113448	hsa-miR-7161-5p	MIMAT0028232	0.989855
430	PTCHD1	ENSG00000165186	hsa-miR-7161-5p	MIMAT0028232	0.989853
431	CNOT6	ENSG00000113300	hsa-miR-7161-5p	MIMAT0028232	0.989795
432	VAPB	ENSG00000124164	hsa-miR-4504	MIMAT0019040	0.989763
433	INTS4	ENSG00000149262	hsa-miR-4504	MIMAT0019040	0.989753
434	HERC3	ENSG00000138641	hsa-miR-7161-5p	MIMAT0028232	0.989742
435	RNF157	ENSG00000141576	hsa-miR-153-5p	MIMAT0026480	0.989706
436	OR5K1	ENSG00000232382	hsa-miR-153-5p	MIMAT0026480	0.989683
437	DCUN1D5	ENSG00000137692	hsa-miR-153-5p	MIMAT0026480	0.989665
438	CHST9	ENSG00000154080	hsa-miR-153-5p	MIMAT0026480	0.989652
439	CCDC71L	ENSG00000253276	hsa-miR-153-5p	MIMAT0026480	0.989613
440	RGS7BP	ENSG00000186479	hsa-miR-7159-3p	MIMAT0028229	0.989543
441	PGR	ENSG00000082175	hsa-miR-153-5p	MIMAT0026480	0.989529
442	POU2F1	ENSG00000143190	hsa-miR-153-5p	MIMAT0026480	0.989527
443	NFIB	ENSG00000147862	hsa-miR-5047	MIMAT0020541	0.989525
444	MTCH2	ENSG00000109919	hsa-miR-153-5p	MIMAT0026480	0.989518
445	ABI2	ENSG00000138443	hsa-miR-153-5p	MIMAT0026480	0.98944
446	RIMKLB	ENSG00000166532	hsa-miR-153-5p	MIMAT0026480	0.98938
447	IQANK1	ENSG00000203499	hsa-miR-887-5p	MIMAT0026720	0.989339
448	SLC6A6	ENSG00000131389	hsa-miR-4504	MIMAT0019040	0.989296
449	SLC35A3	ENSG00000117620	hsa-miR-153-5p	MIMAT0026480	0.989274
450	CNTN4	ENSG00000144619	hsa-miR-153-5p	MIMAT0026480	0.98927
451	PROKR1	ENSG00000169618	hsa-miR-153-5p	MIMAT0026480	0.989025
452	MACO1	ENSG00000204178	hsa-miR-4504	MIMAT0019040	0.989025
453	MYRIP	ENSG00000170011	hsa-miR-153-5p	MIMAT0026480	0.989012
454	PLEKHA1	ENSG00000107679	hsa-miR-7161-5p	MIMAT0028232	0.988983
455	OR5A2	ENSG00000172324	hsa-miR-7159-3p	MIMAT0028229	0.988963
456	CDK13	ENSG00000065883	hsa-miR-5047	MIMAT0020541	0.988926
457	IL6ST	ENSG00000134352	hsa-miR-7159-3p	MIMAT0028229	0.988866
458	SLC17A6	ENSG00000091664	hsa-miR-153-5p	MIMAT0026480	0.988807
459	SIM1	ENSG00000112246	hsa-miR-153-5p	MIMAT0026480	0.988778
460	CITED2	ENSG00000164442	hsa-miR-5047	MIMAT0020541	0.988757
461	DNAJC10	ENSG00000077232	hsa-miR-153-5p	MIMAT0026480	0.988712
462	PTCHD1	ENSG00000165186	hsa-miR-153-5p	MIMAT0026480	0.988644
463	CLVS2	ENSG00000146352	hsa-miR-153-5p	MIMAT0026480	0.988558
464	AMOT	ENSG00000126016	hsa-miR-153-5p	MIMAT0026480	0.988525
465	FLRT2	ENSG00000185070	hsa-miR-7161-5p	MIMAT0028232	0.988509
466	FAM120A	ENSG00000048828	hsa-miR-7161-5p	MIMAT0028232	0.988415
467	TAFA2	ENSG00000198673	hsa-miR-7159-3p	MIMAT0028229	0.988384
468	CD59	ENSG00000085063	hsa-miR-153-5p	MIMAT0026480	0.988354
469	MICU3	ENSG00000155970	hsa-miR-153-5p	MIMAT0026480	0.988318
470	CUL4B	ENSG00000158290	hsa-miR-153-5p	MIMAT0026480	0.988256
471	INHBA	ENSG00000122641	hsa-miR-153-5p	MIMAT0026480	0.988231
472	KITLG	ENSG00000049130	hsa-miR-6715b-3p	MIMAT0025843	0.988213
473	PDE1C	ENSG00000154678	hsa-miR-153-5p	MIMAT0026480	0.988197
474	ZBTB33	ENSG00000177485	hsa-miR-153-5p	MIMAT0026480	0.988188
475	ZNF185	ENSG00000147394	hsa-miR-6529-3p	MIMAT0048638	0.988185
476	TAOK1	ENSG00000160551	hsa-miR-153-5p	MIMAT0026480	0.988117
477	SENP6	ENSG00000112701	hsa-miR-153-5p	MIMAT0026480	0.9881
478	SRSF3	ENSG00000112081	hsa-miR-6715b-3p	MIMAT0025843	0.987995
479	ZBTB20	ENSG00000181722	hsa-miR-511-3p	MIMAT0026606	0.987903
480	KRT222	ENSG00000213424	hsa-miR-153-5p	MIMAT0026480	0.987876
481	DNAJC10	ENSG00000077232	hsa-miR-7159-3p	MIMAT0028229	0.987871
482	GPM6B	ENSG00000046653	hsa-miR-153-5p	MIMAT0026480	0.987843
483	ADAMTS6	ENSG00000049192	hsa-miR-6529-3p	MIMAT0048638	0.987828
484	MTARC2	ENSG00000117791	hsa-miR-5047	MIMAT0020541	0.987819
485	SOX4	ENSG00000124766	hsa-miR-499b-5p	MIMAT0019897	0.987809
486	CSTF2T	ENSG00000177613	hsa-miR-7161-5p	MIMAT0028232	0.987797
487	TC2N	ENSG00000165929	hsa-miR-153-5p	MIMAT0026480	0.987737
488	CCN4	ENSG00000104415	hsa-miR-5047	MIMAT0020541	0.987714
489	ING2	ENSG00000168556	hsa-miR-7161-5p	MIMAT0028232	0.987704
490	VAMP4	ENSG00000117533	hsa-miR-153-5p	MIMAT0026480	0.98767
491	PI4K2B	ENSG00000038210	hsa-miR-7161-5p	MIMAT0028232	0.987662
492	RNF150	ENSG00000170153	hsa-miR-153-5p	MIMAT0026480	0.987545
493	PHTF2	ENSG00000006576	hsa-miR-7161-5p	MIMAT0028232	0.987508
494	KLHL28	ENSG00000179454	hsa-miR-153-5p	MIMAT0026480	0.987398
495	TTC28	ENSG00000100154	hsa-miR-153-5p	MIMAT0026480	0.98739
496	SLC25A21	ENSG00000183032	hsa-miR-7159-3p	MIMAT0028229	0.987384
497	KPNA5	ENSG00000196911	hsa-miR-7159-3p	MIMAT0028229	0.987358
498	FZD3	ENSG00000104290	hsa-miR-153-5p	MIMAT0026480	0.987283
499	SCAI	ENSG00000173611	hsa-miR-153-5p	MIMAT0026480	0.987271
500	ETNK1	ENSG00000139163	hsa-miR-153-5p	MIMAT0026480	0.987234
501	ZFHX4	ENSG00000091656	hsa-miR-153-5p	MIMAT0026480	0.987165
502	ZBTB10	ENSG00000205189	hsa-miR-7159-3p	MIMAT0028229	0.987155
503	TMEM106B	ENSG00000106460	hsa-miR-153-5p	MIMAT0026480	0.987134
504	NABP1	ENSG00000173559	hsa-miR-6715b-3p	MIMAT0025843	0.987093
505	CENPC	ENSG00000145241	hsa-miR-4504	MIMAT0019040	0.987062
506	MAN1A1	ENSG00000111885	hsa-miR-8087	MIMAT0031014	0.987051
507	PUS7L	ENSG00000129317	hsa-miR-153-5p	MIMAT0026480	0.987031
508	STX7	ENSG00000079950	hsa-miR-153-5p	MIMAT0026480	0.987023
509	SNTB1	ENSG00000172164	hsa-miR-153-5p	MIMAT0026480	0.986969
510	UBE2V2	ENSG00000169139	hsa-miR-153-5p	MIMAT0026480	0.986875
511	SPATA18	ENSG00000163071	hsa-miR-153-5p	MIMAT0026480	0.986778
512	MDGA2	ENSG00000139915	hsa-miR-153-5p	MIMAT0026480	0.986775
513	NEGR1	ENSG00000172260	hsa-miR-153-5p	MIMAT0026480	0.986766
514	PDE6D	ENSG00000156973	hsa-miR-7161-5p	MIMAT0028232	0.986746
515	SF3B1	ENSG00000115524	hsa-miR-7159-3p	MIMAT0028229	0.986741
516	PCMTD1	ENSG00000168300	hsa-miR-153-5p	MIMAT0026480	0.986736
517	DAZAP2	ENSG00000183283	hsa-miR-7161-5p	MIMAT0028232	0.986723
518	LEKR1	ENSG00000197980	hsa-miR-153-5p	MIMAT0026480	0.986631
519	RC3H1	ENSG00000135870	hsa-miR-153-5p	MIMAT0026480	0.986614
520	IDS	ENSG00000010404	hsa-miR-7161-5p	MIMAT0028232	0.9866
521	RABL3	ENSG00000144840	hsa-miR-153-5p	MIMAT0026480	0.986552
522	SRSF4	ENSG00000116350	hsa-miR-8087	MIMAT0031014	0.9865
523	TFAP2D	ENSG00000008197	hsa-miR-153-5p	MIMAT0026480	0.986424
524	TRIM38	ENSG00000112343	hsa-miR-153-5p	MIMAT0026480	0.98637
525	ZBTB20	ENSG00000181722	hsa-miR-6715b-3p	MIMAT0025843	0.986306
526	PUM2	ENSG00000055917	hsa-miR-153-5p	MIMAT0026480	0.986297
527	GABRA4	ENSG00000109158	hsa-miR-7161-5p	MIMAT0028232	0.986266
528	CYBB	ENSG00000165168	hsa-miR-153-5p	MIMAT0026480	0.986156
529	DUSP19	ENSG00000162999	hsa-miR-153-5p	MIMAT0026480	0.986151
530	PERP	ENSG00000112378	hsa-miR-153-5p	MIMAT0026480	0.9861
531	PEX26	ENSG00000215193	hsa-miR-153-5p	MIMAT0026480	0.986066
532	BCAT1	ENSG00000060982	hsa-miR-153-5p	MIMAT0026480	0.986065
533	CELF4	ENSG00000101489	hsa-miR-153-5p	MIMAT0026480	0.986042
534	CXorf21	ENSG00000120280	hsa-miR-153-5p	MIMAT0026480	0.985958
535	TMEM229A	ENSG00000234224	hsa-miR-153-5p	MIMAT0026480	0.985917
536	KCTD16	ENSG00000183775	hsa-miR-153-5p	MIMAT0026480	0.985871
537	BBX	ENSG00000114439	hsa-miR-7161-5p	MIMAT0028232	0.985836
538	BBOF1	ENSG00000119636	hsa-miR-7159-3p	MIMAT0028229	0.985828
539	TRIP11	ENSG00000100815	hsa-miR-153-5p	MIMAT0026480	0.985808
540	FSIP2	ENSG00000188738	hsa-miR-153-5p	MIMAT0026480	0.985793
541	INPP4B	ENSG00000109452	hsa-miR-153-5p	MIMAT0026480	0.98579
542	ANKRD12	ENSG00000101745	hsa-miR-7159-3p	MIMAT0028229	0.985786
543	PCDH8	ENSG00000136099	hsa-miR-153-5p	MIMAT0026480	0.98578
544	NNAT	ENSG00000053438	hsa-miR-1539	MIMAT0007401	0.985776
545	MOB1B	ENSG00000173542	hsa-miR-153-5p	MIMAT0026480	0.985719
546	POMGNT1	ENSG00000085998	hsa-miR-5047	MIMAT0020541	0.985698
547	KIF15	ENSG00000163808	hsa-miR-153-5p	MIMAT0026480	0.985603
548	JUN	ENSG00000177606	hsa-miR-4504	MIMAT0019040	0.985585
549	SPDYE5	ENSG00000170092	hsa-miR-153-5p	MIMAT0026480	0.985555
550	SIGLEC9	ENSG00000129450	hsa-miR-5047	MIMAT0020541	0.985528
551	LIMA1	ENSG00000050405	hsa-miR-5047	MIMAT0020541	0.985511
552	PPP2R2B	ENSG00000156475	hsa-miR-7159-3p	MIMAT0028229	0.985499
553	LRATD2	ENSG00000168672	hsa-miR-153-5p	MIMAT0026480	0.985477
554	MGAT3	ENSG00000128268	hsa-miR-499b-5p	MIMAT0019897	0.985472
555	SPDYE6	ENSG00000260097	hsa-miR-153-5p	MIMAT0026480	0.985427
556	USP10	ENSG00000103194	hsa-miR-153-5p	MIMAT0026480	0.985398
557	CCDC102B	ENSG00000150636	hsa-miR-153-5p	MIMAT0026480	0.985389
558	IKZF2	ENSG00000030419	hsa-miR-153-5p	MIMAT0026480	0.985388
559	SAXO1	ENSG00000155875	hsa-miR-153-5p	MIMAT0026480	0.985387
560	VAV3	ENSG00000134215	hsa-miR-8087	MIMAT0031014	0.985346
561	PCDH17	ENSG00000118946	hsa-miR-153-5p	MIMAT0026480	0.985318
562	LPCAT2	ENSG00000087253	hsa-miR-153-5p	MIMAT0026480	0.985301
563	ZNF277	ENSG00000198839	hsa-miR-153-5p	MIMAT0026480	0.985299
564	CCDC185	ENSG00000178395	hsa-miR-5047	MIMAT0020541	0.98526
565	LMO4	ENSG00000143013	hsa-miR-153-5p	MIMAT0026480	0.985252
566	SLC8A1	ENSG00000183023	hsa-miR-153-5p	MIMAT0026480	0.985206
567	NAALADL2	ENSG00000177694	hsa-miR-153-5p	MIMAT0026480	0.985133
568	JAK1	ENSG00000162434	hsa-miR-153-5p	MIMAT0026480	0.985125
569	ACVR1C	ENSG00000123612	hsa-miR-153-5p	MIMAT0026480	0.985113
570	ZFAND6	ENSG00000086666	hsa-miR-4504	MIMAT0019040	0.985089
571	MIEF1	ENSG00000100335	hsa-miR-7161-5p	MIMAT0028232	0.98508
572	SCX	ENSG00000260428	hsa-miR-499b-5p	MIMAT0019897	0.985065
573	KDM7A	ENSG00000006459	hsa-miR-8087	MIMAT0031014	0.985062
574	THADA	ENSG00000115970	hsa-miR-153-5p	MIMAT0026480	0.985057
575	GPR174	ENSG00000147138	hsa-miR-7159-3p	MIMAT0028229	0.98505
576	MAP3K13	ENSG00000073803	hsa-miR-5047	MIMAT0020541	0.984984
577	ISL1	ENSG00000016082	hsa-miR-499b-5p	MIMAT0019897	0.984961
578	MTRNR2L13	ENSG00000270394	hsa-miR-631	MIMAT0003300	0.984943
579	NLGN1	ENSG00000169760	hsa-miR-153-5p	MIMAT0026480	0.984931
580	HUNK	ENSG00000142149	hsa-miR-6529-3p	MIMAT0048638	0.984904
581	MCTP2	ENSG00000140563	hsa-miR-5047	MIMAT0020541	0.984888
582	USP7	ENSG00000187555	hsa-miR-153-5p	MIMAT0026480	0.984851
583	CDC27	ENSG00000004897	hsa-miR-6529-3p	MIMAT0048638	0.984826
584	ZC3H6	ENSG00000188177	hsa-miR-153-5p	MIMAT0026480	0.984767
585	PDK3	ENSG00000067992	hsa-miR-6715b-3p	MIMAT0025843	0.98471
586	CEP78	ENSG00000148019	hsa-miR-7159-3p	MIMAT0028229	0.984707
587	TF	ENSG00000091513	hsa-miR-153-5p	MIMAT0026480	0.984667
588	GRK5	ENSG00000198873	hsa-miR-7161-5p	MIMAT0028232	0.984652
589	POU6F2	ENSG00000106536	hsa-miR-5047	MIMAT0020541	0.984621
590	MAMDC2	ENSG00000165072	hsa-miR-7159-3p	MIMAT0028229	0.984612
591	RHD	ENSG00000187010	hsa-miR-153-5p	MIMAT0026480	0.984608
592	ATXN7	ENSG00000163635	hsa-miR-153-5p	MIMAT0026480	0.984604
593	FOXP2	ENSG00000128573	hsa-miR-153-5p	MIMAT0026480	0.984601
594	PPP2R5C	ENSG00000078304	hsa-miR-7159-3p	MIMAT0028229	0.984568
595	LPGAT1	ENSG00000123684	hsa-miR-153-5p	MIMAT0026480	0.984426
596	GRIN2B	ENSG00000273079	hsa-miR-511-3p	MIMAT0026606	0.984418
597	KMT5B	ENSG00000110066	hsa-miR-7159-3p	MIMAT0028229	0.984405
598	FCHO2	ENSG00000157107	hsa-miR-8052	MIMAT0030979	0.984401
599	RAB39B	ENSG00000155961	hsa-miR-153-5p	MIMAT0026480	0.984381
600	BCL9	ENSG00000116128	hsa-miR-5047	MIMAT0020541	0.984355
601	ZFR	ENSG00000056097	hsa-miR-4504	MIMAT0019040	0.984334
602	WAPL	ENSG00000062650	hsa-miR-153-5p	MIMAT0026480	0.984325
603	SLF2	ENSG00000119906	hsa-miR-153-5p	MIMAT0026480	0.98432
604	CBLL1	ENSG00000105879	hsa-miR-153-5p	MIMAT0026480	0.984299
605	SNAP23	ENSG00000092531	hsa-miR-4504	MIMAT0019040	0.984291
606	LANCL3	ENSG00000147036	hsa-miR-7159-3p	MIMAT0028229	0.984224
607	NELL2	ENSG00000184613	hsa-miR-6872-3p	MIMAT0027645	0.984213
608	CACNB2	ENSG00000165995	hsa-miR-7159-3p	MIMAT0028229	0.984177
609	KDM7A	ENSG00000006459	hsa-miR-7161-5p	MIMAT0028232	0.98416
610	NMNAT3	ENSG00000163864	hsa-miR-511-3p	MIMAT0026606	0.984147
611	RPS6KB1	ENSG00000108443	hsa-miR-153-5p	MIMAT0026480	0.984147
612	ZG16B	ENSG00000162078	hsa-miR-153-5p	MIMAT0026480	0.984143
613	UBE2A	ENSG00000077721	hsa-miR-4504	MIMAT0019040	0.984085
614	ATP2B2	ENSG00000157087	hsa-miR-7161-5p	MIMAT0028232	0.983961
615	RRM2B	ENSG00000048392	hsa-miR-7159-3p	MIMAT0028229	0.983947
616	KPNA5	ENSG00000196911	hsa-miR-153-5p	MIMAT0026480	0.983769
617	RAB8B	ENSG00000166128	hsa-miR-153-5p	MIMAT0026480	0.983767
618	HINT3	ENSG00000111911	hsa-miR-153-5p	MIMAT0026480	0.983759
619	NIT1	ENSG00000158793	hsa-miR-5047	MIMAT0020541	0.983732
620	ABI1	ENSG00000136754	hsa-miR-7161-5p	MIMAT0028232	0.983718
621	ZFP36L1	ENSG00000185650	hsa-miR-153-5p	MIMAT0026480	0.983691
622	DCAF10	ENSG00000122741	hsa-miR-7161-5p	MIMAT0028232	0.98366
623	KIF5B	ENSG00000170759	hsa-miR-153-5p	MIMAT0026480	0.983643
624	SLC22A15	ENSG00000163393	hsa-miR-153-5p	MIMAT0026480	0.983629
625	PAPOLA	ENSG00000090060	hsa-miR-6529-3p	MIMAT0048638	0.983626
626	DNAJC6	ENSG00000116675	hsa-miR-7159-3p	MIMAT0028229	0.983606
627	SEMA3E	ENSG00000170381	hsa-miR-153-5p	MIMAT0026480	0.983512
628	ZBTB20	ENSG00000181722	hsa-miR-7159-3p	MIMAT0028229	0.983415
629	NBPF19	ENSG00000271383	hsa-miR-8087	MIMAT0031014	0.983402
630	MKLN1	ENSG00000128585	hsa-miR-153-5p	MIMAT0026480	0.983369
631	DOCK10	ENSG00000135905	hsa-miR-153-5p	MIMAT0026480	0.983369
632	AGO3	ENSG00000126070	hsa-miR-153-5p	MIMAT0026480	0.983288
633	OR2AG1	ENSG00000279486	hsa-miR-153-5p	MIMAT0026480	0.983251
634	PCDH9	ENSG00000184226	hsa-miR-511-3p	MIMAT0026606	0.983205
635	CSDE1	ENSG00000009307	hsa-miR-4504	MIMAT0019040	0.983204
636	PANK3	ENSG00000120137	hsa-miR-153-5p	MIMAT0026480	0.983049
637	ZNF26	ENSG00000198393	hsa-miR-153-5p	MIMAT0026480	0.983045
638	GDAP1L1	ENSG00000124194	hsa-miR-6872-3p	MIMAT0027645	0.982996
639	C12orf45	ENSG00000151131	hsa-miR-7161-5p	MIMAT0028232	0.982968
640	KLRD1	ENSG00000134539	hsa-miR-153-5p	MIMAT0026480	0.982941
641	PRDM6	ENSG00000061455	hsa-miR-8052	MIMAT0030979	0.982906
642	FLRT2	ENSG00000185070	hsa-miR-511-3p	MIMAT0026606	0.982902
643	IL22RA2	ENSG00000164485	hsa-miR-4504	MIMAT0019040	0.982884
644	ZNF793	ENSG00000188227	hsa-miR-7159-3p	MIMAT0028229	0.982881
645	AKAP6	ENSG00000151320	hsa-miR-887-5p	MIMAT0026720	0.982877
646	ADAM10	ENSG00000137845	hsa-miR-153-5p	MIMAT0026480	0.982839
647	PAK3	ENSG00000077264	hsa-miR-7159-3p	MIMAT0028229	0.982806
648	CYP3A5	ENSG00000106258	hsa-miR-7159-3p	MIMAT0028229	0.98278
649	NEXMIF	ENSG00000050030	hsa-miR-153-5p	MIMAT0026480	0.982707
650	NOVA1	ENSG00000139910	hsa-miR-7159-3p	MIMAT0028229	0.982698
651	ZNF429	ENSG00000197013	hsa-miR-7159-3p	MIMAT0028229	0.982695
652	SMC6	ENSG00000163029	hsa-miR-153-5p	MIMAT0026480	0.982692
653	MGAT4C	ENSG00000182050	hsa-miR-7159-3p	MIMAT0028229	0.98269
654	MEX3C	ENSG00000176624	hsa-miR-6872-3p	MIMAT0027645	0.982662
655	BIN1	ENSG00000136717	hsa-miR-153-5p	MIMAT0026480	0.982638
656	C12orf45	ENSG00000151131	hsa-miR-153-5p	MIMAT0026480	0.982605
657	KMT5A	ENSG00000183955	hsa-miR-153-5p	MIMAT0026480	0.982563
658	MSH6	ENSG00000116062	hsa-miR-511-3p	MIMAT0026606	0.982552
659	FMN1	ENSG00000248905	hsa-miR-153-5p	MIMAT0026480	0.98252
660	SMIM10	ENSG00000184785	hsa-miR-153-5p	MIMAT0026480	0.982352
661	HIPK2	ENSG00000064393	hsa-miR-153-5p	MIMAT0026480	0.982324
662	DGKE	ENSG00000153933	hsa-miR-7159-3p	MIMAT0028229	0.982271
663	CCDC50	ENSG00000152492	hsa-miR-153-5p	MIMAT0026480	0.982172
664	ZBTB10	ENSG00000205189	hsa-miR-153-5p	MIMAT0026480	0.982156
665	PLEKHA3	ENSG00000116095	hsa-miR-7161-5p	MIMAT0028232	0.982124
666	TBPL1	ENSG00000028839	hsa-miR-7161-5p	MIMAT0028232	0.982093
667	ZNF81	ENSG00000197779	hsa-miR-153-5p	MIMAT0026480	0.982038
668	CPT1A	ENSG00000110090	hsa-miR-153-5p	MIMAT0026480	0.981981
669	MYCBP	ENSG00000214114	hsa-miR-7159-3p	MIMAT0028229	0.981943
670	NMUR1	ENSG00000171596	hsa-miR-153-5p	MIMAT0026480	0.981936
671	GSE1	ENSG00000131149	hsa-miR-6715b-3p	MIMAT0025843	0.981884
672	VAPB	ENSG00000124164	hsa-miR-153-5p	MIMAT0026480	0.98183
673	DBF4	ENSG00000006634	hsa-miR-4504	MIMAT0019040	0.981791
674	DAAM1	ENSG00000100592	hsa-miR-7161-5p	MIMAT0028232	0.981784
675	GLRX2	ENSG00000023572	hsa-miR-153-5p	MIMAT0026480	0.981782
676	C5orf47	ENSG00000185056	hsa-miR-5047	MIMAT0020541	0.981772
677	KLHL2	ENSG00000109466	hsa-miR-7161-5p	MIMAT0028232	0.98176
678	PYGO1	ENSG00000171016	hsa-miR-153-5p	MIMAT0026480	0.981745
679	ALKBH5	ENSG00000091542	hsa-miR-153-5p	MIMAT0026480	0.981744
680	ITGAV	ENSG00000138448	hsa-miR-153-5p	MIMAT0026480	0.981737
681	ZNF746	ENSG00000181220	hsa-miR-7161-5p	MIMAT0028232	0.98171
682	ZDHHC21	ENSG00000175893	hsa-miR-153-5p	MIMAT0026480	0.981693
683	KCNMA1	ENSG00000156113	hsa-miR-153-5p	MIMAT0026480	0.981616
684	ARID4A	ENSG00000032219	hsa-miR-153-5p	MIMAT0026480	0.981552
685	NCR3LG1	ENSG00000188211	hsa-miR-6822-5p	MIMAT0027544	0.981534
686	KIF5A	ENSG00000155980	hsa-miR-5047	MIMAT0020541	0.981532
687	EAF1	ENSG00000144597	hsa-miR-7161-5p	MIMAT0028232	0.98152
688	VCPIP1	ENSG00000175073	hsa-miR-153-5p	MIMAT0026480	0.981494
689	SLC6A11	ENSG00000132164	hsa-miR-153-5p	MIMAT0026480	0.98147
690	EPHX3	ENSG00000105131	hsa-miR-6872-3p	MIMAT0027645	0.981458
691	DGKE	ENSG00000153933	hsa-miR-153-5p	MIMAT0026480	0.981442
692	EPHA3	ENSG00000044524	hsa-miR-153-5p	MIMAT0026480	0.981441
693	CCNJ	ENSG00000107443	hsa-miR-7161-5p	MIMAT0028232	0.981416
694	SYT16	ENSG00000139973	hsa-miR-7159-3p	MIMAT0028229	0.981375
695	NHSL2	ENSG00000204131	hsa-miR-7161-5p	MIMAT0028232	0.981342
696	TMEM200C	ENSG00000206432	hsa-miR-7159-3p	MIMAT0028229	0.981311
697	AC242842.3	ENSG00000286185	hsa-miR-8087	MIMAT0031014	0.981276
698	DYNC2I1	ENSG00000126870	hsa-miR-4504	MIMAT0019040	0.981214
699	SMCHD1	ENSG00000101596	hsa-miR-4504	MIMAT0019040	0.981129
700	PABPC1	ENSG00000070756	hsa-miR-153-5p	MIMAT0026480	0.981129
701	SLC35F5	ENSG00000115084	hsa-miR-153-5p	MIMAT0026480	0.981112
702	LAIR1	ENSG00000167613	hsa-miR-7159-3p	MIMAT0028229	0.9811
703	OGFRL1	ENSG00000119900	hsa-miR-153-5p	MIMAT0026480	0.981067
704	EIF1AY	ENSG00000198692	hsa-miR-7161-5p	MIMAT0028232	0.981059
705	TGFBR1	ENSG00000106799	hsa-miR-153-5p	MIMAT0026480	0.981058
706	GTDC1	ENSG00000121964	hsa-miR-153-5p	MIMAT0026480	0.981056
707	DNAJC15	ENSG00000120675	hsa-miR-153-5p	MIMAT0026480	0.980997
708	SCARA3	ENSG00000168077	hsa-miR-511-3p	MIMAT0026606	0.980958
709	EDAR	ENSG00000135960	hsa-miR-8087	MIMAT0031014	0.980844
710	SCN2A	ENSG00000136531	hsa-miR-7161-5p	MIMAT0028232	0.980807
711	CENPW	ENSG00000203760	hsa-miR-153-5p	MIMAT0026480	0.980799
712	FOXP1	ENSG00000114861	hsa-miR-153-5p	MIMAT0026480	0.980792
713	SATB1	ENSG00000182568	hsa-miR-153-5p	MIMAT0026480	0.980792
714	GUCY1A1	ENSG00000164116	hsa-miR-153-5p	MIMAT0026480	0.98073
715	CXADR	ENSG00000154639	hsa-miR-7159-3p	MIMAT0028229	0.980723
716	AP5M1	ENSG00000053770	hsa-miR-153-5p	MIMAT0026480	0.980708
717	CYLD	ENSG00000083799	hsa-miR-8087	MIMAT0031014	0.980673
718	PAK2	ENSG00000180370	hsa-miR-7159-3p	MIMAT0028229	0.980654
719	PLGLB1	ENSG00000183281	hsa-miR-153-5p	MIMAT0026480	0.980579
720	APOOL	ENSG00000155008	hsa-miR-153-5p	MIMAT0026480	0.980569
721	ZADH2	ENSG00000180011	hsa-miR-153-5p	MIMAT0026480	0.980565
722	FKBP5	ENSG00000096060	hsa-miR-5047	MIMAT0020541	0.980564
723	AC012651.1	ENSG00000258461	hsa-miR-4690-3p	MIMAT0019780	0.980562
724	CHCHD7	ENSG00000170791	hsa-miR-153-5p	MIMAT0026480	0.980539
725	NIPBL	ENSG00000164190	hsa-miR-7161-5p	MIMAT0028232	0.98052
726	FAM210B	ENSG00000124098	hsa-miR-153-5p	MIMAT0026480	0.980517
727	TSHZ1	ENSG00000179981	hsa-miR-153-5p	MIMAT0026480	0.980503
728	SRSF11	ENSG00000116754	hsa-miR-6872-3p	MIMAT0027645	0.980469
729	DET1	ENSG00000140543	hsa-miR-6872-3p	MIMAT0027645	0.980308
730	CENPE	ENSG00000138778	hsa-miR-153-5p	MIMAT0026480	0.980262
731	MSH6	ENSG00000116062	hsa-miR-7159-3p	MIMAT0028229	0.980235
732	RNF214	ENSG00000167257	hsa-miR-499b-5p	MIMAT0019897	0.980221
733	IMPG2	ENSG00000081148	hsa-miR-7161-5p	MIMAT0028232	0.98016
734	NIPAL1	ENSG00000163293	hsa-miR-4504	MIMAT0019040	0.980123
735	TRDMT1	ENSG00000107614	hsa-miR-153-5p	MIMAT0026480	0.980103
736	TFB1M	ENSG00000029639	hsa-miR-153-5p	MIMAT0026480	0.980052
737	RSBN1	ENSG00000081019	hsa-miR-499b-5p	MIMAT0019897	0.980033
738	FGF10	ENSG00000070193	hsa-miR-7159-3p	MIMAT0028229	0.980032
739	KRAS	ENSG00000133703	hsa-miR-153-5p	MIMAT0026480	0.979979
740	LDLRAD2	ENSG00000187942	hsa-miR-5047	MIMAT0020541	0.979938
741	OSBPL8	ENSG00000091039	hsa-miR-153-5p	MIMAT0026480	0.979934
742	CEP78	ENSG00000148019	hsa-miR-153-5p	MIMAT0026480	0.979923
743	MAPKAP1	ENSG00000119487	hsa-miR-153-5p	MIMAT0026480	0.979901
744	NUDT4	ENSG00000173598	hsa-miR-153-5p	MIMAT0026480	0.979886
745	PDCD4	ENSG00000150593	hsa-miR-153-5p	MIMAT0026480	0.979871
746	EBF3	ENSG00000108001	hsa-miR-153-5p	MIMAT0026480	0.979853
747	FEM1B	ENSG00000169018	hsa-miR-153-5p	MIMAT0026480	0.979843
748	FAM171B	ENSG00000144369	hsa-miR-153-5p	MIMAT0026480	0.979792
749	DCX	ENSG00000077279	hsa-miR-5047	MIMAT0020541	0.979769
750	INSYN2A	ENSG00000188916	hsa-miR-153-5p	MIMAT0026480	0.97976
751	SLC5A12	ENSG00000148942	hsa-miR-153-5p	MIMAT0026480	0.979744
752	MITF	ENSG00000187098	hsa-miR-7161-5p	MIMAT0028232	0.979702
753	AKIRIN1	ENSG00000174574	hsa-miR-6529-3p	MIMAT0048638	0.979677
754	AL031777.2	ENSG00000282988	hsa-miR-1539	MIMAT0007401	0.979636
755	CHD6	ENSG00000124177	hsa-miR-4504	MIMAT0019040	0.979626
756	MGAT4A	ENSG00000071073	hsa-miR-153-5p	MIMAT0026480	0.979449
757	ADAM9	ENSG00000168615	hsa-miR-153-5p	MIMAT0026480	0.979382
758	PPP4R3B	ENSG00000275052	hsa-miR-153-5p	MIMAT0026480	0.979302
759	CXCL5	ENSG00000163735	hsa-miR-7161-5p	MIMAT0028232	0.979269
760	FHAD1	ENSG00000142621	hsa-miR-7161-5p	MIMAT0028232	0.979197
761	MBNL3	ENSG00000076770	hsa-miR-153-5p	MIMAT0026480	0.979132
762	NUP58	ENSG00000139496	hsa-miR-8087	MIMAT0031014	0.979085
763	MEST	ENSG00000106484	hsa-miR-153-5p	MIMAT0026480	0.97908
764	EIF5A2	ENSG00000163577	hsa-miR-153-5p	MIMAT0026480	0.979068
765	NAMPT	ENSG00000105835	hsa-miR-887-5p	MIMAT0026720	0.979024
766	TATDN3	ENSG00000203705	hsa-miR-7159-3p	MIMAT0028229	0.978976
767	KCNC2	ENSG00000166006	hsa-miR-153-5p	MIMAT0026480	0.978964
768	PGAP1	ENSG00000197121	hsa-miR-7161-5p	MIMAT0028232	0.978963
769	KLHL32	ENSG00000186231	hsa-miR-153-5p	MIMAT0026480	0.978934
770	NCEH1	ENSG00000144959	hsa-miR-153-5p	MIMAT0026480	0.978899
771	TMED5	ENSG00000117500	hsa-miR-153-5p	MIMAT0026480	0.978899
772	GHITM	ENSG00000165678	hsa-miR-7161-5p	MIMAT0028232	0.978879
773	SPIRE1	ENSG00000134278	hsa-miR-8087	MIMAT0031014	0.978877
774	CEP290	ENSG00000198707	hsa-miR-153-5p	MIMAT0026480	0.978847
775	OR10A6	ENSG00000279000	hsa-miR-4504	MIMAT0019040	0.978843
776	PDS5A	ENSG00000121892	hsa-miR-4690-3p	MIMAT0019780	0.978812
777	GNRHR	ENSG00000109163	hsa-miR-153-5p	MIMAT0026480	0.978735
778	AKAP5	ENSG00000179841	hsa-miR-153-5p	MIMAT0026480	0.978723
779	AL024498.2	ENSG00000272162	hsa-miR-6715b-3p	MIMAT0025843	0.978713
780	PSPC1	ENSG00000121390	hsa-miR-153-5p	MIMAT0026480	0.978707
781	PPP4R2	ENSG00000163605	hsa-miR-153-5p	MIMAT0026480	0.978693
782	RGS17	ENSG00000091844	hsa-miR-153-5p	MIMAT0026480	0.978659
783	GPX7	ENSG00000116157	hsa-miR-153-5p	MIMAT0026480	0.978659
784	IGSF10	ENSG00000152580	hsa-miR-153-5p	MIMAT0026480	0.978612
785	GRIK2	ENSG00000164418	hsa-miR-153-5p	MIMAT0026480	0.978612
786	THOC7	ENSG00000163634	hsa-miR-153-5p	MIMAT0026480	0.978579
787	LYRM7	ENSG00000186687	hsa-miR-153-5p	MIMAT0026480	0.978569
788	CD2AP	ENSG00000198087	hsa-miR-153-5p	MIMAT0026480	0.978543
789	PLAC8	ENSG00000145287	hsa-miR-7159-3p	MIMAT0028229	0.978524
790	INTS12	ENSG00000138785	hsa-miR-8087	MIMAT0031014	0.978459
791	PRSS55	ENSG00000184647	hsa-miR-153-5p	MIMAT0026480	0.978451
792	SGCZ	ENSG00000185053	hsa-miR-153-5p	MIMAT0026480	0.978438
793	ETF1	ENSG00000120705	hsa-miR-153-5p	MIMAT0026480	0.97843
794	RRBP1	ENSG00000125844	hsa-miR-511-3p	MIMAT0026606	0.978422
795	TENT5C	ENSG00000183508	hsa-miR-153-5p	MIMAT0026480	0.97835
796	PPP3CA	ENSG00000138814	hsa-miR-153-5p	MIMAT0026480	0.978333
797	DMRT1	ENSG00000137090	hsa-miR-153-5p	MIMAT0026480	0.978326
798	ANKIB1	ENSG00000001629	hsa-miR-153-5p	MIMAT0026480	0.978278
799	AKAP6	ENSG00000151320	hsa-miR-153-5p	MIMAT0026480	0.97826
800	IRGQ	ENSG00000167378	hsa-miR-153-5p	MIMAT0026480	0.978235
801	COBLL1	ENSG00000082438	hsa-miR-153-5p	MIMAT0026480	0.978194
802	C1orf109	ENSG00000116922	hsa-miR-153-5p	MIMAT0026480	0.978183
803	TUT7	ENSG00000083223	hsa-miR-153-5p	MIMAT0026480	0.978182
804	SLAIN2	ENSG00000109171	hsa-miR-153-5p	MIMAT0026480	0.978178
805	TUT4	ENSG00000134744	hsa-miR-4504	MIMAT0019040	0.978141
806	CEP112	ENSG00000154240	hsa-miR-6715b-3p	MIMAT0025843	0.978099
807	RASSF4	ENSG00000107551	hsa-miR-5047	MIMAT0020541	0.978089
808	ODR4	ENSG00000157181	hsa-miR-153-5p	MIMAT0026480	0.97808
809	UBE2E2	ENSG00000182247	hsa-miR-7161-5p	MIMAT0028232	0.978056
810	THEM6	ENSG00000130193	hsa-miR-5047	MIMAT0020541	0.978046
811	HAPLN1	ENSG00000145681	hsa-miR-511-3p	MIMAT0026606	0.977937
812	SCART1	ENSG00000214279	hsa-miR-7159-3p	MIMAT0028229	0.977928
813	SUMO2	ENSG00000188612	hsa-miR-7161-5p	MIMAT0028232	0.977761
814	POLR2J2	ENSG00000228049	hsa-miR-8052	MIMAT0030979	0.977761
815	KLHDC8A	ENSG00000162873	hsa-miR-6529-3p	MIMAT0048638	0.977689
816	NHS	ENSG00000188158	hsa-miR-153-5p	MIMAT0026480	0.977667
817	TSNAX	ENSG00000116918	hsa-miR-7159-3p	MIMAT0028229	0.977618
818	COPS7A	ENSG00000111652	hsa-miR-4504	MIMAT0019040	0.977611
819	TP53RK	ENSG00000172315	hsa-miR-153-5p	MIMAT0026480	0.977611
820	ETFDH	ENSG00000171503	hsa-miR-153-5p	MIMAT0026480	0.977482
821	NRXN1	ENSG00000179915	hsa-miR-7159-3p	MIMAT0028229	0.977477
822	C1GALT1	ENSG00000106392	hsa-miR-153-5p	MIMAT0026480	0.977465
823	IFIT5	ENSG00000152778	hsa-miR-7159-3p	MIMAT0028229	0.977403
824	CNTLN	ENSG00000044459	hsa-miR-153-5p	MIMAT0026480	0.977355
825	FPGT	ENSG00000254685	hsa-miR-153-5p	MIMAT0026480	0.977279
826	MTPAP	ENSG00000107951	hsa-miR-153-5p	MIMAT0026480	0.977252
827	TMEM74	ENSG00000164841	hsa-miR-153-5p	MIMAT0026480	0.977209
828	LRAT	ENSG00000121207	hsa-miR-153-5p	MIMAT0026480	0.9772
829	WIPF1	ENSG00000115935	hsa-miR-153-5p	MIMAT0026480	0.977121
830	EIF1	ENSG00000173812	hsa-miR-4504	MIMAT0019040	0.977112
831	SLC35E3	ENSG00000175782	hsa-miR-153-5p	MIMAT0026480	0.977106
832	DACH2	ENSG00000126733	hsa-miR-153-5p	MIMAT0026480	0.977005
833	SPDYE16	ENSG00000185040	hsa-miR-153-5p	MIMAT0026480	0.976999
834	OCLN	ENSG00000197822	hsa-miR-4690-3p	MIMAT0019780	0.976961
835	DSC3	ENSG00000134762	hsa-miR-153-5p	MIMAT0026480	0.976958
836	WNT5A	ENSG00000114251	hsa-miR-153-5p	MIMAT0026480	0.976901
837	NEMP2	ENSG00000189362	hsa-miR-4504	MIMAT0019040	0.976896
838	GJB1	ENSG00000169562	hsa-miR-5047	MIMAT0020541	0.976864
839	PDE12	ENSG00000174840	hsa-miR-153-5p	MIMAT0026480	0.976804
840	ELK4	ENSG00000158711	hsa-miR-153-5p	MIMAT0026480	0.976766
841	PPIL1	ENSG00000137168	hsa-miR-7159-3p	MIMAT0028229	0.976761
842	CCDC186	ENSG00000165813	hsa-miR-153-5p	MIMAT0026480	0.976736
843	ATG16L2	ENSG00000168010	hsa-miR-153-5p	MIMAT0026480	0.976692
844	IQCM	ENSG00000234828	hsa-miR-7159-3p	MIMAT0028229	0.976677
845	MRPS36	ENSG00000134056	hsa-miR-153-5p	MIMAT0026480	0.976592
846	RCHY1	ENSG00000163743	hsa-miR-7159-3p	MIMAT0028229	0.976569
847	ARID2	ENSG00000189079	hsa-miR-7159-3p	MIMAT0028229	0.976451
848	KMO	ENSG00000117009	hsa-miR-153-5p	MIMAT0026480	0.976445
849	PDE10A	ENSG00000112541	hsa-miR-511-3p	MIMAT0026606	0.976383
850	ANKRD34C	ENSG00000235711	hsa-miR-5047	MIMAT0020541	0.976349
851	NCBP1	ENSG00000136937	hsa-miR-6715b-3p	MIMAT0025843	0.976313
852	SRSF3	ENSG00000112081	hsa-miR-7161-5p	MIMAT0028232	0.976254
853	CXXC4	ENSG00000168772	hsa-miR-7161-5p	MIMAT0028232	0.97621
854	FUT9	ENSG00000172461	hsa-miR-153-5p	MIMAT0026480	0.976202
855	TRAM1	ENSG00000067167	hsa-miR-6822-5p	MIMAT0027544	0.976193
856	AGO3	ENSG00000126070	hsa-miR-7159-3p	MIMAT0028229	0.97617
857	NECTIN1	ENSG00000110400	hsa-miR-153-5p	MIMAT0026480	0.976084
858	VTI1A	ENSG00000151532	hsa-miR-8052	MIMAT0030979	0.976053
859	TTN	ENSG00000155657	hsa-miR-5047	MIMAT0020541	0.97605
860	MIGA1	ENSG00000180488	hsa-miR-153-5p	MIMAT0026480	0.976034
861	CHD6	ENSG00000124177	hsa-miR-6529-3p	MIMAT0048638	0.97603
862	ARMC2	ENSG00000118690	hsa-miR-153-5p	MIMAT0026480	0.975975
863	PRLR	ENSG00000113494	hsa-miR-153-5p	MIMAT0026480	0.975973
864	ATL1	ENSG00000198513	hsa-miR-153-5p	MIMAT0026480	0.975967
865	LRP6	ENSG00000070018	hsa-miR-153-5p	MIMAT0026480	0.975954
866	NOTUM	ENSG00000185269	hsa-miR-153-5p	MIMAT0026480	0.975935
867	TCEANC2	ENSG00000116205	hsa-miR-153-5p	MIMAT0026480	0.97593
868	SLC33A1	ENSG00000169359	hsa-miR-153-5p	MIMAT0026480	0.975929
869	ANO5	ENSG00000171714	hsa-miR-153-5p	MIMAT0026480	0.975905
870	BCL10	ENSG00000142867	hsa-miR-7159-3p	MIMAT0028229	0.975894
871	UBL3	ENSG00000122042	hsa-miR-153-5p	MIMAT0026480	0.975797
872	MITF	ENSG00000187098	hsa-miR-153-5p	MIMAT0026480	0.975794
873	NMI	ENSG00000123609	hsa-miR-153-5p	MIMAT0026480	0.975789
874	RNF138	ENSG00000134758	hsa-miR-153-5p	MIMAT0026480	0.975718
875	LSM11	ENSG00000155858	hsa-miR-153-5p	MIMAT0026480	0.975685
876	TCF4	ENSG00000196628	hsa-miR-5047	MIMAT0020541	0.97567
877	MMP16	ENSG00000156103	hsa-miR-153-5p	MIMAT0026480	0.975658
878	VIRMA	ENSG00000164944	hsa-miR-7159-3p	MIMAT0028229	0.975639
879	RAP2A	ENSG00000125249	hsa-miR-7161-5p	MIMAT0028232	0.975628
880	MOSMO	ENSG00000185716	hsa-miR-7161-5p	MIMAT0028232	0.975627
881	GPRIN3	ENSG00000185477	hsa-miR-153-5p	MIMAT0026480	0.975618
882	EXOC6	ENSG00000138190	hsa-miR-4504	MIMAT0019040	0.975602
883	ZFP36L1	ENSG00000185650	hsa-miR-631	MIMAT0003300	0.975589
884	ACOX1	ENSG00000161533	hsa-miR-153-5p	MIMAT0026480	0.975575
885	CD46	ENSG00000117335	hsa-miR-5047	MIMAT0020541	0.975572
886	OR2T10	ENSG00000184022	hsa-miR-153-5p	MIMAT0026480	0.975527
887	FBXO22	ENSG00000167196	hsa-miR-153-5p	MIMAT0026480	0.975504
888	TUG1	ENSG00000253352	hsa-miR-7159-3p	MIMAT0028229	0.975502
889	NBPF10	ENSG00000271425	hsa-miR-8087	MIMAT0031014	0.975457
890	NT5DC1	ENSG00000178425	hsa-miR-153-5p	MIMAT0026480	0.975414
891	PTGER3	ENSG00000050628	hsa-miR-7159-3p	MIMAT0028229	0.975387
892	ZNF302	ENSG00000089335	hsa-miR-5047	MIMAT0020541	0.975386
893	FAM204A	ENSG00000165669	hsa-miR-7161-5p	MIMAT0028232	0.975287
894	ARID2	ENSG00000189079	hsa-miR-6715b-3p	MIMAT0025843	0.975267
895	SLC16A12	ENSG00000152779	hsa-miR-153-5p	MIMAT0026480	0.975243
896	CYP20A1	ENSG00000119004	hsa-miR-7159-3p	MIMAT0028229	0.975225
897	LRRC3B	ENSG00000179796	hsa-miR-6822-5p	MIMAT0027544	0.975192
898	CELF1	ENSG00000149187	hsa-miR-6529-3p	MIMAT0048638	0.975101
899	SIGLEC6	ENSG00000105492	hsa-miR-153-5p	MIMAT0026480	0.975075
900	ETAA1	ENSG00000143971	hsa-miR-153-5p	MIMAT0026480	0.975051
901	PTPRT	ENSG00000196090	hsa-miR-6822-5p	MIMAT0027544	0.975014
902	INTS6	ENSG00000102786	hsa-miR-153-5p	MIMAT0026480	0.975013
903	ZNF720	ENSG00000197302	hsa-miR-153-5p	MIMAT0026480	0.974913
904	YTHDF3	ENSG00000185728	hsa-miR-153-5p	MIMAT0026480	0.974888
905	OR8D1	ENSG00000196341	hsa-miR-153-5p	MIMAT0026480	0.974855
906	CEP43	ENSG00000213066	hsa-miR-153-5p	MIMAT0026480	0.97484
907	MAF	ENSG00000178573	hsa-miR-153-5p	MIMAT0026480	0.974769
908	EXOC5	ENSG00000070367	hsa-miR-7159-3p	MIMAT0028229	0.974717
909	MEIOC	ENSG00000180336	hsa-miR-7159-3p	MIMAT0028229	0.974697
910	SGCD	ENSG00000170624	hsa-miR-153-5p	MIMAT0026480	0.974678
911	NEMF	ENSG00000165525	hsa-miR-153-5p	MIMAT0026480	0.97467
912	MBNL1	ENSG00000152601	hsa-miR-5047	MIMAT0020541	0.974613
913	HRK	ENSG00000135116	hsa-miR-5047	MIMAT0020541	0.974599
914	TNPO1	ENSG00000083312	hsa-miR-153-5p	MIMAT0026480	0.974593
915	TMEM200C	ENSG00000206432	hsa-miR-5047	MIMAT0020541	0.974583
916	TRPC6	ENSG00000137672	hsa-miR-4504	MIMAT0019040	0.974573
917	MIA3	ENSG00000154305	hsa-miR-153-5p	MIMAT0026480	0.974566
918	FGF14	ENSG00000102466	hsa-miR-153-5p	MIMAT0026480	0.974544
919	WNK3	ENSG00000196632	hsa-miR-153-5p	MIMAT0026480	0.974521
920	ZNF227	ENSG00000131115	hsa-miR-153-5p	MIMAT0026480	0.974493
921	ADGRL2	ENSG00000117114	hsa-miR-7161-5p	MIMAT0028232	0.974485
922	PRDM6	ENSG00000061455	hsa-miR-153-5p	MIMAT0026480	0.974445
923	SMIM14	ENSG00000163683	hsa-miR-153-5p	MIMAT0026480	0.974433
924	ZNF800	ENSG00000048405	hsa-miR-153-5p	MIMAT0026480	0.974307
925	MAP4K4	ENSG00000071054	hsa-miR-5047	MIMAT0020541	0.974302
926	NDUFAF2	ENSG00000164182	hsa-miR-7159-3p	MIMAT0028229	0.974253
927	NRG1	ENSG00000157168	hsa-miR-153-5p	MIMAT0026480	0.974222
928	FCER1A	ENSG00000179639	hsa-miR-7159-3p	MIMAT0028229	0.974217
929	MTF2	ENSG00000143033	hsa-miR-153-5p	MIMAT0026480	0.974202
930	AC144573.1	ENSG00000285880	hsa-miR-4690-3p	MIMAT0019780	0.97419
931	UST	ENSG00000111962	hsa-miR-153-5p	MIMAT0026480	0.974175
932	TMF1	ENSG00000144747	hsa-miR-153-5p	MIMAT0026480	0.974133
933	POU6F2	ENSG00000106536	hsa-miR-6715b-3p	MIMAT0025843	0.974122
934	SNX2	ENSG00000205302	hsa-miR-153-5p	MIMAT0026480	0.974117
935	ETV3	ENSG00000117036	hsa-miR-7159-3p	MIMAT0028229	0.974065
936	ITGA4	ENSG00000115232	hsa-miR-153-5p	MIMAT0026480	0.974051
937	VGLL3	ENSG00000206538	hsa-miR-153-5p	MIMAT0026480	0.974042
938	UBE2V2	ENSG00000169139	hsa-miR-4504	MIMAT0019040	0.974027
939	PROX1	ENSG00000117707	hsa-miR-6872-3p	MIMAT0027645	0.97401
940	KCNJ6	ENSG00000157542	hsa-miR-7161-5p	MIMAT0028232	0.973932
941	ARL14	ENSG00000179674	hsa-miR-153-5p	MIMAT0026480	0.973923
942	HHIP	ENSG00000164161	hsa-miR-7161-5p	MIMAT0028232	0.973915
943	NECAP1	ENSG00000089818	hsa-miR-153-5p	MIMAT0026480	0.973883
944	EPS15	ENSG00000085832	hsa-miR-6715b-3p	MIMAT0025843	0.973706
945	DLX2	ENSG00000115844	hsa-miR-153-5p	MIMAT0026480	0.9737
946	ZNHIT6	ENSG00000117174	hsa-miR-153-5p	MIMAT0026480	0.973696
947	SORBS2	ENSG00000154556	hsa-miR-153-5p	MIMAT0026480	0.973666
948	SESN3	ENSG00000149212	hsa-miR-153-5p	MIMAT0026480	0.973661
949	ZNF10	ENSG00000256223	hsa-miR-153-5p	MIMAT0026480	0.973651
950	HNRNPH3	ENSG00000096746	hsa-miR-153-5p	MIMAT0026480	0.97364
951	PRSS35	ENSG00000146250	hsa-miR-153-5p	MIMAT0026480	0.973618
952	MAP3K20	ENSG00000091436	hsa-miR-7159-3p	MIMAT0028229	0.973592
953	COQ10B	ENSG00000115520	hsa-miR-7159-3p	MIMAT0028229	0.973466
954	PKIA	ENSG00000171033	hsa-miR-7159-3p	MIMAT0028229	0.973433
955	TFG	ENSG00000114354	hsa-miR-153-5p	MIMAT0026480	0.973368
956	IL6ST	ENSG00000134352	hsa-miR-153-5p	MIMAT0026480	0.973366
957	DSE	ENSG00000111817	hsa-miR-153-5p	MIMAT0026480	0.973346
958	ZBTB20	ENSG00000181722	hsa-miR-153-5p	MIMAT0026480	0.973328
959	USP33	ENSG00000077254	hsa-miR-7161-5p	MIMAT0028232	0.973293
960	MAMDC2	ENSG00000165072	hsa-miR-153-5p	MIMAT0026480	0.973216
961	MT1X	ENSG00000187193	hsa-miR-4690-3p	MIMAT0019780	0.973106
962	CSAG1	ENSG00000198930	hsa-miR-153-5p	MIMAT0026480	0.97306
963	ZNF652	ENSG00000198740	hsa-miR-153-5p	MIMAT0026480	0.973031
964	PCGF5	ENSG00000180628	hsa-miR-153-5p	MIMAT0026480	0.973006
965	LCA5	ENSG00000135338	hsa-miR-153-5p	MIMAT0026480	0.973004
966	SLC44A1	ENSG00000070214	hsa-miR-511-3p	MIMAT0026606	0.97299
967	CCNT2	ENSG00000082258	hsa-miR-153-5p	MIMAT0026480	0.972968
968	PTPRJ	ENSG00000149177	hsa-miR-153-5p	MIMAT0026480	0.972941
969	GRIN2B	ENSG00000273079	hsa-miR-4504	MIMAT0019040	0.97294
970	STX7	ENSG00000079950	hsa-miR-7159-3p	MIMAT0028229	0.972827
971	SYNPO2	ENSG00000172403	hsa-miR-153-5p	MIMAT0026480	0.972787
972	TRAPPC13	ENSG00000113597	hsa-miR-153-5p	MIMAT0026480	0.972739
973	VCAN	ENSG00000038427	hsa-miR-153-5p	MIMAT0026480	0.972738
974	RSRC2	ENSG00000111011	hsa-miR-153-5p	MIMAT0026480	0.972728
975	AKIRIN2	ENSG00000135334	hsa-miR-7161-5p	MIMAT0028232	0.972691
976	MBTD1	ENSG00000011258	hsa-miR-153-5p	MIMAT0026480	0.972673
977	PTBP2	ENSG00000117569	hsa-miR-153-5p	MIMAT0026480	0.972631
978	CYP2C18	ENSG00000108242	hsa-miR-153-5p	MIMAT0026480	0.972618
979	PMPCB	ENSG00000105819	hsa-miR-153-5p	MIMAT0026480	0.972611
980	ARHGAP32	ENSG00000134909	hsa-miR-153-5p	MIMAT0026480	0.972509
981	TTN	ENSG00000155657	hsa-miR-4504	MIMAT0019040	0.972467
982	RPE	ENSG00000197713	hsa-miR-7159-3p	MIMAT0028229	0.972443
983	CHD6	ENSG00000124177	hsa-miR-153-5p	MIMAT0026480	0.97241
984	SH3RF3	ENSG00000172985	hsa-miR-153-5p	MIMAT0026480	0.972354
985	YWHAH	ENSG00000128245	hsa-miR-153-5p	MIMAT0026480	0.972337
986	EIF4B	ENSG00000063046	hsa-miR-153-5p	MIMAT0026480	0.972308
987	TBC1D8B	ENSG00000133138	hsa-miR-7161-5p	MIMAT0028232	0.972241
988	AAK1	ENSG00000115977	hsa-miR-499b-5p	MIMAT0019897	0.972215
989	EDNRB	ENSG00000136160	hsa-miR-153-5p	MIMAT0026480	0.972155
990	TDG	ENSG00000139372	hsa-miR-499b-5p	MIMAT0019897	0.972067
991	ZNF8	ENSG00000278129	hsa-miR-153-5p	MIMAT0026480	0.971869
992	TMEM106B	ENSG00000106460	hsa-miR-4504	MIMAT0019040	0.971793
993	NUTM1	ENSG00000184507	hsa-miR-153-5p	MIMAT0026480	0.971767
994	KAT6B	ENSG00000156650	hsa-miR-7161-5p	MIMAT0028232	0.971755
995	LRRC4C	ENSG00000148948	hsa-miR-153-5p	MIMAT0026480	0.971674
996	HDAC2	ENSG00000196591	hsa-miR-6872-3p	MIMAT0027645	0.971651
997	SEC23IP	ENSG00000107651	hsa-miR-153-5p	MIMAT0026480	0.971629
998	CDH7	ENSG00000081138	hsa-miR-153-5p	MIMAT0026480	0.97159
999	CDK6	ENSG00000105810	hsa-miR-153-5p	MIMAT0026480	0.971564
1000	SKIL	ENSG00000136603	hsa-miR-5047	MIMAT0020541	0.971504
1001	PCF11	ENSG00000165494	hsa-miR-153-5p	MIMAT0026480	0.971504
1002	YY1	ENSG00000100811	hsa-miR-153-5p	MIMAT0026480	0.971499
1003	EBLN2	ENSG00000255423	hsa-miR-7161-5p	MIMAT0028232	0.971479
1004	SOS2	ENSG00000100485	hsa-miR-153-5p	MIMAT0026480	0.971463
1005	NPFFR1	ENSG00000148734	hsa-miR-4504	MIMAT0019040	0.971429
1006	CCDC148	ENSG00000153237	hsa-miR-7159-3p	MIMAT0028229	0.971412
1007	RO60	ENSG00000116747	hsa-miR-153-5p	MIMAT0026480	0.971384
1008	ARPC5	ENSG00000162704	hsa-miR-153-5p	MIMAT0026480	0.971377
1009	SEC22A	ENSG00000121542	hsa-miR-153-5p	MIMAT0026480	0.971351
1010	LANCL1	ENSG00000115365	hsa-miR-7161-5p	MIMAT0028232	0.971319
1011	HDGFL3	ENSG00000166503	hsa-miR-7161-5p	MIMAT0028232	0.971271
1012	ST6GAL2	ENSG00000144057	hsa-miR-7161-5p	MIMAT0028232	0.971244
1013	ATP1B1	ENSG00000143153	hsa-miR-7161-5p	MIMAT0028232	0.971152
1014	SON	ENSG00000159140	hsa-miR-153-5p	MIMAT0026480	0.971147
1015	ARGLU1	ENSG00000134884	hsa-miR-8087	MIMAT0031014	0.971139
1016	PKIA	ENSG00000171033	hsa-miR-153-5p	MIMAT0026480	0.971058
1017	SMAD2	ENSG00000175387	hsa-miR-887-5p	MIMAT0026720	0.970974
1018	ZNF551	ENSG00000204519	hsa-miR-153-5p	MIMAT0026480	0.970965
1019	LCOR	ENSG00000196233	hsa-miR-6715b-3p	MIMAT0025843	0.970928
1020	CHL1	ENSG00000134121	hsa-miR-7159-3p	MIMAT0028229	0.970901
1021	KCTD3	ENSG00000136636	hsa-miR-153-5p	MIMAT0026480	0.970891
1022	CRB1	ENSG00000134376	hsa-miR-153-5p	MIMAT0026480	0.970852
1023	SCIN	ENSG00000006747	hsa-miR-153-5p	MIMAT0026480	0.970839
1024	LRP12	ENSG00000147650	hsa-miR-153-5p	MIMAT0026480	0.970833
1025	AUTS2	ENSG00000158321	hsa-miR-153-5p	MIMAT0026480	0.970806
1026	PPFIBP1	ENSG00000110841	hsa-miR-7159-3p	MIMAT0028229	0.970799
1027	LRIG2	ENSG00000198799	hsa-miR-7161-5p	MIMAT0028232	0.970767
1028	IFNAR1	ENSG00000142166	hsa-miR-153-5p	MIMAT0026480	0.970759
1029	HELZ	ENSG00000198265	hsa-miR-153-5p	MIMAT0026480	0.970686
1030	HIPK2	ENSG00000064393	hsa-miR-7159-3p	MIMAT0028229	0.970677
1031	E2F3	ENSG00000112242	hsa-miR-153-5p	MIMAT0026480	0.970632
1032	SDR42E1	ENSG00000184860	hsa-miR-153-5p	MIMAT0026480	0.970545
1033	CLOCK	ENSG00000134852	hsa-miR-153-5p	MIMAT0026480	0.970512
1034	LIN54	ENSG00000189308	hsa-miR-153-5p	MIMAT0026480	0.970498
1035	LOX	ENSG00000113083	hsa-miR-153-5p	MIMAT0026480	0.97044
1036	KRR1	ENSG00000111615	hsa-miR-7159-3p	MIMAT0028229	0.970407
1037	RAET1E	ENSG00000164520	hsa-miR-6822-5p	MIMAT0027544	0.970371
1038	KBTBD2	ENSG00000170852	hsa-miR-631	MIMAT0003300	0.97033
1039	EPB41L4B	ENSG00000095203	hsa-miR-7161-5p	MIMAT0028232	0.970324
1040	GNAI2	ENSG00000114353	hsa-miR-153-5p	MIMAT0026480	0.970273
1041	CSRNP3	ENSG00000178662	hsa-miR-8087	MIMAT0031014	0.970269
1042	AC244197.3	ENSG00000241489	hsa-miR-7161-5p	MIMAT0028232	0.970229
1043	TUG1	ENSG00000253352	hsa-miR-153-5p	MIMAT0026480	0.970196
1044	OSBPL8	ENSG00000091039	hsa-miR-7161-5p	MIMAT0028232	0.970184
1045	SINHCAF	ENSG00000139146	hsa-miR-7161-5p	MIMAT0028232	0.970177
1046	NFIB	ENSG00000147862	hsa-miR-6715b-3p	MIMAT0025843	0.970153
1047	MAP2K4	ENSG00000065559	hsa-miR-7159-3p	MIMAT0028229	0.970132
1048	KAT6A	ENSG00000083168	hsa-miR-153-5p	MIMAT0026480	0.970111
1049	ZBED6	ENSG00000257315	hsa-miR-153-5p	MIMAT0026480	0.970094
1050	FCRL4	ENSG00000163518	hsa-miR-153-5p	MIMAT0026480	0.970076
1051	ALG6	ENSG00000088035	hsa-miR-153-5p	MIMAT0026480	0.969985
1052	SLC13A1	ENSG00000081800	hsa-miR-153-5p	MIMAT0026480	0.969983
1053	TSPYL1	ENSG00000189241	hsa-miR-7159-3p	MIMAT0028229	0.969871
1054	ZNF626	ENSG00000188171	hsa-miR-511-3p	MIMAT0026606	0.969862
1055	NDFIP1	ENSG00000131507	hsa-miR-153-5p	MIMAT0026480	0.96976
1056	KIRREL1	ENSG00000183853	hsa-miR-6822-5p	MIMAT0027544	0.969723
1057	FBXL4	ENSG00000112234	hsa-miR-153-5p	MIMAT0026480	0.969696
1058	CCDC170	ENSG00000120262	hsa-miR-153-5p	MIMAT0026480	0.969669
1059	NTRK3	ENSG00000140538	hsa-miR-7161-5p	MIMAT0028232	0.969647
1060	ARCN1	ENSG00000095139	hsa-miR-153-5p	MIMAT0026480	0.969639
1061	OR52N5	ENSG00000181009	hsa-miR-153-5p	MIMAT0026480	0.969579
1062	GPR137C	ENSG00000180998	hsa-miR-153-5p	MIMAT0026480	0.969565
1063	AP1S2	ENSG00000182287	hsa-miR-153-5p	MIMAT0026480	0.969524
1064	TOR1AIP2	ENSG00000169905	hsa-miR-153-5p	MIMAT0026480	0.969516
1065	MBOAT2	ENSG00000143797	hsa-miR-153-5p	MIMAT0026480	0.969512
1066	ACOT11	ENSG00000162390	hsa-miR-887-5p	MIMAT0026720	0.969499
1067	NAV3	ENSG00000067798	hsa-miR-7161-5p	MIMAT0028232	0.969494
1068	GRM7	ENSG00000196277	hsa-miR-5047	MIMAT0020541	0.969491
1069	DST	ENSG00000151914	hsa-miR-153-5p	MIMAT0026480	0.969473
1070	INO80C	ENSG00000153391	hsa-miR-887-5p	MIMAT0026720	0.96944
1071	DDX6	ENSG00000110367	hsa-miR-153-5p	MIMAT0026480	0.969437
1072	ZBTB18	ENSG00000179456	hsa-miR-5047	MIMAT0020541	0.969427
1073	VPS13A	ENSG00000197969	hsa-miR-153-5p	MIMAT0026480	0.969424
1074	CPSF6	ENSG00000111605	hsa-miR-8087	MIMAT0031014	0.969416
1075	GRAMD1C	ENSG00000178075	hsa-miR-153-5p	MIMAT0026480	0.969407
1076	SMAD3	ENSG00000166949	hsa-miR-7159-3p	MIMAT0028229	0.969373
1077	BRDT	ENSG00000137948	hsa-miR-153-5p	MIMAT0026480	0.969366
1078	MGAT4C	ENSG00000182050	hsa-miR-6715b-3p	MIMAT0025843	0.969357
1079	EFNB2	ENSG00000125266	hsa-miR-153-5p	MIMAT0026480	0.969333
1080	PRNP	ENSG00000171867	hsa-miR-4504	MIMAT0019040	0.969224
1081	DPH6	ENSG00000134146	hsa-miR-153-5p	MIMAT0026480	0.96918
1082	LRRTM3	ENSG00000198739	hsa-miR-153-5p	MIMAT0026480	0.969168
1083	KLHL42	ENSG00000087448	hsa-miR-8087	MIMAT0031014	0.969155
1084	PRKD1	ENSG00000184304	hsa-miR-6822-5p	MIMAT0027544	0.969093
1085	PBX3	ENSG00000167081	hsa-miR-8087	MIMAT0031014	0.96905
1086	CNGA1	ENSG00000198515	hsa-miR-153-5p	MIMAT0026480	0.969047
1087	FOXD3	ENSG00000187140	hsa-miR-499b-5p	MIMAT0019897	0.969039
1088	PCSK5	ENSG00000099139	hsa-miR-153-5p	MIMAT0026480	0.96902
1089	OTUD6A	ENSG00000189401	hsa-miR-153-5p	MIMAT0026480	0.969013
1090	TMEM154	ENSG00000170006	hsa-miR-887-5p	MIMAT0026720	0.969006
1091	FAM117A	ENSG00000121104	hsa-miR-887-5p	MIMAT0026720	0.968995
1092	SOX6	ENSG00000110693	hsa-miR-7159-3p	MIMAT0028229	0.968907
1093	SP3	ENSG00000172845	hsa-miR-7161-5p	MIMAT0028232	0.968903
1094	ST8SIA1	ENSG00000111728	hsa-miR-153-5p	MIMAT0026480	0.968898
1095	CLDN16	ENSG00000113946	hsa-miR-153-5p	MIMAT0026480	0.968883
1096	MAGEA1	ENSG00000198681	hsa-miR-153-5p	MIMAT0026480	0.968871
1097	UNC80	ENSG00000144406	hsa-miR-7159-3p	MIMAT0028229	0.968846
1098	KCNJ2	ENSG00000123700	hsa-miR-8087	MIMAT0031014	0.96884
1099	KCTD6	ENSG00000168301	hsa-miR-153-5p	MIMAT0026480	0.968748
1100	ANGPTL1	ENSG00000116194	hsa-miR-153-5p	MIMAT0026480	0.968712
1101	XYLB	ENSG00000093217	hsa-miR-153-5p	MIMAT0026480	0.968699
1102	UBE2D3	ENSG00000109332	hsa-miR-499b-5p	MIMAT0019897	0.968696
1103	RPS6KB1	ENSG00000108443	hsa-miR-7159-3p	MIMAT0028229	0.968688
1104	GET1	ENSG00000182093	hsa-miR-153-5p	MIMAT0026480	0.968687
1105	POLK	ENSG00000122008	hsa-miR-153-5p	MIMAT0026480	0.968651
1106	CADPS2	ENSG00000081803	hsa-miR-153-5p	MIMAT0026480	0.968607
1107	HOXA13	ENSG00000106031	hsa-miR-153-5p	MIMAT0026480	0.968593
1108	ZBTB20	ENSG00000181722	hsa-miR-8087	MIMAT0031014	0.968402
1109	ADNP	ENSG00000101126	hsa-miR-7161-5p	MIMAT0028232	0.968399
1110	FBXO3	ENSG00000110429	hsa-miR-8087	MIMAT0031014	0.968358
1111	ARPC1A	ENSG00000241685	hsa-miR-4504	MIMAT0019040	0.968343
1112	CPEB4	ENSG00000113742	hsa-miR-7159-3p	MIMAT0028229	0.968304
1113	NR1D2	ENSG00000174738	hsa-miR-7159-3p	MIMAT0028229	0.968227
1114	C2orf80	ENSG00000188674	hsa-miR-153-5p	MIMAT0026480	0.968148
1115	KSR2	ENSG00000171435	hsa-miR-4690-3p	MIMAT0019780	0.968144
1116	OTUD6B	ENSG00000155100	hsa-miR-153-5p	MIMAT0026480	0.968128
1117	KHDRBS1	ENSG00000121774	hsa-miR-153-5p	MIMAT0026480	0.968126
1118	CTNNA3	ENSG00000183230	hsa-miR-7159-3p	MIMAT0028229	0.968099
1119	CA10	ENSG00000154975	hsa-miR-4504	MIMAT0019040	0.968066
1120	CADPS	ENSG00000163618	hsa-miR-153-5p	MIMAT0026480	0.968065
1121	ABCF2	ENSG00000033050	hsa-miR-5047	MIMAT0020541	0.968056
1122	WDCP	ENSG00000163026	hsa-miR-8087	MIMAT0031014	0.968054
1123	FGB	ENSG00000171564	hsa-miR-4504	MIMAT0019040	0.96801
1124	MAP3K2	ENSG00000169967	hsa-miR-7159-3p	MIMAT0028229	0.967985
1125	LLPH	ENSG00000139233	hsa-miR-153-5p	MIMAT0026480	0.967954
1126	MEF2C	ENSG00000081189	hsa-miR-7159-3p	MIMAT0028229	0.967942
1127	HOXC4	ENSG00000198353	hsa-miR-5047	MIMAT0020541	0.96782
1128	CHRM3	ENSG00000133019	hsa-miR-153-5p	MIMAT0026480	0.967813
1129	TMEM245	ENSG00000106771	hsa-miR-153-5p	MIMAT0026480	0.967813
1130	SEC23A	ENSG00000100934	hsa-miR-7161-5p	MIMAT0028232	0.967764
1131	PNN	ENSG00000100941	hsa-miR-153-5p	MIMAT0026480	0.96775
1132	TFDP2	ENSG00000114126	hsa-miR-153-5p	MIMAT0026480	0.967732
1133	YTHDC2	ENSG00000047188	hsa-miR-153-5p	MIMAT0026480	0.967731
1134	DTWD1	ENSG00000104047	hsa-miR-7159-3p	MIMAT0028229	0.967719
1135	TRAPPC3L	ENSG00000173626	hsa-miR-7159-3p	MIMAT0028229	0.967686
1136	C2CD5	ENSG00000111731	hsa-miR-153-5p	MIMAT0026480	0.967674
1137	ZBTB7A	ENSG00000178951	hsa-miR-7161-5p	MIMAT0028232	0.96766
1138	TMED4	ENSG00000158604	hsa-miR-153-5p	MIMAT0026480	0.967657
1139	DNAJC27	ENSG00000115137	hsa-miR-5047	MIMAT0020541	0.967651
1140	ANKRD44	ENSG00000065413	hsa-miR-153-5p	MIMAT0026480	0.967627
1141	KCNMB3	ENSG00000171121	hsa-miR-7161-5p	MIMAT0028232	0.967586
1142	SLAMF7	ENSG00000026751	hsa-miR-8087	MIMAT0031014	0.967531
1143	NLGN4X	ENSG00000146938	hsa-miR-153-5p	MIMAT0026480	0.967528
1144	BPNT2	ENSG00000104331	hsa-miR-7161-5p	MIMAT0028232	0.967502
1145	UBQLN2	ENSG00000188021	hsa-miR-153-5p	MIMAT0026480	0.967498
1146	PHIP	ENSG00000146247	hsa-miR-7159-3p	MIMAT0028229	0.967481
1147	GRIN2B	ENSG00000273079	hsa-miR-153-5p	MIMAT0026480	0.967479
1148	CAV2	ENSG00000105971	hsa-miR-153-5p	MIMAT0026480	0.967435
1149	WASHC4	ENSG00000136051	hsa-miR-7161-5p	MIMAT0028232	0.967415
1150	PWWP2A	ENSG00000170234	hsa-miR-153-5p	MIMAT0026480	0.967369
1151	NUS1	ENSG00000153989	hsa-miR-153-5p	MIMAT0026480	0.967363
1152	FRMD4A	ENSG00000151474	hsa-miR-153-5p	MIMAT0026480	0.967356
1153	NFIC	ENSG00000141905	hsa-miR-6822-5p	MIMAT0027544	0.967211
1154	LIN28B	ENSG00000187772	hsa-miR-7161-5p	MIMAT0028232	0.9672
1155	CDC37L1	ENSG00000106993	hsa-miR-153-5p	MIMAT0026480	0.967188
1156	SLC7A3	ENSG00000165349	hsa-miR-153-5p	MIMAT0026480	0.967104
1157	SERAC1	ENSG00000122335	hsa-miR-153-5p	MIMAT0026480	0.967088
1158	HMGB1	ENSG00000189403	hsa-miR-6872-3p	MIMAT0027645	0.967024
1159	CLHC1	ENSG00000162994	hsa-miR-153-5p	MIMAT0026480	0.96701
1160	MIER1	ENSG00000198160	hsa-miR-7161-5p	MIMAT0028232	0.966989
1161	CPT2	ENSG00000157184	hsa-miR-6715b-3p	MIMAT0025843	0.966965
1162	INAVA	ENSG00000163362	hsa-miR-499b-5p	MIMAT0019897	0.966962
1163	HS3ST5	ENSG00000249853	hsa-miR-153-5p	MIMAT0026480	0.96695
1164	CLINT1	ENSG00000113282	hsa-miR-153-5p	MIMAT0026480	0.96686
1165	TTC39B	ENSG00000155158	hsa-miR-153-5p	MIMAT0026480	0.96678
1166	ATF2	ENSG00000115966	hsa-miR-153-5p	MIMAT0026480	0.966776
1167	PSD3	ENSG00000156011	hsa-miR-7159-3p	MIMAT0028229	0.966729
1168	PDE4D	ENSG00000113448	hsa-miR-8087	MIMAT0031014	0.966705
1169	DNAJC19	ENSG00000205981	hsa-miR-153-5p	MIMAT0026480	0.966597
1170	XIRP2	ENSG00000163092	hsa-miR-153-5p	MIMAT0026480	0.966566
1171	BRWD1	ENSG00000185658	hsa-miR-153-5p	MIMAT0026480	0.966553
1172	WNT2	ENSG00000105989	hsa-miR-153-5p	MIMAT0026480	0.966392
1173	CNTN5	ENSG00000149972	hsa-miR-153-5p	MIMAT0026480	0.966364
1174	SP3	ENSG00000172845	hsa-miR-8087	MIMAT0031014	0.966318
1175	HGF	ENSG00000019991	hsa-miR-153-5p	MIMAT0026480	0.966314
1176	COL3A1	ENSG00000168542	hsa-miR-4504	MIMAT0019040	0.966247
1177	TTC7B	ENSG00000165914	hsa-miR-153-5p	MIMAT0026480	0.966246
1178	SMAD2	ENSG00000175387	hsa-miR-511-3p	MIMAT0026606	0.966224
1179	HIPK3	ENSG00000110422	hsa-miR-5047	MIMAT0020541	0.966176
1180	COL4A5	ENSG00000188153	hsa-miR-631	MIMAT0003300	0.966176
1181	TBL1XR1	ENSG00000177565	hsa-miR-4504	MIMAT0019040	0.966142
1182	VPS13A	ENSG00000197969	hsa-miR-7159-3p	MIMAT0028229	0.966102
1183	BHLHB9	ENSG00000198908	hsa-miR-6715b-3p	MIMAT0025843	0.966099
1184	PRKCB	ENSG00000166501	hsa-miR-153-5p	MIMAT0026480	0.966089
1185	RBM12	ENSG00000244462	hsa-miR-8087	MIMAT0031014	0.966047
1186	STRN3	ENSG00000196792	hsa-miR-7161-5p	MIMAT0028232	0.966046
1187	SPRY1	ENSG00000164056	hsa-miR-499b-5p	MIMAT0019897	0.965985
1188	ME2	ENSG00000082212	hsa-miR-153-5p	MIMAT0026480	0.965966
1189	RAN	ENSG00000132341	hsa-miR-153-5p	MIMAT0026480	0.965937
1190	UBE2G1	ENSG00000132388	hsa-miR-4690-3p	MIMAT0019780	0.965928
1191	MTRNR2L11	ENSG00000270188	hsa-miR-631	MIMAT0003300	0.965926
1192	EARS2	ENSG00000103356	hsa-miR-153-5p	MIMAT0026480	0.965893
1193	AC019117.3	ENSG00000283321	hsa-miR-7161-5p	MIMAT0028232	0.965833
1194	SEC11A	ENSG00000140612	hsa-miR-4504	MIMAT0019040	0.965791
1195	SPDYE3	ENSG00000214300	hsa-miR-6529-3p	MIMAT0048638	0.965777
1196	CARM1	ENSG00000142453	hsa-miR-7159-3p	MIMAT0028229	0.965722
1197	AKT3	ENSG00000117020	hsa-miR-153-5p	MIMAT0026480	0.965638
1198	SYCP2	ENSG00000196074	hsa-miR-153-5p	MIMAT0026480	0.96552
1199	PSMA5	ENSG00000143106	hsa-miR-7161-5p	MIMAT0028232	0.965422
1200	FGF16	ENSG00000196468	hsa-miR-153-5p	MIMAT0026480	0.965327
1201	PANK1	ENSG00000152782	hsa-miR-153-5p	MIMAT0026480	0.965325
1202	RPS6KA5	ENSG00000100784	hsa-miR-6822-5p	MIMAT0027544	0.965295
1203	MS4A12	ENSG00000071203	hsa-miR-153-5p	MIMAT0026480	0.965232
1204	ZNF208	ENSG00000160321	hsa-miR-7159-3p	MIMAT0028229	0.965198
1205	PLEKHS1	ENSG00000148735	hsa-miR-887-5p	MIMAT0026720	0.965141
1206	ZNF208	ENSG00000160321	hsa-miR-153-5p	MIMAT0026480	0.965079
1207	UPF2	ENSG00000151461	hsa-miR-5047	MIMAT0020541	0.965056
1208	ZRANB3	ENSG00000121988	hsa-miR-153-5p	MIMAT0026480	0.964979
1209	MDGA1	ENSG00000112139	hsa-miR-5047	MIMAT0020541	0.964976
1210	ZBTB7A	ENSG00000178951	hsa-miR-153-5p	MIMAT0026480	0.96495
1211	STPG2	ENSG00000163116	hsa-miR-7159-3p	MIMAT0028229	0.964925
1212	TMEM87B	ENSG00000153214	hsa-miR-153-5p	MIMAT0026480	0.964893
1213	NARS2	ENSG00000137513	hsa-miR-7159-3p	MIMAT0028229	0.964848
1214	PAIP2B	ENSG00000124374	hsa-miR-153-5p	MIMAT0026480	0.964829
1215	PADI4	ENSG00000159339	hsa-miR-5047	MIMAT0020541	0.964826
1216	LAMP2	ENSG00000005893	hsa-miR-7161-5p	MIMAT0028232	0.964805
1217	ZFYVE16	ENSG00000039319	hsa-miR-153-5p	MIMAT0026480	0.964797
1218	TYRO3	ENSG00000092445	hsa-miR-887-5p	MIMAT0026720	0.964783
1219	CTSO	ENSG00000256043	hsa-miR-153-5p	MIMAT0026480	0.964766
1220	IL17RB	ENSG00000056736	hsa-miR-7159-3p	MIMAT0028229	0.964737
1221	TBL1XR1	ENSG00000177565	hsa-miR-153-5p	MIMAT0026480	0.964736
1222	UBE2V2	ENSG00000169139	hsa-miR-7161-5p	MIMAT0028232	0.964656
1223	YWHAG	ENSG00000170027	hsa-miR-8087	MIMAT0031014	0.964631
1224	NOTCH2NLC	ENSG00000286219	hsa-miR-153-5p	MIMAT0026480	0.964602
1225	FUBP1	ENSG00000162613	hsa-miR-7159-3p	MIMAT0028229	0.96456
1226	PTPRD	ENSG00000153707	hsa-miR-499b-5p	MIMAT0019897	0.964432
1227	RBAK	ENSG00000146587	hsa-miR-153-5p	MIMAT0026480	0.964355
1228	HMGB3	ENSG00000029993	hsa-miR-4504	MIMAT0019040	0.964335
1229	SLC16A10	ENSG00000112394	hsa-miR-153-5p	MIMAT0026480	0.964296
1230	CTTNBP2NL	ENSG00000143079	hsa-miR-153-5p	MIMAT0026480	0.96429
1231	ELP4	ENSG00000109911	hsa-miR-7159-3p	MIMAT0028229	0.964285
1232	ME1	ENSG00000065833	hsa-miR-7159-3p	MIMAT0028229	0.964228
1233	WASHC4	ENSG00000136051	hsa-miR-8087	MIMAT0031014	0.964204
1234	PDE3A	ENSG00000172572	hsa-miR-153-5p	MIMAT0026480	0.964139
1235	SYT10	ENSG00000110975	hsa-miR-153-5p	MIMAT0026480	0.964129
1236	KDM3A	ENSG00000115548	hsa-miR-153-5p	MIMAT0026480	0.964125
1237	CCDC152	ENSG00000198865	hsa-miR-153-5p	MIMAT0026480	0.964112
1238	UGP2	ENSG00000169764	hsa-miR-4690-3p	MIMAT0019780	0.964087
1239	IER3IP1	ENSG00000134049	hsa-miR-153-5p	MIMAT0026480	0.964069
1240	AC005520.1	ENSG00000258653	hsa-miR-4690-3p	MIMAT0019780	0.964059
1241	TENM4	ENSG00000149256	hsa-miR-153-5p	MIMAT0026480	0.964034
1242	NRIP1	ENSG00000180530	hsa-miR-499b-5p	MIMAT0019897	0.964016
1243	ANP32E	ENSG00000143401	hsa-miR-6822-5p	MIMAT0027544	0.963901
1244	DLAT	ENSG00000150768	hsa-miR-153-5p	MIMAT0026480	0.963832
1245	ANOS1	ENSG00000011201	hsa-miR-153-5p	MIMAT0026480	0.963823
1246	SHISAL1	ENSG00000138944	hsa-miR-7161-5p	MIMAT0028232	0.963815
1247	TXLNG	ENSG00000086712	hsa-miR-153-5p	MIMAT0026480	0.963813
1248	BCAP29	ENSG00000075790	hsa-miR-499b-5p	MIMAT0019897	0.963788
1249	ZBED6	ENSG00000257315	hsa-miR-7161-5p	MIMAT0028232	0.963752
1250	ARNT2	ENSG00000172379	hsa-miR-153-5p	MIMAT0026480	0.963746
1251	SESN3	ENSG00000149212	hsa-miR-511-3p	MIMAT0026606	0.963744
1252	ZNF483	ENSG00000173258	hsa-miR-7161-5p	MIMAT0028232	0.963739
1253	POU4F1	ENSG00000152192	hsa-miR-7159-3p	MIMAT0028229	0.963702
1254	TIA1	ENSG00000116001	hsa-miR-7161-5p	MIMAT0028232	0.963683
1255	ZNF770	ENSG00000198146	hsa-miR-7159-3p	MIMAT0028229	0.963609
1256	ELL2	ENSG00000118985	hsa-miR-153-5p	MIMAT0026480	0.963589
1257	ZNF33A	ENSG00000189180	hsa-miR-153-5p	MIMAT0026480	0.963533
1258	ABI2	ENSG00000138443	hsa-miR-511-3p	MIMAT0026606	0.963514
1259	RPS6KA3	ENSG00000177189	hsa-miR-153-5p	MIMAT0026480	0.96351
1260	CAPRIN1	ENSG00000135387	hsa-miR-4504	MIMAT0019040	0.963503
1261	SUGT1	ENSG00000165416	hsa-miR-153-5p	MIMAT0026480	0.963492
1262	AP1B1	ENSG00000100280	hsa-miR-153-5p	MIMAT0026480	0.963446
1263	LY75	ENSG00000054219	hsa-miR-153-5p	MIMAT0026480	0.963406
1264	FAR1	ENSG00000197601	hsa-miR-153-5p	MIMAT0026480	0.963343
1265	MCHR2	ENSG00000152034	hsa-miR-153-5p	MIMAT0026480	0.963307
1266	MAP3K2	ENSG00000169967	hsa-miR-153-5p	MIMAT0026480	0.963263
1267	CALD1	ENSG00000122786	hsa-miR-7161-5p	MIMAT0028232	0.963259
1268	C5AR1	ENSG00000197405	hsa-miR-153-5p	MIMAT0026480	0.963255
1269	UBE3D	ENSG00000118420	hsa-miR-153-5p	MIMAT0026480	0.963231
1270	GNAI1	ENSG00000127955	hsa-miR-153-5p	MIMAT0026480	0.963202
1271	COL2A1	ENSG00000139219	hsa-miR-153-5p	MIMAT0026480	0.963195
1272	MORN3	ENSG00000139714	hsa-miR-153-5p	MIMAT0026480	0.963185
1273	EEA1	ENSG00000102189	hsa-miR-153-5p	MIMAT0026480	0.963183
1274	INO80D	ENSG00000114933	hsa-miR-7159-3p	MIMAT0028229	0.963123
1275	MTO1	ENSG00000135297	hsa-miR-7161-5p	MIMAT0028232	0.963107
1276	CD226	ENSG00000150637	hsa-miR-153-5p	MIMAT0026480	0.963084
1277	ZXDB	ENSG00000198455	hsa-miR-153-5p	MIMAT0026480	0.963006
1278	GPR135	ENSG00000181619	hsa-miR-153-5p	MIMAT0026480	0.962932
1279	GSKIP	ENSG00000100744	hsa-miR-7159-3p	MIMAT0028229	0.962928
1280	GPR158	ENSG00000151025	hsa-miR-6872-3p	MIMAT0027645	0.962923
1281	RNF11	ENSG00000123091	hsa-miR-7161-5p	MIMAT0028232	0.962915
1282	FANCF	ENSG00000183161	hsa-miR-153-5p	MIMAT0026480	0.962891
1283	HBS1L	ENSG00000112339	hsa-miR-6529-3p	MIMAT0048638	0.962814
1284	SRP19	ENSG00000153037	hsa-miR-153-5p	MIMAT0026480	0.962804
1285	PEX13	ENSG00000162928	hsa-miR-511-3p	MIMAT0026606	0.962761
1286	STAM2	ENSG00000115145	hsa-miR-4504	MIMAT0019040	0.96275
1287	C14orf119	ENSG00000179933	hsa-miR-6872-3p	MIMAT0027645	0.962736
1288	CEP78	ENSG00000148019	hsa-miR-4504	MIMAT0019040	0.962729
1289	SETX	ENSG00000107290	hsa-miR-153-5p	MIMAT0026480	0.962705
1290	CFAP91	ENSG00000183833	hsa-miR-153-5p	MIMAT0026480	0.962581
1291	RBPJ	ENSG00000168214	hsa-miR-153-5p	MIMAT0026480	0.962567
1292	MARCHF1	ENSG00000145416	hsa-miR-153-5p	MIMAT0026480	0.962511
1293	NHS	ENSG00000188158	hsa-miR-5047	MIMAT0020541	0.962499
1294	BTG3	ENSG00000154640	hsa-miR-6715b-3p	MIMAT0025843	0.962483
1295	CA12	ENSG00000074410	hsa-miR-153-5p	MIMAT0026480	0.962444
1296	PTPN14	ENSG00000152104	hsa-miR-8087	MIMAT0031014	0.962442
1297	OSBPL1A	ENSG00000141447	hsa-miR-153-5p	MIMAT0026480	0.962369
1298	SPAG16	ENSG00000144451	hsa-miR-153-5p	MIMAT0026480	0.962357
1299	LRRCC1	ENSG00000133739	hsa-miR-153-5p	MIMAT0026480	0.962353
1300	SMARCE1	ENSG00000073584	hsa-miR-153-5p	MIMAT0026480	0.962349
1301	GRIN2B	ENSG00000273079	hsa-miR-7161-5p	MIMAT0028232	0.962301
1302	ACSL6	ENSG00000164398	hsa-miR-7161-5p	MIMAT0028232	0.962285
1303	ATRX	ENSG00000085224	hsa-miR-153-5p	MIMAT0026480	0.962228
1304	YTHDF3	ENSG00000185728	hsa-miR-6529-3p	MIMAT0048638	0.962216
1305	C5orf63	ENSG00000164241	hsa-miR-153-5p	MIMAT0026480	0.962171
1306	ABCA5	ENSG00000154265	hsa-miR-153-5p	MIMAT0026480	0.962143
1307	RPS6KA5	ENSG00000100784	hsa-miR-7159-3p	MIMAT0028229	0.962123
1308	TAOK3	ENSG00000135090	hsa-miR-153-5p	MIMAT0026480	0.962099
1309	TMEM215	ENSG00000188133	hsa-miR-153-5p	MIMAT0026480	0.962092
1310	TMEM170B	ENSG00000205269	hsa-miR-7161-5p	MIMAT0028232	0.962015
1311	OSBP2	ENSG00000184792	hsa-miR-153-5p	MIMAT0026480	0.962013
1312	LANCL3	ENSG00000147036	hsa-miR-153-5p	MIMAT0026480	0.962007
1313	OR2G6	ENSG00000188558	hsa-miR-153-5p	MIMAT0026480	0.961995
1314	ICE2	ENSG00000128915	hsa-miR-153-5p	MIMAT0026480	0.961966
1315	ST13	ENSG00000100380	hsa-miR-3683	MIMAT0018111	0.961954
1316	STRIP2	ENSG00000128578	hsa-miR-7159-3p	MIMAT0028229	0.961948
1317	ZNF337	ENSG00000130684	hsa-miR-5047	MIMAT0020541	0.961938
1318	PCDHA4	ENSG00000204967	hsa-miR-7161-5p	MIMAT0028232	0.961885
1319	FUBP1	ENSG00000162613	hsa-miR-153-5p	MIMAT0026480	0.96187
1320	ARFGEF1	ENSG00000066777	hsa-miR-153-5p	MIMAT0026480	0.961855
1321	MSL2	ENSG00000174579	hsa-miR-7161-5p	MIMAT0028232	0.961831
1322	PDE11A	ENSG00000128655	hsa-miR-153-5p	MIMAT0026480	0.961817
1323	TLCD5	ENSG00000181264	hsa-miR-153-5p	MIMAT0026480	0.961716
1324	CLDN2	ENSG00000165376	hsa-miR-153-5p	MIMAT0026480	0.961678
1325	VLDLR	ENSG00000147852	hsa-miR-153-5p	MIMAT0026480	0.961677
1326	FBXW11	ENSG00000072803	hsa-miR-6715b-3p	MIMAT0025843	0.961675
1327	TMX3	ENSG00000166479	hsa-miR-7161-5p	MIMAT0028232	0.96165
1328	OR11A1	ENSG00000204694	hsa-miR-153-5p	MIMAT0026480	0.961613
1329	LHX1	ENSG00000273706	hsa-miR-7161-5p	MIMAT0028232	0.961489
1330	PFKFB2	ENSG00000123836	hsa-miR-7161-5p	MIMAT0028232	0.961466
1331	AC118553.2	ENSG00000283761	hsa-miR-153-5p	MIMAT0026480	0.961452
1332	EIF2S3B	ENSG00000180574	hsa-miR-511-3p	MIMAT0026606	0.961369
1333	ANKRD28	ENSG00000206560	hsa-miR-7159-3p	MIMAT0028229	0.961344
1334	LHX9	ENSG00000143355	hsa-miR-7159-3p	MIMAT0028229	0.961327
1335	OTP	ENSG00000171540	hsa-miR-7161-5p	MIMAT0028232	0.961306
1336	PRPF4B	ENSG00000112739	hsa-miR-6715b-3p	MIMAT0025843	0.961254
1337	ZNF462	ENSG00000148143	hsa-miR-7159-3p	MIMAT0028229	0.961229
1338	CCND1	ENSG00000110092	hsa-miR-7159-3p	MIMAT0028229	0.961209
1339	SYNE2	ENSG00000054654	hsa-miR-153-5p	MIMAT0026480	0.961172
1340	ZDHHC20	ENSG00000180776	hsa-miR-153-5p	MIMAT0026480	0.961156
1341	ACLY	ENSG00000131473	hsa-miR-7159-3p	MIMAT0028229	0.961148
1342	EPC1	ENSG00000120616	hsa-miR-153-5p	MIMAT0026480	0.96114
1343	STEAP4	ENSG00000127954	hsa-miR-153-5p	MIMAT0026480	0.961126
1344	SSR1	ENSG00000124783	hsa-miR-7161-5p	MIMAT0028232	0.961118
1345	AASDHPPT	ENSG00000149313	hsa-miR-153-5p	MIMAT0026480	0.961102
1346	KBTBD3	ENSG00000182359	hsa-miR-153-5p	MIMAT0026480	0.961098
1347	PHF14	ENSG00000106443	hsa-miR-153-5p	MIMAT0026480	0.961094
1348	BUB3	ENSG00000154473	hsa-miR-4690-3p	MIMAT0019780	0.961072
1349	KLHL4	ENSG00000102271	hsa-miR-7159-3p	MIMAT0028229	0.961041
1350	RC3H2	ENSG00000056586	hsa-miR-6872-3p	MIMAT0027645	0.961033
1351	GAGE12F	ENSG00000236362	hsa-miR-8087	MIMAT0031014	0.961029
1352	LYSMD2	ENSG00000140280	hsa-miR-7161-5p	MIMAT0028232	0.960991
1353	SNAI2	ENSG00000019549	hsa-miR-153-5p	MIMAT0026480	0.960985
1354	CEP76	ENSG00000101624	hsa-miR-6529-3p	MIMAT0048638	0.960914
1355	LTN1	ENSG00000198862	hsa-miR-153-5p	MIMAT0026480	0.960891
1356	KLF12	ENSG00000118922	hsa-miR-153-5p	MIMAT0026480	0.960878
1357	ZNF559	ENSG00000188321	hsa-miR-7161-5p	MIMAT0028232	0.96084
1358	AGO2	ENSG00000123908	hsa-miR-153-5p	MIMAT0026480	0.9608
1359	PABPC5	ENSG00000174740	hsa-miR-153-5p	MIMAT0026480	0.960797
1360	SOX11	ENSG00000176887	hsa-miR-153-5p	MIMAT0026480	0.96078
1361	ZNF805	ENSG00000204524	hsa-miR-7159-3p	MIMAT0028229	0.960777
1362	CSRNP3	ENSG00000178662	hsa-miR-7159-3p	MIMAT0028229	0.960768
1363	TNRC6B	ENSG00000100354	hsa-miR-5047	MIMAT0020541	0.96073
1364	USP9Y	ENSG00000114374	hsa-miR-7159-3p	MIMAT0028229	0.960727
1365	TRIM5	ENSG00000132256	hsa-miR-7161-5p	MIMAT0028232	0.960665
1366	MRRF	ENSG00000148187	hsa-miR-7161-5p	MIMAT0028232	0.960641
1367	VCP	ENSG00000165280	hsa-miR-887-5p	MIMAT0026720	0.960626
1368	KCNH5	ENSG00000140015	hsa-miR-153-5p	MIMAT0026480	0.960543
1369	DNAI4	ENSG00000152763	hsa-miR-7159-3p	MIMAT0028229	0.960489
1370	OTUD4	ENSG00000164164	hsa-miR-7159-3p	MIMAT0028229	0.960466
1371	TRMT5	ENSG00000126814	hsa-miR-153-5p	MIMAT0026480	0.960438
1372	KCNN3	ENSG00000143603	hsa-miR-153-5p	MIMAT0026480	0.960411
1373	SUCO	ENSG00000094975	hsa-miR-7161-5p	MIMAT0028232	0.96038
1374	GDI2	ENSG00000057608	hsa-miR-5047	MIMAT0020541	0.960269
1375	RAP1B	ENSG00000127314	hsa-miR-631	MIMAT0003300	0.960265
1376	NSD3	ENSG00000147548	hsa-miR-7161-5p	MIMAT0028232	0.960213
1377	PCDH10	ENSG00000138650	hsa-miR-153-5p	MIMAT0026480	0.960069
1378	LHX1	ENSG00000273706	hsa-miR-7159-3p	MIMAT0028229	0.960055
1379	TAF4B	ENSG00000141384	hsa-miR-153-5p	MIMAT0026480	0.960039
1380	FRYL	ENSG00000075539	hsa-miR-153-5p	MIMAT0026480	0.960024
1381	SATB1	ENSG00000182568	hsa-miR-4504	MIMAT0019040	0.959991
1382	SLC22A3	ENSG00000146477	hsa-miR-153-5p	MIMAT0026480	0.959969
1383	NIPSNAP2	ENSG00000146729	hsa-miR-7159-3p	MIMAT0028229	0.95994
1384	APPL1	ENSG00000157500	hsa-miR-4504	MIMAT0019040	0.959908
1385	A4GNT	ENSG00000118017	hsa-miR-5047	MIMAT0020541	0.959867
1386	TMEM168	ENSG00000146802	hsa-miR-7159-3p	MIMAT0028229	0.959819
1387	ADAM10	ENSG00000137845	hsa-miR-6822-5p	MIMAT0027544	0.959803
1388	QSER1	ENSG00000060749	hsa-miR-153-5p	MIMAT0026480	0.959789
1389	FAM221A	ENSG00000188732	hsa-miR-7159-3p	MIMAT0028229	0.959789
1390	PIK3C3	ENSG00000078142	hsa-miR-153-5p	MIMAT0026480	0.959788
1391	FSD1L	ENSG00000106701	hsa-miR-153-5p	MIMAT0026480	0.959777
1392	TTN	ENSG00000155657	hsa-miR-6529-3p	MIMAT0048638	0.959746
1393	EVI2A	ENSG00000126860	hsa-miR-153-5p	MIMAT0026480	0.959725
1394	DNAJB14	ENSG00000164031	hsa-miR-153-5p	MIMAT0026480	0.959659
1395	SLC6A15	ENSG00000072041	hsa-miR-153-5p	MIMAT0026480	0.959581
1396	CNKSR3	ENSG00000153721	hsa-miR-7159-3p	MIMAT0028229	0.95958
1397	SREK1	ENSG00000153914	hsa-miR-153-5p	MIMAT0026480	0.95956
1398	B3GNT5	ENSG00000176597	hsa-miR-153-5p	MIMAT0026480	0.95952
1399	NXPH1	ENSG00000122584	hsa-miR-511-3p	MIMAT0026606	0.959497
1400	BLMH	ENSG00000108578	hsa-miR-5047	MIMAT0020541	0.959491
1401	PAIP1	ENSG00000172239	hsa-miR-5047	MIMAT0020541	0.959473
1402	HNRNPA2B1	ENSG00000122566	hsa-miR-153-5p	MIMAT0026480	0.959401
1403	TLL1	ENSG00000038295	hsa-miR-7159-3p	MIMAT0028229	0.959354
1404	DDX3X	ENSG00000215301	hsa-miR-6715b-3p	MIMAT0025843	0.959319
1405	SLMAP	ENSG00000163681	hsa-miR-153-5p	MIMAT0026480	0.959305
1406	RNF135	ENSG00000181481	hsa-miR-631	MIMAT0003300	0.959288
1407	AC008764.4	ENSG00000268790	hsa-miR-4504	MIMAT0019040	0.959183
1408	RIC1	ENSG00000107036	hsa-miR-153-5p	MIMAT0026480	0.95911
1409	KITLG	ENSG00000049130	hsa-miR-153-5p	MIMAT0026480	0.959037
1410	OTOGL	ENSG00000165899	hsa-miR-7159-3p	MIMAT0028229	0.958978
1411	CCDC168	ENSG00000175820	hsa-miR-153-5p	MIMAT0026480	0.958969
1412	ZBTB37	ENSG00000185278	hsa-miR-887-5p	MIMAT0026720	0.958932
1413	RBM25	ENSG00000119707	hsa-miR-153-5p	MIMAT0026480	0.958918
1414	MARF1	ENSG00000166783	hsa-miR-153-5p	MIMAT0026480	0.958901
1415	ITM2B	ENSG00000136156	hsa-miR-153-5p	MIMAT0026480	0.958885
1416	PLET1	ENSG00000188771	hsa-miR-4504	MIMAT0019040	0.958779
1417	EBAG9	ENSG00000147654	hsa-miR-887-5p	MIMAT0026720	0.958778
1418	TPD52	ENSG00000076554	hsa-miR-153-5p	MIMAT0026480	0.958771
1419	NR2C2	ENSG00000177463	hsa-miR-5047	MIMAT0020541	0.95867
1420	NECAB1	ENSG00000123119	hsa-miR-153-5p	MIMAT0026480	0.958654
1421	AKAP9	ENSG00000127914	hsa-miR-153-5p	MIMAT0026480	0.958589
1422	RBMS3	ENSG00000144642	hsa-miR-153-5p	MIMAT0026480	0.958581
1423	SYBU	ENSG00000147642	hsa-miR-8087	MIMAT0031014	0.958535
1424	PIF1	ENSG00000140451	hsa-miR-5047	MIMAT0020541	0.95853
1425	ARIH1	ENSG00000166233	hsa-miR-8087	MIMAT0031014	0.958521
1426	PALM2AKAP2	ENSG00000157654	hsa-miR-153-5p	MIMAT0026480	0.9585
1427	MEF2A	ENSG00000068305	hsa-miR-6715b-3p	MIMAT0025843	0.958366
1428	FBXO21	ENSG00000135108	hsa-miR-5047	MIMAT0020541	0.958289
1429	SYT14	ENSG00000143469	hsa-miR-4504	MIMAT0019040	0.958287
1430	EIF2B5	ENSG00000145191	hsa-miR-5047	MIMAT0020541	0.958273
1431	CALM1	ENSG00000198668	hsa-miR-153-5p	MIMAT0026480	0.958228
1432	SKIL	ENSG00000136603	hsa-miR-153-5p	MIMAT0026480	0.958215
1433	PFN2	ENSG00000070087	hsa-miR-153-5p	MIMAT0026480	0.958172
1434	PGRMC1	ENSG00000101856	hsa-miR-153-5p	MIMAT0026480	0.958128
1435	SNTB2	ENSG00000168807	hsa-miR-153-5p	MIMAT0026480	0.958107
1436	UBN2	ENSG00000157741	hsa-miR-153-5p	MIMAT0026480	0.958086
1437	BACH1	ENSG00000156273	hsa-miR-153-5p	MIMAT0026480	0.958036
1438	LYSMD3	ENSG00000176018	hsa-miR-153-5p	MIMAT0026480	0.957899
1439	ZNF704	ENSG00000164684	hsa-miR-153-5p	MIMAT0026480	0.957861
1440	MPDZ	ENSG00000107186	hsa-miR-153-5p	MIMAT0026480	0.95783
1441	LIN9	ENSG00000183814	hsa-miR-153-5p	MIMAT0026480	0.95782
1442	ANKRD17	ENSG00000132466	hsa-miR-887-5p	MIMAT0026720	0.957812
1443	ARHGAP15	ENSG00000075884	hsa-miR-7161-5p	MIMAT0028232	0.957752
1444	UNCX	ENSG00000164853	hsa-miR-153-5p	MIMAT0026480	0.957714
1445	POU3F1	ENSG00000185668	hsa-miR-6822-5p	MIMAT0027544	0.957681
1446	ZNF347	ENSG00000197937	hsa-miR-153-5p	MIMAT0026480	0.957679
1447	PAG1	ENSG00000076641	hsa-miR-153-5p	MIMAT0026480	0.957616
1448	TCF4	ENSG00000196628	hsa-miR-153-5p	MIMAT0026480	0.95756
1449	HIPK1	ENSG00000163349	hsa-miR-153-5p	MIMAT0026480	0.957548
1450	NME8	ENSG00000086288	hsa-miR-153-5p	MIMAT0026480	0.957493
1451	KLF7	ENSG00000118263	hsa-miR-153-5p	MIMAT0026480	0.957479
1452	SECISBP2L	ENSG00000138593	hsa-miR-153-5p	MIMAT0026480	0.957449
1453	ADAMTS19	ENSG00000145808	hsa-miR-6822-5p	MIMAT0027544	0.957247
1454	CCDC113	ENSG00000103021	hsa-miR-153-5p	MIMAT0026480	0.957234
1455	ADGRG4	ENSG00000156920	hsa-miR-153-5p	MIMAT0026480	0.957227
1456	CDKN1B	ENSG00000111276	hsa-miR-153-5p	MIMAT0026480	0.95721
1457	AKT3	ENSG00000117020	hsa-miR-7161-5p	MIMAT0028232	0.9572
1458	FGF14	ENSG00000102466	hsa-miR-5047	MIMAT0020541	0.957195
1459	KCNC4	ENSG00000116396	hsa-miR-8087	MIMAT0031014	0.957062
1460	TAC1	ENSG00000006128	hsa-miR-8052	MIMAT0030979	0.957012
1461	HDAC9	ENSG00000048052	hsa-miR-153-5p	MIMAT0026480	0.956938
1462	ADAM10	ENSG00000137845	hsa-miR-7159-3p	MIMAT0028229	0.956928
1463	SYT11	ENSG00000132718	hsa-miR-153-5p	MIMAT0026480	0.95688
1464	TNRC6A	ENSG00000090905	hsa-miR-6715b-3p	MIMAT0025843	0.956872
1465	PTEN	ENSG00000171862	hsa-miR-153-5p	MIMAT0026480	0.956813
1466	DDX60L	ENSG00000181381	hsa-miR-153-5p	MIMAT0026480	0.956747
1467	GNB5	ENSG00000069966	hsa-miR-4504	MIMAT0019040	0.956736
1468	CREG2	ENSG00000175874	hsa-miR-153-5p	MIMAT0026480	0.956734
1469	ELAPOR2	ENSG00000164659	hsa-miR-153-5p	MIMAT0026480	0.956669
1470	CPEB2	ENSG00000137449	hsa-miR-6822-5p	MIMAT0027544	0.956664
1471	RTRAF	ENSG00000087302	hsa-miR-4504	MIMAT0019040	0.956662
1472	ZNF354C	ENSG00000177932	hsa-miR-7159-3p	MIMAT0028229	0.956646
1473	NPHP3-ACAD11	ENSG00000274810	hsa-miR-153-5p	MIMAT0026480	0.956637
1474	FARP1	ENSG00000152767	hsa-miR-4504	MIMAT0019040	0.956613
1475	ZNF850	ENSG00000267041	hsa-miR-7161-5p	MIMAT0028232	0.956552
1476	CHL1	ENSG00000134121	hsa-miR-153-5p	MIMAT0026480	0.956531
1477	SERBP1	ENSG00000142864	hsa-miR-153-5p	MIMAT0026480	0.956478
1478	ITGB8	ENSG00000105855	hsa-miR-153-5p	MIMAT0026480	0.956458
1479	FZD3	ENSG00000104290	hsa-miR-7161-5p	MIMAT0028232	0.956386
1480	PGK1	ENSG00000102144	hsa-miR-4504	MIMAT0019040	0.956309
1481	MED13	ENSG00000108510	hsa-miR-6872-3p	MIMAT0027645	0.956264
1482	ARGFX	ENSG00000186103	hsa-miR-7159-3p	MIMAT0028229	0.956231
1483	TRPS1	ENSG00000104447	hsa-miR-7159-3p	MIMAT0028229	0.9562
1484	ATXN1	ENSG00000124788	hsa-miR-153-5p	MIMAT0026480	0.956174
1485	C12orf45	ENSG00000151131	hsa-miR-6822-5p	MIMAT0027544	0.956167
1486	MICU1	ENSG00000107745	hsa-miR-6822-5p	MIMAT0027544	0.956096
1487	BMI1	ENSG00000168283	hsa-miR-8052	MIMAT0030979	0.956026
1488	TEP1	ENSG00000129566	hsa-miR-153-5p	MIMAT0026480	0.956014
1489	GPN2	ENSG00000142751	hsa-miR-153-5p	MIMAT0026480	0.955966
1490	C18orf25	ENSG00000152242	hsa-miR-153-5p	MIMAT0026480	0.955917
1491	GABPB2	ENSG00000143458	hsa-miR-7159-3p	MIMAT0028229	0.955912
1492	AOC2	ENSG00000131480	hsa-miR-153-5p	MIMAT0026480	0.955886
1493	RELN	ENSG00000189056	hsa-miR-153-5p	MIMAT0026480	0.955883
1494	WNT5A	ENSG00000114251	hsa-miR-7159-3p	MIMAT0028229	0.955825
1495	MED1	ENSG00000125686	hsa-miR-153-5p	MIMAT0026480	0.955782
1496	ZC3H12C	ENSG00000149289	hsa-miR-153-5p	MIMAT0026480	0.955743
1497	AVL9	ENSG00000105778	hsa-miR-7159-3p	MIMAT0028229	0.955738
1498	ZNF763	ENSG00000197054	hsa-miR-7159-3p	MIMAT0028229	0.955719
1499	MTAP	ENSG00000099810	hsa-miR-8087	MIMAT0031014	0.955675
1500	FRK	ENSG00000111816	hsa-miR-153-5p	MIMAT0026480	0.955675
1501	PLEKHA3	ENSG00000116095	hsa-miR-7159-3p	MIMAT0028229	0.955615
1502	SP4	ENSG00000105866	hsa-miR-7161-5p	MIMAT0028232	0.955599
1503	ITPRID2	ENSG00000138434	hsa-miR-7159-3p	MIMAT0028229	0.955599
1504	NXNL2	ENSG00000130045	hsa-miR-6529-3p	MIMAT0048638	0.955594
1505	SLC8A1	ENSG00000183023	hsa-miR-6872-3p	MIMAT0027645	0.955582
1506	ELAVL4	ENSG00000162374	hsa-miR-7159-3p	MIMAT0028229	0.955529
1507	ATP2A2	ENSG00000174437	hsa-miR-511-3p	MIMAT0026606	0.955445
1508	ROBO1	ENSG00000169855	hsa-miR-153-5p	MIMAT0026480	0.955423
1509	RIF1	ENSG00000080345	hsa-miR-153-5p	MIMAT0026480	0.955398
1510	RIN2	ENSG00000132669	hsa-miR-7159-3p	MIMAT0028229	0.955372
1511	TRAPPC10	ENSG00000160218	hsa-miR-153-5p	MIMAT0026480	0.955368
1512	RERE	ENSG00000142599	hsa-miR-5047	MIMAT0020541	0.955351
1513	PCNX4	ENSG00000126773	hsa-miR-7159-3p	MIMAT0028229	0.955292
1514	ZNF737	ENSG00000237440	hsa-miR-511-3p	MIMAT0026606	0.955234
1515	MS4A12	ENSG00000071203	hsa-miR-7161-5p	MIMAT0028232	0.955198
1516	UBASH3A	ENSG00000160185	hsa-miR-6872-3p	MIMAT0027645	0.955171
1517	ELOVL6	ENSG00000170522	hsa-miR-153-5p	MIMAT0026480	0.955112
1518	UBR3	ENSG00000144357	hsa-miR-153-5p	MIMAT0026480	0.955105
1519	PDE10A	ENSG00000112541	hsa-miR-153-5p	MIMAT0026480	0.954975
1520	FCHO2	ENSG00000157107	hsa-miR-153-5p	MIMAT0026480	0.95491
1521	ADGRL2	ENSG00000117114	hsa-miR-153-5p	MIMAT0026480	0.954905
1522	EOGT	ENSG00000163378	hsa-miR-7161-5p	MIMAT0028232	0.954888
1523	RAB10	ENSG00000084733	hsa-miR-5047	MIMAT0020541	0.954866
1524	CACNB2	ENSG00000165995	hsa-miR-8087	MIMAT0031014	0.954844
1525	TMEM236	ENSG00000148483	hsa-miR-153-5p	MIMAT0026480	0.954829
1526	ACVR2A	ENSG00000121989	hsa-miR-6529-3p	MIMAT0048638	0.954828
1527	OSBPL11	ENSG00000144909	hsa-miR-153-5p	MIMAT0026480	0.954765
1528	ARHGAP28	ENSG00000088756	hsa-miR-153-5p	MIMAT0026480	0.954764
1529	PLB1	ENSG00000163803	hsa-miR-4690-3p	MIMAT0019780	0.954688
1530	ELAVL2	ENSG00000107105	hsa-miR-153-5p	MIMAT0026480	0.954569
1531	KIAA1549L	ENSG00000110427	hsa-miR-7161-5p	MIMAT0028232	0.954524
1532	LRRC4	ENSG00000128594	hsa-miR-4690-3p	MIMAT0019780	0.954517
1533	SH3TC2	ENSG00000169247	hsa-miR-5047	MIMAT0020541	0.954513
1534	CCNT2	ENSG00000082258	hsa-miR-7159-3p	MIMAT0028229	0.954464
1535	DEPDC1B	ENSG00000035499	hsa-miR-153-5p	MIMAT0026480	0.95446
1536	RYBP	ENSG00000163602	hsa-miR-153-5p	MIMAT0026480	0.954409
1537	TUBA1C	ENSG00000167553	hsa-miR-7161-5p	MIMAT0028232	0.954404
1538	DGKH	ENSG00000102780	hsa-miR-153-5p	MIMAT0026480	0.954343
1539	FOXN3	ENSG00000053254	hsa-miR-7159-3p	MIMAT0028229	0.954324
1540	FAM168A	ENSG00000054965	hsa-miR-8087	MIMAT0031014	0.954299
1541	SLC38A1	ENSG00000111371	hsa-miR-153-5p	MIMAT0026480	0.954291
1542	PKHD1	ENSG00000170927	hsa-miR-153-5p	MIMAT0026480	0.954255
1543	NFIA	ENSG00000162599	hsa-miR-153-5p	MIMAT0026480	0.954254
1544	ATP13A3	ENSG00000133657	hsa-miR-6872-3p	MIMAT0027645	0.95424
1545	DCDC2	ENSG00000146038	hsa-miR-153-5p	MIMAT0026480	0.95423
1546	DCK	ENSG00000156136	hsa-miR-153-5p	MIMAT0026480	0.954213
1547	SYT16	ENSG00000139973	hsa-miR-153-5p	MIMAT0026480	0.95416
1548	EGF	ENSG00000138798	hsa-miR-153-5p	MIMAT0026480	0.954152
1549	NUCKS1	ENSG00000069275	hsa-miR-7159-3p	MIMAT0028229	0.95414
1550	GRIN2B	ENSG00000273079	hsa-miR-7159-3p	MIMAT0028229	0.954039
1551	ZNF844	ENSG00000223547	hsa-miR-7159-3p	MIMAT0028229	0.953984
1552	ACSS3	ENSG00000111058	hsa-miR-153-5p	MIMAT0026480	0.953813
1553	OXTR	ENSG00000180914	hsa-miR-153-5p	MIMAT0026480	0.953812
1554	DKK3	ENSG00000050165	hsa-miR-153-5p	MIMAT0026480	0.953809
1555	GK5	ENSG00000175066	hsa-miR-7161-5p	MIMAT0028232	0.953749
1556	DAB1	ENSG00000173406	hsa-miR-153-5p	MIMAT0026480	0.953738
1557	REEP1	ENSG00000068615	hsa-miR-7159-3p	MIMAT0028229	0.953738
1558	DCP1A	ENSG00000272886	hsa-miR-153-5p	MIMAT0026480	0.953735
1559	TMEFF1	ENSG00000241697	hsa-miR-153-5p	MIMAT0026480	0.953683
1560	MFGE8	ENSG00000140545	hsa-miR-4690-3p	MIMAT0019780	0.953669
1561	PGGT1B	ENSG00000164219	hsa-miR-153-5p	MIMAT0026480	0.953665
1562	FAM120AOS	ENSG00000188938	hsa-miR-153-5p	MIMAT0026480	0.953642
1563	SPATA6	ENSG00000132122	hsa-miR-153-5p	MIMAT0026480	0.953626
1564	NCOA5	ENSG00000124160	hsa-miR-153-5p	MIMAT0026480	0.953603
1565	SSBP2	ENSG00000145687	hsa-miR-7161-5p	MIMAT0028232	0.953574
1566	NRG1	ENSG00000157168	hsa-miR-7159-3p	MIMAT0028229	0.953548
1567	MMP16	ENSG00000156103	hsa-miR-511-3p	MIMAT0026606	0.953523
1568	LILRB4	ENSG00000186818	hsa-miR-153-5p	MIMAT0026480	0.953519
1569	NPAS3	ENSG00000151322	hsa-miR-153-5p	MIMAT0026480	0.953514
1570	CCSER2	ENSG00000107771	hsa-miR-153-5p	MIMAT0026480	0.953511
1571	NRAS	ENSG00000213281	hsa-miR-153-5p	MIMAT0026480	0.953473
1572	GRIA1	ENSG00000155511	hsa-miR-153-5p	MIMAT0026480	0.953438
1573	ROCK2	ENSG00000134318	hsa-miR-511-3p	MIMAT0026606	0.953428
1574	ZNF780B	ENSG00000128000	hsa-miR-153-5p	MIMAT0026480	0.953384
1575	LYSMD3	ENSG00000176018	hsa-miR-7159-3p	MIMAT0028229	0.953353
1576	FGA	ENSG00000171560	hsa-miR-887-5p	MIMAT0026720	0.953257
1577	TNFSF15	ENSG00000181634	hsa-miR-153-5p	MIMAT0026480	0.953249
1578	PKHD1L1	ENSG00000205038	hsa-miR-7159-3p	MIMAT0028229	0.953242
1579	LIG3	ENSG00000005156	hsa-miR-153-5p	MIMAT0026480	0.95324
1580	ANO4	ENSG00000151572	hsa-miR-7159-3p	MIMAT0028229	0.953214
1581	OSBPL1A	ENSG00000141447	hsa-miR-8087	MIMAT0031014	0.953181
1582	FBXL3	ENSG00000005812	hsa-miR-153-5p	MIMAT0026480	0.953118
1583	EYA3	ENSG00000158161	hsa-miR-5047	MIMAT0020541	0.953077
1584	FP565260.6	ENSG00000280433	hsa-miR-153-5p	MIMAT0026480	0.953066
1585	VWC2	ENSG00000188730	hsa-miR-153-5p	MIMAT0026480	0.953064
1586	BHMT2	ENSG00000132840	hsa-miR-153-5p	MIMAT0026480	0.953062
1587	VPS35	ENSG00000069329	hsa-miR-887-5p	MIMAT0026720	0.952995
1588	RESF1	ENSG00000174718	hsa-miR-8087	MIMAT0031014	0.952972
1589	ZFP28	ENSG00000196867	hsa-miR-153-5p	MIMAT0026480	0.952942
1590	NAALAD2	ENSG00000077616	hsa-miR-499b-5p	MIMAT0019897	0.952928
1591	ARGLU1	ENSG00000134884	hsa-miR-7159-3p	MIMAT0028229	0.952896
1592	KIAA1958	ENSG00000165185	hsa-miR-499b-5p	MIMAT0019897	0.952878
1593	AGFG1	ENSG00000173744	hsa-miR-8087	MIMAT0031014	0.952792
1594	EMSY	ENSG00000158636	hsa-miR-153-5p	MIMAT0026480	0.952757
1595	HSPH1	ENSG00000120694	hsa-miR-499b-5p	MIMAT0019897	0.952711
1596	OTX2	ENSG00000165588	hsa-miR-4690-3p	MIMAT0019780	0.952707
1597	PNPLA1	ENSG00000180316	hsa-miR-153-5p	MIMAT0026480	0.952695
1598	TLR4	ENSG00000136869	hsa-miR-4690-3p	MIMAT0019780	0.952688
1599	GPATCH8	ENSG00000186566	hsa-miR-153-5p	MIMAT0026480	0.9526
1600	PYCR2	ENSG00000143811	hsa-miR-4504	MIMAT0019040	0.952556
1601	NBL1	ENSG00000158747	hsa-miR-5047	MIMAT0020541	0.952483
1602	DNAH12	ENSG00000174844	hsa-miR-153-5p	MIMAT0026480	0.952463
1603	SLITRK6	ENSG00000184564	hsa-miR-153-5p	MIMAT0026480	0.952461
1604	CPEB3	ENSG00000107864	hsa-miR-153-5p	MIMAT0026480	0.952383
1605	NFAT5	ENSG00000102908	hsa-miR-153-5p	MIMAT0026480	0.952376
1606	SETD7	ENSG00000145391	hsa-miR-7159-3p	MIMAT0028229	0.95236
1607	KIN	ENSG00000151657	hsa-miR-153-5p	MIMAT0026480	0.952316
1608	KATNAL1	ENSG00000102781	hsa-miR-4504	MIMAT0019040	0.952293
1609	TRIM13	ENSG00000204977	hsa-miR-7161-5p	MIMAT0028232	0.952252
1610	KLHL6	ENSG00000172578	hsa-miR-631	MIMAT0003300	0.952217
1611	ARIH1	ENSG00000166233	hsa-miR-153-5p	MIMAT0026480	0.952157
1612	ARHGEF26	ENSG00000114790	hsa-miR-4504	MIMAT0019040	0.952143
1613	EREG	ENSG00000124882	hsa-miR-153-5p	MIMAT0026480	0.952132
1614	PCED1A	ENSG00000132635	hsa-miR-6872-3p	MIMAT0027645	0.95209
1615	GK	ENSG00000198814	hsa-miR-7159-3p	MIMAT0028229	0.95206
1616	AP002990.1	ENSG00000255508	hsa-miR-5047	MIMAT0020541	0.95205
1617	RPGRIP1L	ENSG00000103494	hsa-miR-153-5p	MIMAT0026480	0.952048
1618	FXR1	ENSG00000114416	hsa-miR-7161-5p	MIMAT0028232	0.952033
1619	TFDP2	ENSG00000114126	hsa-miR-7159-3p	MIMAT0028229	0.952021
1620	USP3	ENSG00000140455	hsa-miR-499b-5p	MIMAT0019897	0.951916
1621	PUS10	ENSG00000162927	hsa-miR-153-5p	MIMAT0026480	0.951818
1622	CSNK1A1	ENSG00000113712	hsa-miR-153-5p	MIMAT0026480	0.951786
1623	SHCBP1	ENSG00000171241	hsa-miR-7159-3p	MIMAT0028229	0.951731
1624	ZNF124	ENSG00000196418	hsa-miR-153-5p	MIMAT0026480	0.951711
1625	ZNF281	ENSG00000162702	hsa-miR-4690-3p	MIMAT0019780	0.951704
1626	PRLR	ENSG00000113494	hsa-miR-7159-3p	MIMAT0028229	0.951659
1627	ABCD2	ENSG00000173208	hsa-miR-153-5p	MIMAT0026480	0.951566
1628	PGBD1	ENSG00000137338	hsa-miR-7159-3p	MIMAT0028229	0.951537
1629	SGK2	ENSG00000101049	hsa-miR-153-5p	MIMAT0026480	0.951536
1630	PPP1CB	ENSG00000213639	hsa-miR-153-5p	MIMAT0026480	0.951526
1631	REL	ENSG00000162924	hsa-miR-153-5p	MIMAT0026480	0.95147
1632	ANK3	ENSG00000151150	hsa-miR-153-5p	MIMAT0026480	0.95141
1633	CDH7	ENSG00000081138	hsa-miR-7159-3p	MIMAT0028229	0.951392
1634	MIER1	ENSG00000198160	hsa-miR-153-5p	MIMAT0026480	0.951383
1635	SRSF1	ENSG00000136450	hsa-miR-153-5p	MIMAT0026480	0.95137
1636	CCDC73	ENSG00000186714	hsa-miR-8087	MIMAT0031014	0.951362
1637	ZNF566	ENSG00000186017	hsa-miR-153-5p	MIMAT0026480	0.951359
1638	SPPL2A	ENSG00000138600	hsa-miR-6715b-3p	MIMAT0025843	0.951352
1639	MACROD2	ENSG00000172264	hsa-miR-5047	MIMAT0020541	0.951349
1640	SH3PXD2A	ENSG00000107957	hsa-miR-153-5p	MIMAT0026480	0.951319
1641	CACNB4	ENSG00000182389	hsa-miR-4690-3p	MIMAT0019780	0.951283
1642	MOBP	ENSG00000168314	hsa-miR-7159-3p	MIMAT0028229	0.951277
1643	PPP1R12A	ENSG00000058272	hsa-miR-153-5p	MIMAT0026480	0.951275
1644	TBPL1	ENSG00000028839	hsa-miR-7159-3p	MIMAT0028229	0.951262
1645	SPDYE16	ENSG00000185040	hsa-miR-4504	MIMAT0019040	0.951243
1646	MYOG	ENSG00000122180	hsa-miR-153-5p	MIMAT0026480	0.951194
1647	MS4A1	ENSG00000156738	hsa-miR-153-5p	MIMAT0026480	0.951178
1648	TTC37	ENSG00000198677	hsa-miR-153-5p	MIMAT0026480	0.951176
1649	KCNB2	ENSG00000182674	hsa-miR-153-5p	MIMAT0026480	0.951161
1650	ETV6	ENSG00000139083	hsa-miR-153-5p	MIMAT0026480	0.951154
1651	MAP3K1	ENSG00000095015	hsa-miR-7161-5p	MIMAT0028232	0.951111
1652	CLYBL	ENSG00000125246	hsa-miR-153-5p	MIMAT0026480	0.951057
1653	KMT2D	ENSG00000167548	hsa-miR-6822-5p	MIMAT0027544	0.951021
1654	TRHDE	ENSG00000072657	hsa-miR-153-5p	MIMAT0026480	0.951016
1655	GTF2H3	ENSG00000111358	hsa-miR-7159-3p	MIMAT0028229	0.950969
1656	SOBP	ENSG00000112320	hsa-miR-153-5p	MIMAT0026480	0.950937
1657	CSNK2A1	ENSG00000101266	hsa-miR-153-5p	MIMAT0026480	0.950922
1658	PLAG1	ENSG00000181690	hsa-miR-153-5p	MIMAT0026480	0.950906
1659	GLCE	ENSG00000138604	hsa-miR-153-5p	MIMAT0026480	0.950901
1660	SMIM10L1	ENSG00000256537	hsa-miR-153-5p	MIMAT0026480	0.950833
1661	TMEM168	ENSG00000146802	hsa-miR-153-5p	MIMAT0026480	0.950815
1662	OR2L13	ENSG00000196071	hsa-miR-8087	MIMAT0031014	0.950802
1663	HYDIN	ENSG00000157423	hsa-miR-6529-3p	MIMAT0048638	0.950774
1664	SLC30A10	ENSG00000196660	hsa-miR-153-5p	MIMAT0026480	0.950717
1665	KDM5B	ENSG00000117139	hsa-miR-5047	MIMAT0020541	0.950615
1666	LIMCH1	ENSG00000064042	hsa-miR-153-5p	MIMAT0026480	0.950611
1667	DMD	ENSG00000198947	hsa-miR-499b-5p	MIMAT0019897	0.950607
1668	PIM1	ENSG00000137193	hsa-miR-6822-5p	MIMAT0027544	0.950583
1669	RASSF6	ENSG00000169435	hsa-miR-153-5p	MIMAT0026480	0.950577
1670	NEDD4L	ENSG00000049759	hsa-miR-153-5p	MIMAT0026480	0.950547
1671	FAM126B	ENSG00000155744	hsa-miR-153-5p	MIMAT0026480	0.950527
1672	FAT3	ENSG00000165323	hsa-miR-153-5p	MIMAT0026480	0.95051
1673	PRPF4B	ENSG00000112739	hsa-miR-7159-3p	MIMAT0028229	0.950487
1674	ZNF578	ENSG00000258405	hsa-miR-4504	MIMAT0019040	0.95048
1675	ZDHHC21	ENSG00000175893	hsa-miR-7159-3p	MIMAT0028229	0.950475
1676	ZNF264	ENSG00000083844	hsa-miR-153-5p	MIMAT0026480	0.950456
1677	SLC30A7	ENSG00000162695	hsa-miR-6715b-3p	MIMAT0025843	0.950432
1678	OPRM1	ENSG00000112038	hsa-miR-7159-3p	MIMAT0028229	0.950326
1679	CDV3	ENSG00000091527	hsa-miR-6872-3p	MIMAT0027645	0.950301
1680	RNF217	ENSG00000146373	hsa-miR-7161-5p	MIMAT0028232	0.950158
1681	DMAC2L	ENSG00000125375	hsa-miR-153-5p	MIMAT0026480	0.950152
1682	COPB2	ENSG00000184432	hsa-miR-5047	MIMAT0020541	0.950151
1683	KLK7	ENSG00000169035	hsa-miR-153-5p	MIMAT0026480	0.950121
1684	ATP2B3	ENSG00000067842	hsa-miR-499b-5p	MIMAT0019897	0.950111
1685	PLXNA4	ENSG00000221866	hsa-miR-153-5p	MIMAT0026480	0.950086
1686	SHROOM3	ENSG00000138771	hsa-miR-153-5p	MIMAT0026480	0.950086
1687	PELI1	ENSG00000197329	hsa-miR-4504	MIMAT0019040	0.950061
1688	MOXD1	ENSG00000079931	hsa-miR-4504	MIMAT0019040	0.950036
1689	PSG4	ENSG00000243137	hsa-miR-7159-3p	MIMAT0028229	0.949983
1690	PIK3AP1	ENSG00000155629	hsa-miR-7161-5p	MIMAT0028232	0.949966
1691	COL12A1	ENSG00000111799	hsa-miR-7159-3p	MIMAT0028229	0.949936
1692	LNPEP	ENSG00000113441	hsa-miR-7161-5p	MIMAT0028232	0.949864
1693	DDX53	ENSG00000184735	hsa-miR-153-5p	MIMAT0026480	0.949726
1694	ZNF268	ENSG00000090612	hsa-miR-7159-3p	MIMAT0028229	0.949725
1695	ANKRD50	ENSG00000151458	hsa-miR-6822-5p	MIMAT0027544	0.949723
1696	BCL2	ENSG00000171791	hsa-miR-8052	MIMAT0030979	0.94972
1697	FGL2	ENSG00000127951	hsa-miR-153-5p	MIMAT0026480	0.949707
1698	NEXN	ENSG00000162614	hsa-miR-7161-5p	MIMAT0028232	0.949691
1699	CHFR	ENSG00000072609	hsa-miR-4504	MIMAT0019040	0.949644
1700	CERT1	ENSG00000113163	hsa-miR-153-5p	MIMAT0026480	0.949589
1701	RAB31	ENSG00000168461	hsa-miR-4690-3p	MIMAT0019780	0.949524
1702	CHIC1	ENSG00000204116	hsa-miR-153-5p	MIMAT0026480	0.949521
1703	PCNX4	ENSG00000126773	hsa-miR-153-5p	MIMAT0026480	0.949505
1704	HMGXB4	ENSG00000100281	hsa-miR-511-3p	MIMAT0026606	0.949444
1705	TEX9	ENSG00000151575	hsa-miR-7159-3p	MIMAT0028229	0.949409
1706	MAST1	ENSG00000105613	hsa-miR-511-3p	MIMAT0026606	0.949383
1707	EEF1AKMT2	ENSG00000203791	hsa-miR-7159-3p	MIMAT0028229	0.949362
1708	GLCCI1	ENSG00000106415	hsa-miR-7159-3p	MIMAT0028229	0.949359
1709	PDK3	ENSG00000067992	hsa-miR-153-5p	MIMAT0026480	0.949326
1710	GCNT4	ENSG00000176928	hsa-miR-153-5p	MIMAT0026480	0.949238
1711	TET1	ENSG00000138336	hsa-miR-499b-5p	MIMAT0019897	0.949223
1712	ADGRL2	ENSG00000117114	hsa-miR-7159-3p	MIMAT0028229	0.949187
1713	ATF7	ENSG00000170653	hsa-miR-5047	MIMAT0020541	0.949124
1714	SYBU	ENSG00000147642	hsa-miR-6872-3p	MIMAT0027645	0.949106
1715	FAM91A1	ENSG00000176853	hsa-miR-7161-5p	MIMAT0028232	0.949106
1716	MTX3	ENSG00000177034	hsa-miR-153-5p	MIMAT0026480	0.949085
1717	XKR6	ENSG00000171044	hsa-miR-511-3p	MIMAT0026606	0.949057
1718	SEMA5B	ENSG00000082684	hsa-miR-4690-3p	MIMAT0019780	0.949041
1719	LZTFL1	ENSG00000163818	hsa-miR-153-5p	MIMAT0026480	0.949029
1720	FGF5	ENSG00000138675	hsa-miR-7159-3p	MIMAT0028229	0.949022
1721	IGF2BP2	ENSG00000073792	hsa-miR-153-5p	MIMAT0026480	0.949008
1722	CAPN2	ENSG00000162909	hsa-miR-7159-3p	MIMAT0028229	0.948996
1723	SRXN1	ENSG00000271303	hsa-miR-5047	MIMAT0020541	0.948985
1724	ATP1B4	ENSG00000101892	hsa-miR-153-5p	MIMAT0026480	0.948949
1725	TGIF1	ENSG00000177426	hsa-miR-153-5p	MIMAT0026480	0.948949
1726	OSBPL3	ENSG00000070882	hsa-miR-153-5p	MIMAT0026480	0.948914
1727	OSBPL6	ENSG00000079156	hsa-miR-7159-3p	MIMAT0028229	0.948895
1728	KCNH5	ENSG00000140015	hsa-miR-7159-3p	MIMAT0028229	0.948889
1729	PIGV	ENSG00000060642	hsa-miR-5047	MIMAT0020541	0.948855
1730	HNRNPA2B1	ENSG00000122566	hsa-miR-5047	MIMAT0020541	0.94883
1731	GPBP1	ENSG00000062194	hsa-miR-631	MIMAT0003300	0.948823
1732	ALDH1A2	ENSG00000128918	hsa-miR-4504	MIMAT0019040	0.948803
1733	PIKFYVE	ENSG00000115020	hsa-miR-153-5p	MIMAT0026480	0.948798
1734	PCDH9	ENSG00000184226	hsa-miR-7161-5p	MIMAT0028232	0.948793
1735	EHMT1	ENSG00000181090	hsa-miR-5047	MIMAT0020541	0.948775
1736	KLHL8	ENSG00000145332	hsa-miR-153-5p	MIMAT0026480	0.94876
1737	ANOS1	ENSG00000011201	hsa-miR-6822-5p	MIMAT0027544	0.948756
1738	LEMD3	ENSG00000174106	hsa-miR-153-5p	MIMAT0026480	0.948728
1739	NAAA	ENSG00000138744	hsa-miR-153-5p	MIMAT0026480	0.948696
1740	SIRT1	ENSG00000096717	hsa-miR-7161-5p	MIMAT0028232	0.948663
1741	C2orf50	ENSG00000150873	hsa-miR-153-5p	MIMAT0026480	0.948636
1742	SMC5	ENSG00000198887	hsa-miR-153-5p	MIMAT0026480	0.948603
1743	IL12B	ENSG00000113302	hsa-miR-153-5p	MIMAT0026480	0.948519
1744	AC008764.4	ENSG00000268790	hsa-miR-6715b-3p	MIMAT0025843	0.948459
1745	BHLHE40	ENSG00000134107	hsa-miR-153-5p	MIMAT0026480	0.948456
1746	IPMK	ENSG00000151151	hsa-miR-7161-5p	MIMAT0028232	0.948451
1747	FUT4	ENSG00000196371	hsa-miR-153-5p	MIMAT0026480	0.948365
1748	PDZD2	ENSG00000133401	hsa-miR-153-5p	MIMAT0026480	0.948345
1749	KCNE4	ENSG00000152049	hsa-miR-4504	MIMAT0019040	0.948334
1750	PLG	ENSG00000122194	hsa-miR-5047	MIMAT0020541	0.948312
1751	PPP1R17	ENSG00000106341	hsa-miR-4504	MIMAT0019040	0.948293
1752	SMAD2	ENSG00000175387	hsa-miR-6715b-3p	MIMAT0025843	0.948255
1753	COL12A1	ENSG00000111799	hsa-miR-5047	MIMAT0020541	0.948239
1754	ACACA	ENSG00000278540	hsa-miR-6529-3p	MIMAT0048638	0.948205
1755	DIO2	ENSG00000211448	hsa-miR-7159-3p	MIMAT0028229	0.94818
1756	HMGA2	ENSG00000149948	hsa-miR-8052	MIMAT0030979	0.948133
1757	TMEM65	ENSG00000164983	hsa-miR-4504	MIMAT0019040	0.948118
1758	PROX1	ENSG00000117707	hsa-miR-5047	MIMAT0020541	0.948113
1759	RBM15B	ENSG00000259956	hsa-miR-4504	MIMAT0019040	0.948101
1760	BPNT2	ENSG00000104331	hsa-miR-6822-5p	MIMAT0027544	0.94808
1761	DNAJC21	ENSG00000168724	hsa-miR-153-5p	MIMAT0026480	0.948036
1762	B3GALT1	ENSG00000172318	hsa-miR-153-5p	MIMAT0026480	0.948032
1763	TNIP3	ENSG00000050730	hsa-miR-153-5p	MIMAT0026480	0.948032
1764	MARCHF1	ENSG00000145416	hsa-miR-4690-3p	MIMAT0019780	0.947973
1765	WNT3	ENSG00000108379	hsa-miR-153-5p	MIMAT0026480	0.947955
1766	ADAMTS17	ENSG00000140470	hsa-miR-7159-3p	MIMAT0028229	0.947933
1767	MPLKIP	ENSG00000168303	hsa-miR-153-5p	MIMAT0026480	0.947881
1768	RP2	ENSG00000102218	hsa-miR-153-5p	MIMAT0026480	0.947867
1769	GRIN2B	ENSG00000273079	hsa-miR-4690-3p	MIMAT0019780	0.947854
1770	PHLDA1	ENSG00000139289	hsa-miR-153-5p	MIMAT0026480	0.947787
1771	CDC73	ENSG00000134371	hsa-miR-153-5p	MIMAT0026480	0.947649
1772	ENTPD1	ENSG00000138185	hsa-miR-153-5p	MIMAT0026480	0.947647
1773	TMEM30A	ENSG00000112697	hsa-miR-153-5p	MIMAT0026480	0.947596
1774	ZDHHC15	ENSG00000102383	hsa-miR-7161-5p	MIMAT0028232	0.947566
1775	OSTM1	ENSG00000081087	hsa-miR-153-5p	MIMAT0026480	0.947485
1776	TSHZ3	ENSG00000121297	hsa-miR-4690-3p	MIMAT0019780	0.94748
1777	FAM102B	ENSG00000162636	hsa-miR-153-5p	MIMAT0026480	0.947441
1778	ACE2	ENSG00000130234	hsa-miR-7159-3p	MIMAT0028229	0.947413
1779	SLC24A4	ENSG00000140090	hsa-miR-153-5p	MIMAT0026480	0.947381
1780	MEPCE	ENSG00000146834	hsa-miR-6872-3p	MIMAT0027645	0.947371
1781	GLRX2	ENSG00000023572	hsa-miR-7161-5p	MIMAT0028232	0.947319
1782	TGFBR3	ENSG00000069702	hsa-miR-7161-5p	MIMAT0028232	0.947312
1783	NNT	ENSG00000112992	hsa-miR-153-5p	MIMAT0026480	0.947273
1784	CCL28	ENSG00000151882	hsa-miR-153-5p	MIMAT0026480	0.947246
1785	SCN2A	ENSG00000136531	hsa-miR-153-5p	MIMAT0026480	0.947236
1786	CTSV	ENSG00000136943	hsa-miR-5047	MIMAT0020541	0.947236
1787	BCAP29	ENSG00000075790	hsa-miR-153-5p	MIMAT0026480	0.947222
1788	ELOVL2	ENSG00000197977	hsa-miR-153-5p	MIMAT0026480	0.947172
1789	ODF2L	ENSG00000122417	hsa-miR-153-5p	MIMAT0026480	0.947134
1790	SLC6A5	ENSG00000165970	hsa-miR-6822-5p	MIMAT0027544	0.947119
1791	DOK6	ENSG00000206052	hsa-miR-153-5p	MIMAT0026480	0.947117
1792	PIAS2	ENSG00000078043	hsa-miR-7159-3p	MIMAT0028229	0.947096
1793	MTHFD2	ENSG00000065911	hsa-miR-153-5p	MIMAT0026480	0.947091
1794	RRN3	ENSG00000085721	hsa-miR-499b-5p	MIMAT0019897	0.947089
1795	POLR2J3	ENSG00000285437	hsa-miR-6872-3p	MIMAT0027645	0.947061
1796	NR2F2	ENSG00000185551	hsa-miR-7161-5p	MIMAT0028232	0.947042
1797	NUDT11	ENSG00000196368	hsa-miR-153-5p	MIMAT0026480	0.947018
1798	FRRS1L	ENSG00000260230	hsa-miR-7161-5p	MIMAT0028232	0.946925
1799	KLHDC10	ENSG00000128607	hsa-miR-153-5p	MIMAT0026480	0.946896
1800	TNKS2	ENSG00000107854	hsa-miR-153-5p	MIMAT0026480	0.946873
1801	YAP1	ENSG00000137693	hsa-miR-153-5p	MIMAT0026480	0.946848
1802	FLRT2	ENSG00000185070	hsa-miR-8087	MIMAT0031014	0.94683
1803	PREX2	ENSG00000046889	hsa-miR-153-5p	MIMAT0026480	0.946817
1804	UTP23	ENSG00000147679	hsa-miR-153-5p	MIMAT0026480	0.946787
1805	HACE1	ENSG00000085382	hsa-miR-153-5p	MIMAT0026480	0.94673
1806	BICRAL	ENSG00000112624	hsa-miR-153-5p	MIMAT0026480	0.946657
1807	CCZ1B	ENSG00000146574	hsa-miR-153-5p	MIMAT0026480	0.946633
1808	UBE4A	ENSG00000110344	hsa-miR-153-5p	MIMAT0026480	0.946631
1809	SLC9A2	ENSG00000115616	hsa-miR-4504	MIMAT0019040	0.946619
1810	PCDH9	ENSG00000184226	hsa-miR-499b-5p	MIMAT0019897	0.946588
1811	RORB	ENSG00000198963	hsa-miR-153-5p	MIMAT0026480	0.946576
1812	ZNF236	ENSG00000130856	hsa-miR-153-5p	MIMAT0026480	0.946557
1813	SCFD1	ENSG00000092108	hsa-miR-7161-5p	MIMAT0028232	0.946546
1814	CHML	ENSG00000203668	hsa-miR-153-5p	MIMAT0026480	0.946444
1815	TLR3	ENSG00000164342	hsa-miR-153-5p	MIMAT0026480	0.946434
1816	SBNO1	ENSG00000139697	hsa-miR-153-5p	MIMAT0026480	0.946383
1817	ZBTB43	ENSG00000169155	hsa-miR-7161-5p	MIMAT0028232	0.946371
1818	NDUFS1	ENSG00000023228	hsa-miR-153-5p	MIMAT0026480	0.946363
1819	CFAP54	ENSG00000188596	hsa-miR-153-5p	MIMAT0026480	0.94634
1820	KLHL15	ENSG00000174010	hsa-miR-153-5p	MIMAT0026480	0.946326
1821	FBXW7	ENSG00000109670	hsa-miR-6715b-3p	MIMAT0025843	0.946326
1822	SYAP1	ENSG00000169895	hsa-miR-153-5p	MIMAT0026480	0.946316
1823	LMNB1	ENSG00000113368	hsa-miR-5047	MIMAT0020541	0.946302
1824	RBFOX1	ENSG00000078328	hsa-miR-153-5p	MIMAT0026480	0.946297
1825	CEP250	ENSG00000126001	hsa-miR-4504	MIMAT0019040	0.946263
1826	KCNMB3	ENSG00000171121	hsa-miR-153-5p	MIMAT0026480	0.946234
1827	PWWP2A	ENSG00000170234	hsa-miR-6872-3p	MIMAT0027645	0.946227
1828	RXFP1	ENSG00000171509	hsa-miR-153-5p	MIMAT0026480	0.946159
1829	TMEM170B	ENSG00000205269	hsa-miR-153-5p	MIMAT0026480	0.946159
1830	BMX	ENSG00000102010	hsa-miR-4504	MIMAT0019040	0.946129
1831	GHR	ENSG00000112964	hsa-miR-153-5p	MIMAT0026480	0.946109
1832	DNAJC10	ENSG00000077232	hsa-miR-7161-5p	MIMAT0028232	0.946106
1833	C9orf153	ENSG00000187753	hsa-miR-153-5p	MIMAT0026480	0.946094
1834	USP6NL	ENSG00000148429	hsa-miR-7161-5p	MIMAT0028232	0.946059
1835	CHTF8	ENSG00000168802	hsa-miR-887-5p	MIMAT0026720	0.945968
1836	RBM7	ENSG00000076053	hsa-miR-153-5p	MIMAT0026480	0.94595
1837	ATE1	ENSG00000107669	hsa-miR-6715b-3p	MIMAT0025843	0.94593
1838	PDS5B	ENSG00000083642	hsa-miR-153-5p	MIMAT0026480	0.945922
1839	PALLD	ENSG00000129116	hsa-miR-4504	MIMAT0019040	0.945909
1840	ST6GAL2	ENSG00000144057	hsa-miR-7159-3p	MIMAT0028229	0.945902
1841	SH2B3	ENSG00000111252	hsa-miR-153-5p	MIMAT0026480	0.945862
1842	DCUN1D4	ENSG00000109184	hsa-miR-153-5p	MIMAT0026480	0.945836
1843	PAQR9	ENSG00000188582	hsa-miR-153-5p	MIMAT0026480	0.945795
1844	PRSS23	ENSG00000150687	hsa-miR-7159-3p	MIMAT0028229	0.945763
1845	TOPORS	ENSG00000197579	hsa-miR-7161-5p	MIMAT0028232	0.945762
1846	TMEM200C	ENSG00000206432	hsa-miR-153-5p	MIMAT0026480	0.945753
1847	EIF3H	ENSG00000147677	hsa-miR-887-5p	MIMAT0026720	0.945726
1848	ADAM22	ENSG00000008277	hsa-miR-7159-3p	MIMAT0028229	0.945625
1849	MPHOSPH9	ENSG00000051825	hsa-miR-153-5p	MIMAT0026480	0.94554
1850	OR8B8	ENSG00000197125	hsa-miR-3683	MIMAT0018111	0.94553
1851	CITED2	ENSG00000164442	hsa-miR-6715b-3p	MIMAT0025843	0.945454
1852	HNRNPU	ENSG00000153187	hsa-miR-153-5p	MIMAT0026480	0.945361
1853	AL121594.1	ENSG00000258790	hsa-miR-4504	MIMAT0019040	0.945354
1854	BMPR1A	ENSG00000107779	hsa-miR-153-5p	MIMAT0026480	0.945309
1855	PNPLA8	ENSG00000135241	hsa-miR-153-5p	MIMAT0026480	0.945308
1856	QKI	ENSG00000112531	hsa-miR-7161-5p	MIMAT0028232	0.945234
1857	EIF2AK2	ENSG00000055332	hsa-miR-153-5p	MIMAT0026480	0.945217
1858	LCOR	ENSG00000196233	hsa-miR-7161-5p	MIMAT0028232	0.945211
1859	CST3	ENSG00000101439	hsa-miR-8052	MIMAT0030979	0.945204
1860	CSRP2	ENSG00000175183	hsa-miR-6529-3p	MIMAT0048638	0.94519
1861	PLPPR4	ENSG00000117600	hsa-miR-153-5p	MIMAT0026480	0.94519
1862	AMMECR1L	ENSG00000144233	hsa-miR-499b-5p	MIMAT0019897	0.945186
1863	STRBP	ENSG00000165209	hsa-miR-7159-3p	MIMAT0028229	0.945185
1864	PLA2R1	ENSG00000153246	hsa-miR-153-5p	MIMAT0026480	0.945174
1865	TIMP3	ENSG00000100234	hsa-miR-153-5p	MIMAT0026480	0.945168
1866	MAP3K20	ENSG00000091436	hsa-miR-153-5p	MIMAT0026480	0.945165
1867	PCM1	ENSG00000078674	hsa-miR-153-5p	MIMAT0026480	0.945164
1868	A1CF	ENSG00000148584	hsa-miR-153-5p	MIMAT0026480	0.945161
1869	BICD1	ENSG00000151746	hsa-miR-153-5p	MIMAT0026480	0.945115
1870	NAV1	ENSG00000134369	hsa-miR-153-5p	MIMAT0026480	0.945114
1871	AGO3	ENSG00000126070	hsa-miR-7161-5p	MIMAT0028232	0.945079
1872	GORAB	ENSG00000120370	hsa-miR-499b-5p	MIMAT0019897	0.945048
1873	GPATCH2L	ENSG00000089916	hsa-miR-7161-5p	MIMAT0028232	0.94503
1874	TTC28	ENSG00000100154	hsa-miR-6822-5p	MIMAT0027544	0.945015
1875	SLC38A2	ENSG00000134294	hsa-miR-153-5p	MIMAT0026480	0.945007
1876	FRMPD4	ENSG00000169933	hsa-miR-887-5p	MIMAT0026720	0.945004
1877	SLC41A2	ENSG00000136052	hsa-miR-5047	MIMAT0020541	0.944965
1878	SPOP	ENSG00000121067	hsa-miR-153-5p	MIMAT0026480	0.944906
1879	UBR5	ENSG00000104517	hsa-miR-8087	MIMAT0031014	0.944902
1880	CCDC88A	ENSG00000115355	hsa-miR-153-5p	MIMAT0026480	0.944878
1881	SMAD5	ENSG00000113658	hsa-miR-153-5p	MIMAT0026480	0.944872
1882	FAM83F	ENSG00000133477	hsa-miR-887-5p	MIMAT0026720	0.944835
1883	ZBTB8B	ENSG00000273274	hsa-miR-153-5p	MIMAT0026480	0.944816
1884	CSNK2A1	ENSG00000101266	hsa-miR-887-5p	MIMAT0026720	0.94476
1885	GULP1	ENSG00000144366	hsa-miR-153-5p	MIMAT0026480	0.944727
1886	ZFP14	ENSG00000142065	hsa-miR-153-5p	MIMAT0026480	0.944725
1887	C1orf109	ENSG00000116922	hsa-miR-7159-3p	MIMAT0028229	0.9447
1888	POU3F3	ENSG00000198914	hsa-miR-153-5p	MIMAT0026480	0.944653
1889	FAM72C	ENSG00000263513	hsa-miR-153-5p	MIMAT0026480	0.944621
1890	PAK5	ENSG00000101349	hsa-miR-153-5p	MIMAT0026480	0.944524
1891	FNBP1L	ENSG00000137942	hsa-miR-153-5p	MIMAT0026480	0.944504
1892	SWAP70	ENSG00000133789	hsa-miR-153-5p	MIMAT0026480	0.944493
1893	MDM2	ENSG00000135679	hsa-miR-5047	MIMAT0020541	0.944418
1894	CFAP20DC	ENSG00000163689	hsa-miR-153-5p	MIMAT0026480	0.944352
1895	PPP1R21	ENSG00000162869	hsa-miR-5047	MIMAT0020541	0.944343
1896	UBR5	ENSG00000104517	hsa-miR-153-5p	MIMAT0026480	0.944337
1897	LSM3	ENSG00000170860	hsa-miR-5047	MIMAT0020541	0.944329
1898	AMER2	ENSG00000165566	hsa-miR-7159-3p	MIMAT0028229	0.944306
1899	C8orf74	ENSG00000171060	hsa-miR-6529-3p	MIMAT0048638	0.944292
1900	PAQR5	ENSG00000137819	hsa-miR-5047	MIMAT0020541	0.944213
1901	HMGB1	ENSG00000189403	hsa-miR-7161-5p	MIMAT0028232	0.944182
1902	CEP57L1	ENSG00000183137	hsa-miR-7159-3p	MIMAT0028229	0.94417
1903	PAQR5	ENSG00000137819	hsa-miR-153-5p	MIMAT0026480	0.944167
1904	MORC1	ENSG00000114487	hsa-miR-153-5p	MIMAT0026480	0.944165
1905	ZNF207	ENSG00000010244	hsa-miR-7161-5p	MIMAT0028232	0.944149
1906	EFCAB14	ENSG00000159658	hsa-miR-5047	MIMAT0020541	0.944121
1907	NHS	ENSG00000188158	hsa-miR-7159-3p	MIMAT0028229	0.944037
1908	PIH1D2	ENSG00000150773	hsa-miR-511-3p	MIMAT0026606	0.943955
1909	ADAMTS9	ENSG00000163638	hsa-miR-153-5p	MIMAT0026480	0.943875
1910	DCP2	ENSG00000172795	hsa-miR-153-5p	MIMAT0026480	0.943852
1911	PLK4	ENSG00000142731	hsa-miR-153-5p	MIMAT0026480	0.943823
1912	SLC5A3	ENSG00000198743	hsa-miR-7161-5p	MIMAT0028232	0.943815
1913	ATXN3	ENSG00000066427	hsa-miR-153-5p	MIMAT0026480	0.943808
1914	FBXO32	ENSG00000156804	hsa-miR-153-5p	MIMAT0026480	0.943777
1915	COPS2	ENSG00000166200	hsa-miR-7161-5p	MIMAT0028232	0.943768
1916	DCX	ENSG00000077279	hsa-miR-153-5p	MIMAT0026480	0.94376
1917	CTC1	ENSG00000178971	hsa-miR-153-5p	MIMAT0026480	0.943741
1918	RAB10	ENSG00000084733	hsa-miR-7159-3p	MIMAT0028229	0.943736
1919	DCC	ENSG00000187323	hsa-miR-7159-3p	MIMAT0028229	0.943669
1920	ZSWIM2	ENSG00000163012	hsa-miR-153-5p	MIMAT0026480	0.943646
1921	ZC3H6	ENSG00000188177	hsa-miR-7159-3p	MIMAT0028229	0.943628
1922	WDR11	ENSG00000120008	hsa-miR-7161-5p	MIMAT0028232	0.9436
1923	USP13	ENSG00000058056	hsa-miR-4504	MIMAT0019040	0.943562
1924	GALNT7	ENSG00000109586	hsa-miR-511-3p	MIMAT0026606	0.943556
1925	AMMECR1	ENSG00000101935	hsa-miR-153-5p	MIMAT0026480	0.943546
1926	RBPJ	ENSG00000168214	hsa-miR-8087	MIMAT0031014	0.943517
1927	CHD7	ENSG00000171316	hsa-miR-153-5p	MIMAT0026480	0.943505
1928	PRYP3	ENSG00000169763	hsa-miR-4504	MIMAT0019040	0.943458
1929	ATP1B3	ENSG00000069849	hsa-miR-5047	MIMAT0020541	0.943447
1930	DDAH1	ENSG00000153904	hsa-miR-7161-5p	MIMAT0028232	0.943434
1931	TRDMT1	ENSG00000107614	hsa-miR-7159-3p	MIMAT0028229	0.943419
1932	SLC25A17	ENSG00000100372	hsa-miR-153-5p	MIMAT0026480	0.943407
1933	PDCD6IP	ENSG00000170248	hsa-miR-153-5p	MIMAT0026480	0.943384
1934	RBMX	ENSG00000147274	hsa-miR-153-5p	MIMAT0026480	0.943352
1935	ARL6	ENSG00000113966	hsa-miR-7159-3p	MIMAT0028229	0.943322
1936	XRCC4	ENSG00000152422	hsa-miR-511-3p	MIMAT0026606	0.943308
1937	SP4	ENSG00000105866	hsa-miR-153-5p	MIMAT0026480	0.943274
1938	RRP15	ENSG00000067533	hsa-miR-153-5p	MIMAT0026480	0.943262
1939	RNF111	ENSG00000157450	hsa-miR-153-5p	MIMAT0026480	0.943259
1940	SOX6	ENSG00000110693	hsa-miR-153-5p	MIMAT0026480	0.943246
1941	NIPAL1	ENSG00000163293	hsa-miR-153-5p	MIMAT0026480	0.943231
1942	WEE2	ENSG00000214102	hsa-miR-7159-3p	MIMAT0028229	0.94322
1943	GPC5	ENSG00000179399	hsa-miR-6529-3p	MIMAT0048638	0.943149
1944	ZNF804B	ENSG00000182348	hsa-miR-4504	MIMAT0019040	0.943106
1945	EHMT1	ENSG00000181090	hsa-miR-7159-3p	MIMAT0028229	0.943091
1946	DYNC2LI1	ENSG00000138036	hsa-miR-153-5p	MIMAT0026480	0.94307
1947	POLR1F	ENSG00000105849	hsa-miR-153-5p	MIMAT0026480	0.943048
1948	SOX2	ENSG00000181449	hsa-miR-7161-5p	MIMAT0028232	0.943021
1949	USH2A	ENSG00000042781	hsa-miR-4504	MIMAT0019040	0.942996
1950	EHHADH	ENSG00000113790	hsa-miR-153-5p	MIMAT0026480	0.942968
1951	SLC30A8	ENSG00000164756	hsa-miR-4504	MIMAT0019040	0.94296
1952	STAG2	ENSG00000101972	hsa-miR-153-5p	MIMAT0026480	0.942893
1953	CTDSPL2	ENSG00000137770	hsa-miR-7161-5p	MIMAT0028232	0.942839
1954	LRRC7	ENSG00000033122	hsa-miR-8087	MIMAT0031014	0.942796
1955	FYB1	ENSG00000082074	hsa-miR-7159-3p	MIMAT0028229	0.942683
1956	OR2T6	ENSG00000198104	hsa-miR-153-5p	MIMAT0026480	0.942629
1957	NOL4	ENSG00000101746	hsa-miR-5047	MIMAT0020541	0.942622
1958	IGSF5	ENSG00000183067	hsa-miR-5047	MIMAT0020541	0.942619
1959	ZNF662	ENSG00000182983	hsa-miR-631	MIMAT0003300	0.942612
1960	OR2T12	ENSG00000177201	hsa-miR-4504	MIMAT0019040	0.942595
1961	DDX6	ENSG00000110367	hsa-miR-7159-3p	MIMAT0028229	0.942593
1962	ZBTB41	ENSG00000177888	hsa-miR-7161-5p	MIMAT0028232	0.942566
1963	TBC1D21	ENSG00000167139	hsa-miR-5047	MIMAT0020541	0.942516
1964	TMEM67	ENSG00000164953	hsa-miR-8052	MIMAT0030979	0.94251
1965	GPATCH2	ENSG00000092978	hsa-miR-887-5p	MIMAT0026720	0.942465
1966	UBE2V1	ENSG00000244687	hsa-miR-8087	MIMAT0031014	0.942394
1967	KCNH8	ENSG00000183960	hsa-miR-4504	MIMAT0019040	0.942373
1968	ELAVL2	ENSG00000107105	hsa-miR-7161-5p	MIMAT0028232	0.942328
1969	GABRA5	ENSG00000186297	hsa-miR-153-5p	MIMAT0026480	0.942319
1970	DYM	ENSG00000141627	hsa-miR-7159-3p	MIMAT0028229	0.942317
1971	ZNF568	ENSG00000198453	hsa-miR-153-5p	MIMAT0026480	0.942249
1972	RYR2	ENSG00000198626	hsa-miR-499b-5p	MIMAT0019897	0.942242
1973	FAM53A	ENSG00000174137	hsa-miR-6529-3p	MIMAT0048638	0.942233
1974	BMT2	ENSG00000164603	hsa-miR-511-3p	MIMAT0026606	0.94222
1975	NKTR	ENSG00000114857	hsa-miR-153-5p	MIMAT0026480	0.942212
1976	RBM39	ENSG00000131051	hsa-miR-153-5p	MIMAT0026480	0.942201
1977	NR3C2	ENSG00000151623	hsa-miR-7161-5p	MIMAT0028232	0.942173
1978	CLPB	ENSG00000162129	hsa-miR-6872-3p	MIMAT0027645	0.94216
1979	CHTF8	ENSG00000168802	hsa-miR-6529-3p	MIMAT0048638	0.94215
1980	SESTD1	ENSG00000187231	hsa-miR-153-5p	MIMAT0026480	0.942143
1981	DPH3	ENSG00000154813	hsa-miR-153-5p	MIMAT0026480	0.942134
1982	SYT14	ENSG00000143469	hsa-miR-153-5p	MIMAT0026480	0.942124
1983	SPA17	ENSG00000064199	hsa-miR-153-5p	MIMAT0026480	0.942087
1984	AK4	ENSG00000162433	hsa-miR-7159-3p	MIMAT0028229	0.942081
1985	UNC79	ENSG00000133958	hsa-miR-511-3p	MIMAT0026606	0.942058
1986	EIF4E	ENSG00000151247	hsa-miR-153-5p	MIMAT0026480	0.941935
1987	ITGB8	ENSG00000105855	hsa-miR-7159-3p	MIMAT0028229	0.941885
1988	PAQR9	ENSG00000188582	hsa-miR-7159-3p	MIMAT0028229	0.941849
1989	FPGT-TNNI3K	ENSG00000259030	hsa-miR-153-5p	MIMAT0026480	0.941843
1990	CA8	ENSG00000178538	hsa-miR-7159-3p	MIMAT0028229	0.941839
1991	SAMD12	ENSG00000177570	hsa-miR-7159-3p	MIMAT0028229	0.941839
1992	LPCAT1	ENSG00000153395	hsa-miR-153-5p	MIMAT0026480	0.941836
1993	FAM120A	ENSG00000048828	hsa-miR-511-3p	MIMAT0026606	0.941836
1994	DBX2	ENSG00000185610	hsa-miR-153-5p	MIMAT0026480	0.941832
1995	C1QL3	ENSG00000165985	hsa-miR-7161-5p	MIMAT0028232	0.941803
1996	PRY2	ENSG00000169807	hsa-miR-4504	MIMAT0019040	0.941762
1997	MON2	ENSG00000061987	hsa-miR-153-5p	MIMAT0026480	0.941741
1998	ERAP1	ENSG00000164307	hsa-miR-153-5p	MIMAT0026480	0.94168
[truncated: 14,934 more rows]

## Sheet: STable5.upregulated_microT
Supplementary Table 5. List of top 20 significantly differentially expressed upregulated miRNAs and gene interaction in microT
Number	Gene	Gene ID	miRNA name	miRNA ID	Interaction score
1	GPR61	ENSG00000156097	hsa-miR-1911-5p	MIMAT0007885	0.999999
2	PAK3	ENSG00000077264	hsa-miR-6129	MIMAT0024613	0.999997
3	NCR3LG1	ENSG00000188211	hsa-miR-519e-5p	MIMAT0002828	0.999995
4	NCR3LG1	ENSG00000188211	hsa-miR-515-5p	MIMAT0002826	0.999993
5	LIN54	ENSG00000189308	hsa-miR-11399	MIMAT0044656	0.99999
6	SPDYE17	ENSG00000186645	hsa-miR-515-5p	MIMAT0002826	0.999986
7	GATAD2B	ENSG00000143614	hsa-miR-519e-5p	MIMAT0002828	0.999985
8	SLITRK3	ENSG00000121871	hsa-miR-526b-3p	MIMAT0002836	0.999982
9	RSBN1	ENSG00000081019	hsa-miR-515-5p	MIMAT0002826	0.999961
10	RSBN1	ENSG00000081019	hsa-miR-519e-5p	MIMAT0002828	0.99996
11	ZBTB20	ENSG00000181722	hsa-miR-526b-3p	MIMAT0002836	0.999959
12	GATAD2B	ENSG00000143614	hsa-miR-515-5p	MIMAT0002826	0.999948
13	TTN	ENSG00000155657	hsa-miR-519e-5p	MIMAT0002828	0.999946
14	CYP2R1	ENSG00000186104	hsa-miR-519e-5p	MIMAT0002828	0.999933
15	TTN	ENSG00000155657	hsa-miR-515-5p	MIMAT0002826	0.999932
16	KCND2	ENSG00000184408	hsa-miR-519e-5p	MIMAT0002828	0.999921
17	TGFBR2	ENSG00000163513	hsa-miR-373-3p	MIMAT0000726	0.999919
18	IL1RAP	ENSG00000196083	hsa-miR-11399	MIMAT0044656	0.999915
19	ST8SIA1	ENSG00000111728	hsa-miR-519e-5p	MIMAT0002828	0.999915
20	CYP2R1	ENSG00000186104	hsa-miR-515-5p	MIMAT0002826	0.999912
21	C18orf25	ENSG00000152242	hsa-miR-519e-5p	MIMAT0002828	0.999911
22	FGD4	ENSG00000139132	hsa-miR-526b-3p	MIMAT0002836	0.9999
23	FGD4	ENSG00000139132	hsa-miR-373-3p	MIMAT0000726	0.999892
24	SPDYE17	ENSG00000186645	hsa-miR-519e-5p	MIMAT0002828	0.999883
25	SPDYE11	ENSG00000286228	hsa-miR-519e-5p	MIMAT0002828	0.999882
26	C18orf25	ENSG00000152242	hsa-miR-515-5p	MIMAT0002826	0.99988
27	SPDYE9	ENSG00000262461	hsa-miR-519e-5p	MIMAT0002828	0.999879
28	SPDYE8	ENSG00000273520	hsa-miR-519e-5p	MIMAT0002828	0.999878
29	ZNF680	ENSG00000173041	hsa-miR-515-5p	MIMAT0002826	0.999867
30	PLEKHA3	ENSG00000116095	hsa-miR-526b-3p	MIMAT0002836	0.999854
31	RAP2C	ENSG00000123728	hsa-miR-515-5p	MIMAT0002826	0.999848
32	SPDYE11	ENSG00000286228	hsa-miR-515-5p	MIMAT0002826	0.999827
33	OAS1	ENSG00000089127	hsa-miR-6129	MIMAT0024613	0.999825
34	SPDYE9	ENSG00000262461	hsa-miR-515-5p	MIMAT0002826	0.999823
35	SPDYE8	ENSG00000273520	hsa-miR-515-5p	MIMAT0002826	0.999822
36	CA4	ENSG00000167434	hsa-miR-519e-5p	MIMAT0002828	0.999801
37	ZNF367	ENSG00000165244	hsa-miR-520c-3p	MIMAT0002846	0.999781
38	ZNF367	ENSG00000165244	hsa-miR-520b-3p	MIMAT0002843	0.99978
39	INTS4	ENSG00000149262	hsa-miR-519e-5p	MIMAT0002828	0.999776
40	RAP2C	ENSG00000123728	hsa-miR-519e-5p	MIMAT0002828	0.99977
41	G3BP2	ENSG00000138757	hsa-miR-519e-5p	MIMAT0002828	0.999754
42	KCND2	ENSG00000184408	hsa-miR-515-5p	MIMAT0002826	0.999742
43	SERF1A	ENSG00000172058	hsa-miR-372-3p	MIMAT0000724	0.999738
44	FGFR2	ENSG00000066468	hsa-miR-519e-5p	MIMAT0002828	0.999727
45	G3BP2	ENSG00000138757	hsa-miR-515-5p	MIMAT0002826	0.999722
46	SERF1B	ENSG00000205572	hsa-miR-372-3p	MIMAT0000724	0.99972
47	ZNF367	ENSG00000165244	hsa-miR-373-3p	MIMAT0000726	0.999718
48	PLEC	ENSG00000178209	hsa-miR-3180-3p	MIMAT0015058	0.999715
49	EDNRB	ENSG00000136160	hsa-miR-373-3p	MIMAT0000726	0.999715
50	CDC27	ENSG00000004897	hsa-miR-1911-5p	MIMAT0007885	0.999705
51	FYCO1	ENSG00000163820	hsa-miR-526b-3p	MIMAT0002836	0.999694
52	INTS4	ENSG00000149262	hsa-miR-515-5p	MIMAT0002826	0.999654
53	ZNF99	ENSG00000213973	hsa-miR-515-5p	MIMAT0002826	0.999646
54	ST8SIA1	ENSG00000111728	hsa-miR-515-5p	MIMAT0002826	0.999629
55	APCDD1	ENSG00000154856	hsa-miR-519c-3p	MIMAT0002832	0.999614
56	ZNF92	ENSG00000146757	hsa-miR-515-5p	MIMAT0002826	0.999593
57	RPS6KA5	ENSG00000100784	hsa-miR-526b-3p	MIMAT0002836	0.999553
58	FGFR2	ENSG00000066468	hsa-miR-515-5p	MIMAT0002826	0.999541
59	ETF1	ENSG00000120705	hsa-miR-519e-5p	MIMAT0002828	0.999518
60	CAB39	ENSG00000135932	hsa-miR-515-5p	MIMAT0002826	0.999517
61	KLK4	ENSG00000167749	hsa-miR-6129	MIMAT0024613	0.999501
62	MAP3K2	ENSG00000169967	hsa-miR-526b-3p	MIMAT0002836	0.999494
63	NCKAP1	ENSG00000061676	hsa-miR-11399	MIMAT0044656	0.999473
64	MARCKS	ENSG00000277443	hsa-miR-519e-5p	MIMAT0002828	0.999462
65	CAB39	ENSG00000135932	hsa-miR-519e-5p	MIMAT0002828	0.999453
66	SERF1A	ENSG00000172058	hsa-miR-526b-3p	MIMAT0002836	0.999448
67	ZNFX1	ENSG00000124201	hsa-miR-526b-3p	MIMAT0002836	0.999443
68	ZNF99	ENSG00000213973	hsa-miR-519e-5p	MIMAT0002828	0.999441
69	C22orf42	ENSG00000205856	hsa-miR-3180-3p	MIMAT0015058	0.999438
70	MLLT6	ENSG00000275023	hsa-miR-372-3p	MIMAT0000724	0.999411
71	APCDD1	ENSG00000154856	hsa-miR-519b-3p	MIMAT0002837	0.999378
72	SERF1B	ENSG00000205572	hsa-miR-526b-3p	MIMAT0002836	0.999356
73	NOTCH2	ENSG00000134250	hsa-miR-519e-5p	MIMAT0002828	0.999316
74	ZBTB20	ENSG00000181722	hsa-miR-372-3p	MIMAT0000724	0.999303
75	CYP26B1	ENSG00000003137	hsa-miR-373-3p	MIMAT0000726	0.9993
76	ZNF680	ENSG00000173041	hsa-miR-519e-5p	MIMAT0002828	0.999298
77	FGD4	ENSG00000139132	hsa-miR-520c-3p	MIMAT0002846	0.999284
78	C22orf42	ENSG00000205856	hsa-miR-3180	MIMAT0018178	0.999278
79	WNT3	ENSG00000108379	hsa-miR-515-5p	MIMAT0002826	0.999249
80	WNT3	ENSG00000108379	hsa-miR-519e-5p	MIMAT0002828	0.999246
81	ZNF367	ENSG00000165244	hsa-miR-372-3p	MIMAT0000724	0.999238
82	YWHAB	ENSG00000166913	hsa-miR-11399	MIMAT0044656	0.999225
83	TGFBR2	ENSG00000163513	hsa-miR-520c-3p	MIMAT0002846	0.999191
84	ITGB8	ENSG00000105855	hsa-miR-526b-3p	MIMAT0002836	0.999191
85	DUSP1	ENSG00000120129	hsa-miR-11399	MIMAT0044656	0.999174
86	TGFBR2	ENSG00000163513	hsa-miR-520b-3p	MIMAT0002843	0.999171
87	ETF1	ENSG00000120705	hsa-miR-515-5p	MIMAT0002826	0.999152
88	MARCKS	ENSG00000277443	hsa-miR-515-5p	MIMAT0002826	0.999138
89	AFF4	ENSG00000072364	hsa-miR-519e-5p	MIMAT0002828	0.999137
90	FGD4	ENSG00000139132	hsa-miR-520b-3p	MIMAT0002843	0.99912
91	ZNF92	ENSG00000146757	hsa-miR-519e-5p	MIMAT0002828	0.999031
92	INTS7	ENSG00000143493	hsa-miR-519e-5p	MIMAT0002828	0.999023
93	SLITRK3	ENSG00000121871	hsa-miR-520c-3p	MIMAT0002846	0.99899
94	TXNIP	ENSG00000265972	hsa-miR-526b-3p	MIMAT0002836	0.998989
95	CA4	ENSG00000167434	hsa-miR-515-5p	MIMAT0002826	0.998984
96	NLRP2B	ENSG00000215174	hsa-miR-11399	MIMAT0044656	0.998942
97	ITGB8	ENSG00000105855	hsa-miR-372-3p	MIMAT0000724	0.998937
98	IRF2BP2	ENSG00000168264	hsa-miR-519b-3p	MIMAT0002837	0.998899
99	AFF4	ENSG00000072364	hsa-miR-515-5p	MIMAT0002826	0.998882
100	SLITRK3	ENSG00000121871	hsa-miR-520b-3p	MIMAT0002843	0.998859
101	PPP3R1	ENSG00000221823	hsa-miR-526b-3p	MIMAT0002836	0.998776
102	FGD4	ENSG00000139132	hsa-miR-372-3p	MIMAT0000724	0.998766
103	INTS7	ENSG00000143493	hsa-miR-515-5p	MIMAT0002826	0.998702
104	PRDM16	ENSG00000142611	hsa-miR-519c-3p	MIMAT0002832	0.998674
105	UBE2W	ENSG00000104343	hsa-miR-526b-3p	MIMAT0002836	0.998672
106	SUSD6	ENSG00000100647	hsa-miR-1911-5p	MIMAT0007885	0.998654
107	MAP3K2	ENSG00000169967	hsa-miR-372-3p	MIMAT0000724	0.998643
108	FRS2	ENSG00000166225	hsa-miR-1911-5p	MIMAT0007885	0.998596
109	NCR3LG1	ENSG00000188211	hsa-miR-526b-3p	MIMAT0002836	0.998585
110	CERT1	ENSG00000113163	hsa-miR-519e-5p	MIMAT0002828	0.998578
111	PDIK1L	ENSG00000175087	hsa-miR-1911-5p	MIMAT0007885	0.998563
112	SLC39A7	ENSG00000112473	hsa-miR-3180-3p	MIMAT0015058	0.998552
113	JPT1	ENSG00000189159	hsa-miR-526b-3p	MIMAT0002836	0.998521
114	EPHA4	ENSG00000116106	hsa-miR-519c-3p	MIMAT0002832	0.998518
115	RAB22A	ENSG00000124209	hsa-miR-520c-3p	MIMAT0002846	0.998483
116	RAB22A	ENSG00000124209	hsa-miR-520b-3p	MIMAT0002843	0.998483
117	IRF2BP2	ENSG00000168264	hsa-miR-519c-3p	MIMAT0002832	0.998465
118	ZNF800	ENSG00000048405	hsa-miR-526b-3p	MIMAT0002836	0.998451
119	RNF24	ENSG00000101236	hsa-miR-6129	MIMAT0024613	0.998434
120	IFITM10	ENSG00000244242	hsa-miR-6129	MIMAT0024613	0.998421
121	TMEM170B	ENSG00000205269	hsa-miR-519b-3p	MIMAT0002837	0.998413
122	COPB2	ENSG00000184432	hsa-miR-525-5p	MIMAT0002838	0.998374
123	CERT1	ENSG00000113163	hsa-miR-515-5p	MIMAT0002826	0.998334
124	RRAGD	ENSG00000025039	hsa-miR-526b-3p	MIMAT0002836	0.998295
125	PKD2	ENSG00000118762	hsa-miR-526b-3p	MIMAT0002836	0.99828
126	TGFBR2	ENSG00000163513	hsa-miR-372-3p	MIMAT0000724	0.998274
127	CASK	ENSG00000147044	hsa-miR-519e-5p	MIMAT0002828	0.998259
128	PDCD1LG2	ENSG00000197646	hsa-miR-526b-3p	MIMAT0002836	0.998209
129	CASK	ENSG00000147044	hsa-miR-515-5p	MIMAT0002826	0.998179
130	PAPOLA	ENSG00000090060	hsa-miR-519c-3p	MIMAT0002832	0.998174
131	RHOBTB3	ENSG00000164292	hsa-miR-11399	MIMAT0044656	0.998165
132	TOMM20	ENSG00000173726	hsa-miR-519e-5p	MIMAT0002828	0.998163
133	UBN2	ENSG00000157741	hsa-miR-11399	MIMAT0044656	0.998159
134	VLDLR	ENSG00000147852	hsa-miR-526b-3p	MIMAT0002836	0.998124
135	EPHA4	ENSG00000116106	hsa-miR-519b-3p	MIMAT0002837	0.998097
136	TOMM20	ENSG00000173726	hsa-miR-515-5p	MIMAT0002826	0.998071
137	GABRG2	ENSG00000113327	hsa-miR-6129	MIMAT0024613	0.998057
138	ZBTB20	ENSG00000181722	hsa-miR-520c-3p	MIMAT0002846	0.998051
139	ZBTB20	ENSG00000181722	hsa-miR-520b-3p	MIMAT0002843	0.998044
140	PAQR8	ENSG00000170915	hsa-miR-519e-5p	MIMAT0002828	0.998031
141	TTN	ENSG00000155657	hsa-miR-11399	MIMAT0044656	0.997992
142	RPS6KA5	ENSG00000100784	hsa-miR-519c-3p	MIMAT0002832	0.997984
143	ELAVL2	ENSG00000107105	hsa-miR-515-5p	MIMAT0002826	0.997969
144	TMEM170B	ENSG00000205269	hsa-miR-519c-3p	MIMAT0002832	0.997962
145	ELAVL2	ENSG00000107105	hsa-miR-519e-5p	MIMAT0002828	0.997961
146	TENM3	ENSG00000218336	hsa-miR-11399	MIMAT0044656	0.997961
147	PLEKHA3	ENSG00000116095	hsa-miR-519b-3p	MIMAT0002837	0.997935
148	MAP11	ENSG00000146826	hsa-miR-526b-3p	MIMAT0002836	0.997908
149	TTC14	ENSG00000163728	hsa-miR-519e-5p	MIMAT0002828	0.997905
150	EXOSC9	ENSG00000123737	hsa-miR-515-5p	MIMAT0002826	0.997903
151	SERTAD4	ENSG00000082497	hsa-miR-515-5p	MIMAT0002826	0.997874
152	TIAM1	ENSG00000156299	hsa-miR-11399	MIMAT0044656	0.997863
153	FAM78B	ENSG00000188859	hsa-miR-515-5p	MIMAT0002826	0.997859
154	NEK9	ENSG00000119638	hsa-miR-515-5p	MIMAT0002826	0.997829
155	TTC14	ENSG00000163728	hsa-miR-515-5p	MIMAT0002826	0.997828
156	NEK9	ENSG00000119638	hsa-miR-519e-5p	MIMAT0002828	0.997798
157	EDNRB	ENSG00000136160	hsa-miR-520c-3p	MIMAT0002846	0.997789
158	OR10H5	ENSG00000172519	hsa-miR-6129	MIMAT0024613	0.997775
159	ESR1	ENSG00000091831	hsa-miR-526b-3p	MIMAT0002836	0.997769
160	N4BP2	ENSG00000078177	hsa-miR-519e-5p	MIMAT0002828	0.997757
161	RFX8	ENSG00000196460	hsa-miR-519e-5p	MIMAT0002828	0.997695
162	MAP3K1	ENSG00000095015	hsa-miR-1911-5p	MIMAT0007885	0.997683
163	RPS6KA5	ENSG00000100784	hsa-miR-519b-3p	MIMAT0002837	0.997672
164	CROT	ENSG00000005469	hsa-miR-373-3p	MIMAT0000726	0.997651
165	PAPOLA	ENSG00000090060	hsa-miR-519b-3p	MIMAT0002837	0.997612
166	SERTAD4	ENSG00000082497	hsa-miR-519e-5p	MIMAT0002828	0.997598
167	EDNRB	ENSG00000136160	hsa-miR-520b-3p	MIMAT0002843	0.99758
168	KCNA4	ENSG00000182255	hsa-miR-515-5p	MIMAT0002826	0.997553
169	ISM2	ENSG00000100593	hsa-miR-373-3p	MIMAT0000726	0.997543
170	HELZ	ENSG00000198265	hsa-miR-518a-5p	MIMAT0005457	0.997532
171	HELZ	ENSG00000198265	hsa-miR-527	MIMAT0002862	0.997532
172	TMEM242	ENSG00000215712	hsa-miR-519e-5p	MIMAT0002828	0.997494
173	C2CD2	ENSG00000157617	hsa-miR-526b-3p	MIMAT0002836	0.997477
174	ZNF652	ENSG00000198740	hsa-miR-519b-3p	MIMAT0002837	0.997472
175	PLEKHA3	ENSG00000116095	hsa-miR-519c-3p	MIMAT0002832	0.997442
176	PDE10A	ENSG00000112541	hsa-miR-527	MIMAT0002862	0.997423
177	PDE10A	ENSG00000112541	hsa-miR-518a-5p	MIMAT0005457	0.997423
178	ARID4A	ENSG00000032219	hsa-miR-519c-3p	MIMAT0002832	0.997384
179	N4BP2	ENSG00000078177	hsa-miR-515-5p	MIMAT0002826	0.997372
180	TXNIP	ENSG00000265972	hsa-miR-520c-3p	MIMAT0002846	0.997324
181	NCR3LG1	ENSG00000188211	hsa-miR-372-3p	MIMAT0000724	0.99731
182	REV3L	ENSG00000009413	hsa-miR-520c-3p	MIMAT0002846	0.997294
183	RC3H2	ENSG00000056586	hsa-miR-527	MIMAT0002862	0.997294
184	RC3H2	ENSG00000056586	hsa-miR-518a-5p	MIMAT0005457	0.997294
185	REV3L	ENSG00000009413	hsa-miR-520b-3p	MIMAT0002843	0.997246
186	SASH1	ENSG00000111961	hsa-miR-373-3p	MIMAT0000726	0.997208
187	TXNIP	ENSG00000265972	hsa-miR-520b-3p	MIMAT0002843	0.997198
188	ZNF117	ENSG00000152926	hsa-miR-515-5p	MIMAT0002826	0.997188
189	HSPD1	ENSG00000144381	hsa-miR-515-5p	MIMAT0002826	0.997151
190	RSBN1	ENSG00000081019	hsa-miR-526b-3p	MIMAT0002836	0.997148
191	GEMIN2	ENSG00000092208	hsa-miR-515-5p	MIMAT0002826	0.997114
192	ANKIB1	ENSG00000001629	hsa-miR-526b-3p	MIMAT0002836	0.997094
193	SKOR1	ENSG00000188779	hsa-miR-526b-3p	MIMAT0002836	0.997085
194	ARID4A	ENSG00000032219	hsa-miR-519b-3p	MIMAT0002837	0.997068
195	MYCN	ENSG00000134323	hsa-miR-526b-3p	MIMAT0002836	0.997066
196	ZNF704	ENSG00000164684	hsa-miR-519c-3p	MIMAT0002832	0.997034
197	MOSPD2	ENSG00000130150	hsa-miR-526b-3p	MIMAT0002836	0.997029
198	PTGER4	ENSG00000171522	hsa-miR-519e-5p	MIMAT0002828	0.997024
199	MARCHF6	ENSG00000145495	hsa-miR-1911-5p	MIMAT0007885	0.997014
200	BMT2	ENSG00000164603	hsa-miR-519c-3p	MIMAT0002832	0.996994
201	CYP26B1	ENSG00000003137	hsa-miR-520c-3p	MIMAT0002846	0.996978
202	SLITRK3	ENSG00000121871	hsa-miR-373-3p	MIMAT0000726	0.996955
203	CYP26B1	ENSG00000003137	hsa-miR-520b-3p	MIMAT0002843	0.996955
204	PTGER4	ENSG00000171522	hsa-miR-515-5p	MIMAT0002826	0.99695
205	PRR20D	ENSG00000227151	hsa-miR-11399	MIMAT0044656	0.996937
206	ZNF652	ENSG00000198740	hsa-miR-519c-3p	MIMAT0002832	0.996935
207	ZNF583	ENSG00000198440	hsa-miR-6129	MIMAT0024613	0.99692
208	PRR20C	ENSG00000229665	hsa-miR-11399	MIMAT0044656	0.99688
209	SGCZ	ENSG00000185053	hsa-miR-519e-5p	MIMAT0002828	0.996879
210	ZNF367	ENSG00000165244	hsa-miR-519c-3p	MIMAT0002832	0.99686
211	SIK1B	ENSG00000275993	hsa-miR-526b-3p	MIMAT0002836	0.996849
212	ZNFX1	ENSG00000124201	hsa-miR-519b-3p	MIMAT0002837	0.996846
213	GPR137C	ENSG00000180998	hsa-miR-526b-3p	MIMAT0002836	0.996845
214	PRDM16	ENSG00000142611	hsa-miR-519b-3p	MIMAT0002837	0.996831
215	PGAP1	ENSG00000197121	hsa-miR-515-5p	MIMAT0002826	0.99681
216	AL139353.1	ENSG00000203546	hsa-miR-519e-5p	MIMAT0002828	0.996799
217	BMT2	ENSG00000164603	hsa-miR-519b-3p	MIMAT0002837	0.996797
218	AHNAK	ENSG00000124942	hsa-miR-11399	MIMAT0044656	0.996782
219	PGAP1	ENSG00000197121	hsa-miR-519e-5p	MIMAT0002828	0.996776
220	NOTCH2	ENSG00000134250	hsa-miR-515-5p	MIMAT0002826	0.99675
221	REV3L	ENSG00000009413	hsa-miR-372-3p	MIMAT0000724	0.996749
222	TGFBR2	ENSG00000163513	hsa-miR-519b-3p	MIMAT0002837	0.996695
223	NAA30	ENSG00000139977	hsa-miR-527	MIMAT0002862	0.996689
224	NAA30	ENSG00000139977	hsa-miR-518a-5p	MIMAT0005457	0.996689
225	AL139353.1	ENSG00000203546	hsa-miR-515-5p	MIMAT0002826	0.99668
226	ME1	ENSG00000065833	hsa-miR-519e-5p	MIMAT0002828	0.99665
227	MKRN1	ENSG00000133606	hsa-miR-520c-3p	MIMAT0002846	0.996638
228	RAB22A	ENSG00000124209	hsa-miR-526b-3p	MIMAT0002836	0.996613
229	ZNF704	ENSG00000164684	hsa-miR-519b-3p	MIMAT0002837	0.996612
230	ZNF367	ENSG00000165244	hsa-miR-519b-3p	MIMAT0002837	0.996579
231	TMEM170B	ENSG00000205269	hsa-miR-372-3p	MIMAT0000724	0.996565
232	ECHDC2	ENSG00000121310	hsa-miR-11399	MIMAT0044656	0.996563
233	ZNF117	ENSG00000152926	hsa-miR-519e-5p	MIMAT0002828	0.996518
234	HSPD1	ENSG00000144381	hsa-miR-519e-5p	MIMAT0002828	0.996494
235	MKRN1	ENSG00000133606	hsa-miR-520b-3p	MIMAT0002843	0.996488
236	ACOT11	ENSG00000162390	hsa-miR-526b-3p	MIMAT0002836	0.996415
237	SEMA4B	ENSG00000185033	hsa-miR-519c-3p	MIMAT0002832	0.996395
238	ZNF720	ENSG00000197302	hsa-miR-519e-5p	MIMAT0002828	0.996351
239	AMER2	ENSG00000165566	hsa-miR-527	MIMAT0002862	0.996344
240	AMER2	ENSG00000165566	hsa-miR-518a-5p	MIMAT0005457	0.996344
241	SKIDA1	ENSG00000180592	hsa-miR-519b-3p	MIMAT0002837	0.996337
242	MYT1L	ENSG00000186487	hsa-miR-526b-3p	MIMAT0002836	0.996314
243	EXOSC9	ENSG00000123737	hsa-miR-519e-5p	MIMAT0002828	0.996295
244	FAM78B	ENSG00000188859	hsa-miR-519e-5p	MIMAT0002828	0.996257
245	ZNF800	ENSG00000048405	hsa-miR-520c-3p	MIMAT0002846	0.996218
246	ZNF800	ENSG00000048405	hsa-miR-520b-3p	MIMAT0002843	0.996079
247	SCRT1	ENSG00000261678	hsa-miR-3180-3p	MIMAT0015058	0.996069
248	GEMIN2	ENSG00000092208	hsa-miR-519e-5p	MIMAT0002828	0.996059
249	HBP1	ENSG00000105856	hsa-miR-519c-3p	MIMAT0002832	0.996029
250	B4GALT1	ENSG00000086062	hsa-miR-11399	MIMAT0044656	0.996021
251	TSNAXIP1	ENSG00000102904	hsa-miR-11399	MIMAT0044656	0.996016
252	CROT	ENSG00000005469	hsa-miR-520c-3p	MIMAT0002846	0.996015
253	HBP1	ENSG00000105856	hsa-miR-519b-3p	MIMAT0002837	0.995993
254	RASGRP2	ENSG00000068831	hsa-miR-519e-5p	MIMAT0002828	0.995984
255	SERF1A	ENSG00000172058	hsa-miR-520c-3p	MIMAT0002846	0.995953
256	RAP1A	ENSG00000116473	hsa-miR-518a-5p	MIMAT0005457	0.995948
257	RAP1A	ENSG00000116473	hsa-miR-527	MIMAT0002862	0.995948
258	RPS6KA5	ENSG00000100784	hsa-miR-372-3p	MIMAT0000724	0.995947
259	PABPC1	ENSG00000070756	hsa-miR-519e-5p	MIMAT0002828	0.995929
260	RGS17	ENSG00000091844	hsa-miR-519e-5p	MIMAT0002828	0.995928
261	TMEM242	ENSG00000215712	hsa-miR-515-5p	MIMAT0002826	0.995915
262	CROT	ENSG00000005469	hsa-miR-520b-3p	MIMAT0002843	0.995873
263	POLA2	ENSG00000014138	hsa-miR-515-5p	MIMAT0002826	0.995854
264	ANKRD52	ENSG00000139645	hsa-miR-526b-3p	MIMAT0002836	0.995846
265	RFX8	ENSG00000196460	hsa-miR-515-5p	MIMAT0002826	0.995826
266	KIF11	ENSG00000138160	hsa-miR-11399	MIMAT0044656	0.995816
267	MAP3K2	ENSG00000169967	hsa-miR-1911-5p	MIMAT0007885	0.995812
268	SERF1B	ENSG00000205572	hsa-miR-520c-3p	MIMAT0002846	0.995812
269	ITFG2	ENSG00000111203	hsa-miR-515-5p	MIMAT0002826	0.99581
270	MKRN1	ENSG00000133606	hsa-miR-373-3p	MIMAT0000726	0.995789
271	ARMC8	ENSG00000114098	hsa-miR-526b-3p	MIMAT0002836	0.995776
272	ZNFX1	ENSG00000124201	hsa-miR-519c-3p	MIMAT0002832	0.995771
273	ITFG2	ENSG00000111203	hsa-miR-519e-5p	MIMAT0002828	0.995744
274	NFIB	ENSG00000147862	hsa-miR-372-3p	MIMAT0000724	0.99572
275	AMER2	ENSG00000165566	hsa-miR-520c-3p	MIMAT0002846	0.995702
276	CEP126	ENSG00000110318	hsa-miR-527	MIMAT0002862	0.995699
277	CEP126	ENSG00000110318	hsa-miR-518a-5p	MIMAT0005457	0.995699
278	SKIDA1	ENSG00000180592	hsa-miR-519c-3p	MIMAT0002832	0.995693
279	ITGA8	ENSG00000077943	hsa-miR-519e-5p	MIMAT0002828	0.995691
280	RPS6KA5	ENSG00000100784	hsa-miR-520c-3p	MIMAT0002846	0.99567
281	UHRF1BP1	ENSG00000065060	hsa-miR-11399	MIMAT0044656	0.995635
282	RPS6KA5	ENSG00000100784	hsa-miR-520b-3p	MIMAT0002843	0.99562
283	MAP3K2	ENSG00000169967	hsa-miR-520c-3p	MIMAT0002846	0.995571
284	TGFBR2	ENSG00000163513	hsa-miR-519c-3p	MIMAT0002832	0.995569
285	SERF1A	ENSG00000172058	hsa-miR-520b-3p	MIMAT0002843	0.995551
286	GPR6	ENSG00000146360	hsa-miR-372-3p	MIMAT0000724	0.995537
287	MEF2C	ENSG00000081189	hsa-miR-527	MIMAT0002862	0.995534
288	MEF2C	ENSG00000081189	hsa-miR-518a-5p	MIMAT0005457	0.995534
289	RBFOX2	ENSG00000100320	hsa-miR-527	MIMAT0002862	0.995513
290	RBFOX2	ENSG00000100320	hsa-miR-518a-5p	MIMAT0005457	0.995513
291	AMER2	ENSG00000165566	hsa-miR-520b-3p	MIMAT0002843	0.995425
292	MAP11	ENSG00000146826	hsa-miR-373-3p	MIMAT0000726	0.995418
293	EZH1	ENSG00000108799	hsa-miR-526b-3p	MIMAT0002836	0.995417
294	SERF1B	ENSG00000205572	hsa-miR-520b-3p	MIMAT0002843	0.995397
295	SLC35E3	ENSG00000175782	hsa-miR-519e-5p	MIMAT0002828	0.995383
296	NFIB	ENSG00000147862	hsa-miR-515-5p	MIMAT0002826	0.995366
297	TXNIP	ENSG00000265972	hsa-miR-372-3p	MIMAT0000724	0.995349
298	AMER2	ENSG00000165566	hsa-miR-526b-3p	MIMAT0002836	0.995324
299	PABPC1	ENSG00000070756	hsa-miR-515-5p	MIMAT0002826	0.995323
300	ACVR2A	ENSG00000121989	hsa-miR-6129	MIMAT0024613	0.995317
301	UBE2B	ENSG00000119048	hsa-miR-520c-3p	MIMAT0002846	0.995274
302	SLC39A7	ENSG00000112473	hsa-miR-3180	MIMAT0018178	0.995249
303	MTURN	ENSG00000180354	hsa-miR-11399	MIMAT0044656	0.995215
304	MAP3K2	ENSG00000169967	hsa-miR-520b-3p	MIMAT0002843	0.995213
305	EPHA4	ENSG00000116106	hsa-miR-526b-3p	MIMAT0002836	0.995194
306	ZNF827	ENSG00000151612	hsa-miR-526b-3p	MIMAT0002836	0.995188
307	MID2	ENSG00000080561	hsa-miR-519e-5p	MIMAT0002828	0.995187
308	CPEB3	ENSG00000107864	hsa-miR-519b-3p	MIMAT0002837	0.995174
309	CPEB3	ENSG00000107864	hsa-miR-519c-3p	MIMAT0002832	0.995154
310	SRPK2	ENSG00000135250	hsa-miR-518a-5p	MIMAT0005457	0.995154
311	SRPK2	ENSG00000135250	hsa-miR-527	MIMAT0002862	0.995154
312	MAP3K2	ENSG00000169967	hsa-miR-373-3p	MIMAT0000726	0.995153
313	ANKIB1	ENSG00000001629	hsa-miR-519b-3p	MIMAT0002837	0.995111
314	UBE2B	ENSG00000119048	hsa-miR-520b-3p	MIMAT0002843	0.995109
315	NOL7	ENSG00000225921	hsa-miR-373-3p	MIMAT0000726	0.99509
316	NFIB	ENSG00000147862	hsa-miR-519e-5p	MIMAT0002828	0.995052
317	PTPN4	ENSG00000088179	hsa-miR-526b-3p	MIMAT0002836	0.994905
318	CNOT6L	ENSG00000138767	hsa-miR-519e-5p	MIMAT0002828	0.994889
319	KCNA4	ENSG00000182255	hsa-miR-519e-5p	MIMAT0002828	0.994871
320	SLC25A5	ENSG00000005022	hsa-miR-519e-5p	MIMAT0002828	0.994844
321	ZNF720	ENSG00000197302	hsa-miR-515-5p	MIMAT0002826	0.994844
322	HIPK3	ENSG00000110422	hsa-miR-372-3p	MIMAT0000724	0.994834
323	RASA1	ENSG00000145715	hsa-miR-526b-3p	MIMAT0002836	0.994737
324	RBBP7	ENSG00000102054	hsa-miR-526b-3p	MIMAT0002836	0.994718
325	RGMB	ENSG00000174136	hsa-miR-373-3p	MIMAT0000726	0.994703
326	PRRG1	ENSG00000130962	hsa-miR-526b-3p	MIMAT0002836	0.994653
327	HAUS8	ENSG00000131351	hsa-miR-526b-3p	MIMAT0002836	0.994639
328	SLC35E3	ENSG00000175782	hsa-miR-515-5p	MIMAT0002826	0.994635
329	TBCEL	ENSG00000154114	hsa-miR-519b-3p	MIMAT0002837	0.994557
330	REST	ENSG00000084093	hsa-miR-526b-3p	MIMAT0002836	0.994533
331	SLC40A1	ENSG00000138449	hsa-miR-526b-3p	MIMAT0002836	0.994496
332	POU2F1	ENSG00000143190	hsa-miR-515-5p	MIMAT0002826	0.994453
333	ZNF800	ENSG00000048405	hsa-miR-372-3p	MIMAT0000724	0.994441
334	ELAVL2	ENSG00000107105	hsa-miR-372-3p	MIMAT0000724	0.99436
335	ABCA1	ENSG00000165029	hsa-miR-526b-3p	MIMAT0002836	0.994348
336	COA5	ENSG00000183513	hsa-miR-515-5p	MIMAT0002826	0.994338
337	SYNPO2	ENSG00000172403	hsa-miR-520c-3p	MIMAT0002846	0.994252
338	ISM2	ENSG00000100593	hsa-miR-526b-3p	MIMAT0002836	0.994249
339	RGMB	ENSG00000174136	hsa-miR-526b-3p	MIMAT0002836	0.994228
340	ZNF367	ENSG00000165244	hsa-miR-526b-3p	MIMAT0002836	0.994225
341	ITGA8	ENSG00000077943	hsa-miR-515-5p	MIMAT0002826	0.994212
342	ZC3H12C	ENSG00000149289	hsa-miR-526b-3p	MIMAT0002836	0.994188
343	SAMD12	ENSG00000177570	hsa-miR-526b-3p	MIMAT0002836	0.994177
344	MAGOH	ENSG00000162385	hsa-miR-11399	MIMAT0044656	0.994165
345	NRAS	ENSG00000213281	hsa-miR-515-5p	MIMAT0002826	0.994163
346	ZCCHC9	ENSG00000131732	hsa-miR-519e-5p	MIMAT0002828	0.994155
347	ITGB8	ENSG00000105855	hsa-miR-520b-3p	MIMAT0002843	0.99414
348	TBCEL	ENSG00000154114	hsa-miR-519c-3p	MIMAT0002832	0.994078
349	ITGB8	ENSG00000105855	hsa-miR-520c-3p	MIMAT0002846	0.994075
350	AC067968.1	ENSG00000267022	hsa-miR-519e-5p	MIMAT0002828	0.994023
351	SYNPO2	ENSG00000172403	hsa-miR-520b-3p	MIMAT0002843	0.993949
352	FAM162A	ENSG00000114023	hsa-miR-519e-5p	MIMAT0002828	0.993946
353	ERVW-1	ENSG00000242950	hsa-miR-372-3p	MIMAT0000724	0.993938
354	FAM199X	ENSG00000123575	hsa-miR-515-5p	MIMAT0002826	0.993937
355	TRIM48	ENSG00000150244	hsa-miR-3180-3p	MIMAT0015058	0.993922
356	NRAS	ENSG00000213281	hsa-miR-519e-5p	MIMAT0002828	0.993856
357	POU2F1	ENSG00000143190	hsa-miR-519e-5p	MIMAT0002828	0.993843
358	SCRT1	ENSG00000261678	hsa-miR-3180	MIMAT0018178	0.993833
359	MAP3K9	ENSG00000006432	hsa-miR-519b-3p	MIMAT0002837	0.993817
360	YTHDF3	ENSG00000185728	hsa-miR-525-5p	MIMAT0002838	0.993791
361	FYCO1	ENSG00000163820	hsa-miR-520c-3p	MIMAT0002846	0.993781
362	MID2	ENSG00000080561	hsa-miR-515-5p	MIMAT0002826	0.993775
363	TAL2	ENSG00000186051	hsa-miR-515-5p	MIMAT0002826	0.993774
364	SLITRK3	ENSG00000121871	hsa-miR-372-3p	MIMAT0000724	0.99375
365	SDR42E2	ENSG00000183921	hsa-miR-3180	MIMAT0018178	0.993717
366	PLGLB2	ENSG00000125551	hsa-miR-11399	MIMAT0044656	0.993693
367	RGS17	ENSG00000091844	hsa-miR-526b-3p	MIMAT0002836	0.993631
368	NCR3LG1	ENSG00000188211	hsa-miR-520b-3p	MIMAT0002843	0.99363
369	NCR3LG1	ENSG00000188211	hsa-miR-520c-3p	MIMAT0002846	0.993584
370	ATG4A	ENSG00000101844	hsa-miR-519e-5p	MIMAT0002828	0.993582
371	CXCL12	ENSG00000107562	hsa-miR-519c-3p	MIMAT0002832	0.993561
372	AMER2	ENSG00000165566	hsa-miR-373-3p	MIMAT0000726	0.993535
373	NOVA1	ENSG00000139910	hsa-miR-518a-5p	MIMAT0005457	0.993526
374	NOVA1	ENSG00000139910	hsa-miR-527	MIMAT0002862	0.993526
375	MAPRE1	ENSG00000101367	hsa-miR-6129	MIMAT0024613	0.993462
376	ANKIB1	ENSG00000001629	hsa-miR-519c-3p	MIMAT0002832	0.993453
377	ITPRIP	ENSG00000148841	hsa-miR-519e-5p	MIMAT0002828	0.993435
378	ERVH48-1	ENSG00000233056	hsa-miR-1247-5p	MIMAT0005899	0.993404
379	FYCO1	ENSG00000163820	hsa-miR-520b-3p	MIMAT0002843	0.993401
380	SOBP	ENSG00000112320	hsa-miR-519b-3p	MIMAT0002837	0.99338
381	DAZAP2	ENSG00000183283	hsa-miR-372-3p	MIMAT0000724	0.993367
382	PTPRD	ENSG00000153707	hsa-miR-526b-3p	MIMAT0002836	0.993362
383	ARHGAP12	ENSG00000165322	hsa-miR-519c-3p	MIMAT0002832	0.993355
384	ARID4A	ENSG00000032219	hsa-miR-520c-3p	MIMAT0002846	0.993349
385	OLFML2B	ENSG00000162745	hsa-miR-515-5p	MIMAT0002826	0.993298
386	MCL1	ENSG00000143384	hsa-miR-526b-3p	MIMAT0002836	0.993292
387	OR52I2	ENSG00000226288	hsa-miR-519e-5p	MIMAT0002828	0.993284
388	CXCL12	ENSG00000107562	hsa-miR-519b-3p	MIMAT0002837	0.993252
389	MAN1C1	ENSG00000117643	hsa-miR-3180-3p	MIMAT0015058	0.993238
390	NTRK3	ENSG00000140538	hsa-miR-519e-5p	MIMAT0002828	0.993237
391	NTRK3	ENSG00000140538	hsa-miR-515-5p	MIMAT0002826	0.993215
392	RASGRP2	ENSG00000068831	hsa-miR-515-5p	MIMAT0002826	0.993214
393	CAMTA1	ENSG00000171735	hsa-miR-526b-3p	MIMAT0002836	0.993145
394	ESR1	ENSG00000091831	hsa-miR-373-3p	MIMAT0000726	0.993115
395	ARID4A	ENSG00000032219	hsa-miR-520b-3p	MIMAT0002843	0.993113
396	ARHGAP12	ENSG00000165322	hsa-miR-519b-3p	MIMAT0002837	0.993084
397	PGBD2	ENSG00000185220	hsa-miR-11399	MIMAT0044656	0.993031
398	LRMDA	ENSG00000148655	hsa-miR-6129	MIMAT0024613	0.99303
399	FRMD4A	ENSG00000151474	hsa-miR-520c-3p	MIMAT0002846	0.992997
400	LHX6	ENSG00000106852	hsa-miR-373-3p	MIMAT0000726	0.992956
401	TAOK3	ENSG00000135090	hsa-miR-519b-3p	MIMAT0002837	0.992907
402	MAP3K9	ENSG00000006432	hsa-miR-519c-3p	MIMAT0002832	0.992889
403	COA5	ENSG00000183513	hsa-miR-519e-5p	MIMAT0002828	0.992884
404	SCN8A	ENSG00000196876	hsa-miR-519e-5p	MIMAT0002828	0.992843
405	TOX3	ENSG00000103460	hsa-miR-519b-3p	MIMAT0002837	0.992802
406	AC113554.1	ENSG00000264813	hsa-miR-11399	MIMAT0044656	0.99279
407	ITPRIP	ENSG00000148841	hsa-miR-515-5p	MIMAT0002826	0.99279
408	GABPB2	ENSG00000143458	hsa-miR-11399	MIMAT0044656	0.992787
409	E2F7	ENSG00000165891	hsa-miR-373-3p	MIMAT0000726	0.992786
410	PFN2	ENSG00000070087	hsa-miR-519b-3p	MIMAT0002837	0.992764
411	PFN2	ENSG00000070087	hsa-miR-519c-3p	MIMAT0002832	0.992756
412	HRK	ENSG00000135116	hsa-miR-515-5p	MIMAT0002826	0.992713
413	ZNF207	ENSG00000010244	hsa-miR-519e-5p	MIMAT0002828	0.992684
414	PURA	ENSG00000185129	hsa-miR-520c-3p	MIMAT0002846	0.992682
415	PLEC	ENSG00000178209	hsa-miR-3180	MIMAT0018178	0.992673
416	RSBN1	ENSG00000081019	hsa-miR-520b-3p	MIMAT0002843	0.992656
417	RSBN1	ENSG00000081019	hsa-miR-520c-3p	MIMAT0002846	0.992644
418	ZNF525	ENSG00000203326	hsa-miR-519e-5p	MIMAT0002828	0.992638
419	SIK1	ENSG00000142178	hsa-miR-526b-3p	MIMAT0002836	0.992589
420	PURA	ENSG00000185129	hsa-miR-520b-3p	MIMAT0002843	0.992583
421	EBF4	ENSG00000088881	hsa-miR-519e-5p	MIMAT0002828	0.992578
422	FRMD4A	ENSG00000151474	hsa-miR-520b-3p	MIMAT0002843	0.992485
423	ALG2	ENSG00000119523	hsa-miR-519e-5p	MIMAT0002828	0.992474
424	ZNF525	ENSG00000203326	hsa-miR-515-5p	MIMAT0002826	0.992454
425	SAR1B	ENSG00000152700	hsa-miR-373-3p	MIMAT0000726	0.992428
426	TEN1-CDK3	ENSG00000261408	hsa-miR-11399	MIMAT0044656	0.992357
427	RGS17	ENSG00000091844	hsa-miR-515-5p	MIMAT0002826	0.992273
428	NSMAF	ENSG00000035681	hsa-miR-515-5p	MIMAT0002826	0.99226
429	TNKS2	ENSG00000107854	hsa-miR-526b-3p	MIMAT0002836	0.992252
430	POLE	ENSG00000177084	hsa-miR-11399	MIMAT0044656	0.99224
431	KIF26B	ENSG00000162849	hsa-miR-526b-3p	MIMAT0002836	0.992227
432	COL2A1	ENSG00000139219	hsa-miR-11399	MIMAT0044656	0.992182
433	AAK1	ENSG00000115977	hsa-miR-526b-3p	MIMAT0002836	0.992131
434	ZC3H12C	ENSG00000149289	hsa-miR-372-3p	MIMAT0000724	0.992052
435	FAM199X	ENSG00000123575	hsa-miR-519e-5p	MIMAT0002828	0.992028
436	SGCZ	ENSG00000185053	hsa-miR-515-5p	MIMAT0002826	0.992025
437	ZNF827	ENSG00000151612	hsa-miR-372-3p	MIMAT0000724	0.992017
438	ITPRIPL2	ENSG00000205730	hsa-miR-526b-3p	MIMAT0002836	0.99201
439	SYNPO2	ENSG00000172403	hsa-miR-372-3p	MIMAT0000724	0.99199
440	PLEKHA3	ENSG00000116095	hsa-miR-372-3p	MIMAT0000724	0.991956
441	MYT1L	ENSG00000186487	hsa-miR-372-3p	MIMAT0000724	0.991953
442	SETD5	ENSG00000168137	hsa-miR-515-5p	MIMAT0002826	0.991942
443	GPR6	ENSG00000146360	hsa-miR-526b-3p	MIMAT0002836	0.991918
444	OLFML2B	ENSG00000162745	hsa-miR-519e-5p	MIMAT0002828	0.991898
445	EIF2AK2	ENSG00000055332	hsa-miR-1911-5p	MIMAT0007885	0.991862
446	AC067968.1	ENSG00000267022	hsa-miR-515-5p	MIMAT0002826	0.991853
447	DYNLRB1	ENSG00000125971	hsa-miR-11399	MIMAT0044656	0.991841
448	STRIP2	ENSG00000128578	hsa-miR-373-3p	MIMAT0000726	0.99182
449	USP28	ENSG00000048028	hsa-miR-11399	MIMAT0044656	0.991808
450	ELAVL2	ENSG00000107105	hsa-miR-520c-3p	MIMAT0002846	0.9918
451	SYNPO2	ENSG00000172403	hsa-miR-526b-3p	MIMAT0002836	0.991713
452	TSHZ2	ENSG00000182463	hsa-miR-519c-3p	MIMAT0002832	0.991685
453	STK17B	ENSG00000081320	hsa-miR-526b-3p	MIMAT0002836	0.991655
454	DAZAP2	ENSG00000183283	hsa-miR-519b-3p	MIMAT0002837	0.991634
455	PPP1R3B	ENSG00000173281	hsa-miR-519b-3p	MIMAT0002837	0.991633
456	EDA	ENSG00000158813	hsa-miR-518a-5p	MIMAT0005457	0.991617
457	EDA	ENSG00000158813	hsa-miR-527	MIMAT0002862	0.991617
458	CNOT6L	ENSG00000138767	hsa-miR-515-5p	MIMAT0002826	0.991604
459	ELAVL2	ENSG00000107105	hsa-miR-520b-3p	MIMAT0002843	0.991601
460	GJA1	ENSG00000152661	hsa-miR-1911-5p	MIMAT0007885	0.99159
461	ST8SIA5	ENSG00000101638	hsa-miR-6129	MIMAT0024613	0.991525
462	UBE2B	ENSG00000119048	hsa-miR-373-3p	MIMAT0000726	0.991523
463	CRIM1	ENSG00000150938	hsa-miR-520c-3p	MIMAT0002846	0.991515
464	YWHAH	ENSG00000128245	hsa-miR-515-5p	MIMAT0002826	0.991495
465	FGD5	ENSG00000154783	hsa-miR-373-3p	MIMAT0000726	0.991492
466	ATG4A	ENSG00000101844	hsa-miR-515-5p	MIMAT0002826	0.991456
467	NDUFA10	ENSG00000130414	hsa-miR-519e-5p	MIMAT0002828	0.991426
468	PPP3R1	ENSG00000221823	hsa-miR-372-3p	MIMAT0000724	0.991379
469	BRMS1L	ENSG00000100916	hsa-miR-526b-3p	MIMAT0002836	0.991369
470	ULK2	ENSG00000083290	hsa-miR-519e-5p	MIMAT0002828	0.99135
471	HAUS6	ENSG00000147874	hsa-miR-519c-3p	MIMAT0002832	0.991339
472	ESR1	ENSG00000091831	hsa-miR-520b-3p	MIMAT0002843	0.991335
473	BCL11B	ENSG00000127152	hsa-miR-526b-3p	MIMAT0002836	0.991316
474	ESR1	ENSG00000091831	hsa-miR-520c-3p	MIMAT0002846	0.991259
475	ZNF28	ENSG00000198538	hsa-miR-519e-5p	MIMAT0002828	0.991234
476	ZNF431	ENSG00000196705	hsa-miR-519e-5p	MIMAT0002828	0.991201
477	CELF2	ENSG00000048740	hsa-miR-519c-3p	MIMAT0002832	0.991189
478	UNK	ENSG00000132478	hsa-miR-526b-3p	MIMAT0002836	0.991189
479	AMER2	ENSG00000165566	hsa-miR-372-3p	MIMAT0000724	0.991184
480	JARID2	ENSG00000008083	hsa-miR-515-5p	MIMAT0002826	0.991171
481	SLAIN1	ENSG00000139737	hsa-miR-519b-3p	MIMAT0002837	0.991114
482	HRK	ENSG00000135116	hsa-miR-519e-5p	MIMAT0002828	0.991086
483	JPT1	ENSG00000189159	hsa-miR-373-3p	MIMAT0000726	0.991079
484	PAQR8	ENSG00000170915	hsa-miR-515-5p	MIMAT0002826	0.991066
485	SMARCC2	ENSG00000139613	hsa-miR-373-3p	MIMAT0000726	0.991039
486	ME1	ENSG00000065833	hsa-miR-515-5p	MIMAT0002826	0.991001
487	SAMD4A	ENSG00000020577	hsa-miR-518a-5p	MIMAT0005457	0.990971
488	SAMD4A	ENSG00000020577	hsa-miR-527	MIMAT0002862	0.990971
489	C11orf45	ENSG00000174370	hsa-miR-515-5p	MIMAT0002826	0.990949
490	DYRK2	ENSG00000127334	hsa-miR-372-3p	MIMAT0000724	0.990917
491	DENND4A	ENSG00000174485	hsa-miR-519e-5p	MIMAT0002828	0.990899
492	ZNF207	ENSG00000010244	hsa-miR-515-5p	MIMAT0002826	0.990879
493	HECTD2	ENSG00000165338	hsa-miR-526b-3p	MIMAT0002836	0.990833
494	CRIM1	ENSG00000150938	hsa-miR-520b-3p	MIMAT0002843	0.990824
495	IKZF2	ENSG00000030419	hsa-miR-519c-3p	MIMAT0002832	0.990819
496	PTPN4	ENSG00000088179	hsa-miR-519b-3p	MIMAT0002837	0.990811
497	ZNF630	ENSG00000221994	hsa-miR-6129	MIMAT0024613	0.990796
498	ATG16L1	ENSG00000085978	hsa-miR-519b-3p	MIMAT0002837	0.990779
499	SETD5	ENSG00000168137	hsa-miR-519e-5p	MIMAT0002828	0.990759
500	CEP350	ENSG00000135837	hsa-miR-527	MIMAT0002862	0.990697
501	CEP350	ENSG00000135837	hsa-miR-518a-5p	MIMAT0005457	0.990697
502	DCBLD2	ENSG00000057019	hsa-miR-519c-3p	MIMAT0002832	0.990668
503	SOBP	ENSG00000112320	hsa-miR-519c-3p	MIMAT0002832	0.990666
504	HSPH1	ENSG00000120694	hsa-miR-515-5p	MIMAT0002826	0.990625
505	EIF5A2	ENSG00000163577	hsa-miR-519c-3p	MIMAT0002832	0.990618
506	NR3C2	ENSG00000151623	hsa-miR-518a-5p	MIMAT0005457	0.990587
507	NR3C2	ENSG00000151623	hsa-miR-527	MIMAT0002862	0.990587
508	SLAIN1	ENSG00000139737	hsa-miR-519c-3p	MIMAT0002832	0.990578
509	YWHAH	ENSG00000128245	hsa-miR-519e-5p	MIMAT0002828	0.990561
510	ZNF431	ENSG00000196705	hsa-miR-515-5p	MIMAT0002826	0.990535
511	ARID4B	ENSG00000054267	hsa-miR-519b-3p	MIMAT0002837	0.99053
512	AL583836.1	ENSG00000276490	hsa-miR-515-5p	MIMAT0002826	0.990502
513	TRIM48	ENSG00000150244	hsa-miR-3180	MIMAT0018178	0.990466
514	ATP1B2	ENSG00000129244	hsa-miR-6129	MIMAT0024613	0.990418
515	ACVR2B	ENSG00000114739	hsa-miR-515-5p	MIMAT0002826	0.990361
516	ARMC1	ENSG00000104442	hsa-miR-519e-5p	MIMAT0002828	0.990342
517	BAG1	ENSG00000107262	hsa-miR-519e-5p	MIMAT0002828	0.990308
518	ZBTB20	ENSG00000181722	hsa-miR-519c-3p	MIMAT0002832	0.990303
519	RPTN	ENSG00000215853	hsa-miR-11399	MIMAT0044656	0.990296
520	BAHD1	ENSG00000140320	hsa-miR-519c-3p	MIMAT0002832	0.990293
521	PAPOLA	ENSG00000090060	hsa-miR-520c-3p	MIMAT0002846	0.990279
522	CADM1	ENSG00000182985	hsa-miR-11399	MIMAT0044656	0.990254
523	PPP1R3B	ENSG00000173281	hsa-miR-526b-3p	MIMAT0002836	0.990222
524	MAN1C1	ENSG00000117643	hsa-miR-3180	MIMAT0018178	0.990196
525	E2F7	ENSG00000165891	hsa-miR-520b-3p	MIMAT0002843	0.990192
526	IKZF2	ENSG00000030419	hsa-miR-519b-3p	MIMAT0002837	0.990176
527	E2F7	ENSG00000165891	hsa-miR-520c-3p	MIMAT0002846	0.990129
528	PAPOLA	ENSG00000090060	hsa-miR-520b-3p	MIMAT0002843	0.990082
529	RPP14	ENSG00000163684	hsa-miR-518a-5p	MIMAT0005457	0.990075
530	RPP14	ENSG00000163684	hsa-miR-527	MIMAT0002862	0.990075
531	OR52I2	ENSG00000226288	hsa-miR-515-5p	MIMAT0002826	0.990071
532	CSTB	ENSG00000160213	hsa-miR-6129	MIMAT0024613	0.990036
533	FLRT2	ENSG00000185070	hsa-miR-6129	MIMAT0024613	0.990028
534	NDUFA10	ENSG00000130414	hsa-miR-515-5p	MIMAT0002826	0.99002
535	HEG1	ENSG00000173706	hsa-miR-519b-3p	MIMAT0002837	0.990008
536	PGM2L1	ENSG00000165434	hsa-miR-519c-3p	MIMAT0002832	0.990001
537	ACVR2B	ENSG00000114739	hsa-miR-519e-5p	MIMAT0002828	0.99
538	NSMAF	ENSG00000035681	hsa-miR-519e-5p	MIMAT0002828	0.989997
539	OPHN1	ENSG00000079482	hsa-miR-515-5p	MIMAT0002826	0.989926
540	RSF1	ENSG00000048649	hsa-miR-520c-3p	MIMAT0002846	0.989923
541	RSF1	ENSG00000048649	hsa-miR-520b-3p	MIMAT0002843	0.989907
542	SPOPL	ENSG00000144228	hsa-miR-520c-3p	MIMAT0002846	0.989864
543	TAOK2	ENSG00000149930	hsa-miR-526b-3p	MIMAT0002836	0.989844
544	HSPH1	ENSG00000120694	hsa-miR-519e-5p	MIMAT0002828	0.9897
545	DYM	ENSG00000141627	hsa-miR-515-5p	MIMAT0002826	0.989691
546	SEMA7A	ENSG00000138623	hsa-miR-519b-3p	MIMAT0002837	0.989641
547	SPOPL	ENSG00000144228	hsa-miR-520b-3p	MIMAT0002843	0.989615
548	LATS2	ENSG00000150457	hsa-miR-373-3p	MIMAT0000726	0.989605
549	ARMC1	ENSG00000104442	hsa-miR-515-5p	MIMAT0002826	0.989599
550	NPAS3	ENSG00000151322	hsa-miR-526b-3p	MIMAT0002836	0.98959
551	DENND10	ENSG00000119979	hsa-miR-11399	MIMAT0044656	0.989578
552	SUMO2	ENSG00000188612	hsa-miR-519e-5p	MIMAT0002828	0.989574
553	MRPL20	ENSG00000242485	hsa-miR-526b-3p	MIMAT0002836	0.989547
554	ZNFX1	ENSG00000124201	hsa-miR-520c-3p	MIMAT0002846	0.989537
555	TAOK3	ENSG00000135090	hsa-miR-526b-3p	MIMAT0002836	0.98951
556	CELF2	ENSG00000048740	hsa-miR-519b-3p	MIMAT0002837	0.989507
557	FBXL5	ENSG00000118564	hsa-miR-519b-3p	MIMAT0002837	0.9895
558	HAUS6	ENSG00000147874	hsa-miR-519b-3p	MIMAT0002837	0.98947
559	TMEM199	ENSG00000244045	hsa-miR-515-5p	MIMAT0002826	0.989468
560	DDHD1	ENSG00000100523	hsa-miR-373-3p	MIMAT0000726	0.989451
561	KMT2B	ENSG00000272333	hsa-miR-519c-3p	MIMAT0002832	0.989409
562	SLF2	ENSG00000119906	hsa-miR-519e-5p	MIMAT0002828	0.989402
563	NOL7	ENSG00000225921	hsa-miR-520c-3p	MIMAT0002846	0.989391
564	GNB5	ENSG00000069966	hsa-miR-526b-3p	MIMAT0002836	0.989365
565	SH3TC2	ENSG00000169247	hsa-miR-526b-3p	MIMAT0002836	0.989293
566	AKTIP	ENSG00000166971	hsa-miR-526b-3p	MIMAT0002836	0.98927
567	LRRC66	ENSG00000188993	hsa-miR-373-3p	MIMAT0000726	0.989257
568	CD47	ENSG00000196776	hsa-miR-519e-5p	MIMAT0002828	0.989255
569	ARID4B	ENSG00000054267	hsa-miR-519c-3p	MIMAT0002832	0.989253
570	ITSN1	ENSG00000205726	hsa-miR-519e-5p	MIMAT0002828	0.989246
571	CDCA7	ENSG00000144354	hsa-miR-520c-3p	MIMAT0002846	0.989215
572	NR3C1	ENSG00000113580	hsa-miR-519e-5p	MIMAT0002828	0.98921
573	TAOK3	ENSG00000135090	hsa-miR-519c-3p	MIMAT0002832	0.989195
574	MKRN1	ENSG00000133606	hsa-miR-372-3p	MIMAT0000724	0.989149
575	UBE2W	ENSG00000104343	hsa-miR-520c-3p	MIMAT0002846	0.989118
576	FYCO1	ENSG00000163820	hsa-miR-372-3p	MIMAT0000724	0.989091
577	ADCY4	ENSG00000129467	hsa-miR-515-5p	MIMAT0002826	0.989068
578	ENAH	ENSG00000154380	hsa-miR-527	MIMAT0002862	0.989045
579	ENAH	ENSG00000154380	hsa-miR-518a-5p	MIMAT0005457	0.989045
580	OSM	ENSG00000099985	hsa-miR-526b-3p	MIMAT0002836	0.98902
581	UBE2W	ENSG00000104343	hsa-miR-520b-3p	MIMAT0002843	0.988996
582	PCLO	ENSG00000186472	hsa-miR-11399	MIMAT0044656	0.988931
583	ZCCHC9	ENSG00000131732	hsa-miR-515-5p	MIMAT0002826	0.988904
584	PFN2	ENSG00000070087	hsa-miR-526b-3p	MIMAT0002836	0.988902
585	ZNF28	ENSG00000198538	hsa-miR-515-5p	MIMAT0002826	0.988857
586	ULK2	ENSG00000083290	hsa-miR-515-5p	MIMAT0002826	0.988853
587	ADCY4	ENSG00000129467	hsa-miR-519e-5p	MIMAT0002828	0.988803
588	MKRN1	ENSG00000133606	hsa-miR-526b-3p	MIMAT0002836	0.988802
589	FAM102B	ENSG00000162636	hsa-miR-519e-5p	MIMAT0002828	0.988801
590	MAX	ENSG00000125952	hsa-miR-6129	MIMAT0024613	0.988758
591	SLAIN2	ENSG00000109171	hsa-miR-526b-3p	MIMAT0002836	0.988721
592	NR2C2	ENSG00000177463	hsa-miR-520c-3p	MIMAT0002846	0.988701
593	ARID2	ENSG00000189079	hsa-miR-3168	MIMAT0015043	0.988697
594	CILK1	ENSG00000112144	hsa-miR-515-5p	MIMAT0002826	0.988691
595	ZNFX1	ENSG00000124201	hsa-miR-372-3p	MIMAT0000724	0.988664
596	CDCA7	ENSG00000144354	hsa-miR-520b-3p	MIMAT0002843	0.98864
597	HEG1	ENSG00000173706	hsa-miR-519c-3p	MIMAT0002832	0.988638
598	ZBTB20	ENSG00000181722	hsa-miR-519b-3p	MIMAT0002837	0.988636
599	P4HA2	ENSG00000072682	hsa-miR-519e-5p	MIMAT0002828	0.988623
600	RASA1	ENSG00000145715	hsa-miR-372-3p	MIMAT0000724	0.988575
601	ZNFX1	ENSG00000124201	hsa-miR-520b-3p	MIMAT0002843	0.988493
602	FAM83F	ENSG00000133477	hsa-miR-515-5p	MIMAT0002826	0.988468
603	DCBLD2	ENSG00000057019	hsa-miR-519b-3p	MIMAT0002837	0.988416
604	LUC7L3	ENSG00000108848	hsa-miR-1911-5p	MIMAT0007885	0.988387
605	CYP26B1	ENSG00000003137	hsa-miR-372-3p	MIMAT0000724	0.98837
606	SRL	ENSG00000185739	hsa-miR-11399	MIMAT0044656	0.988288
607	DYM	ENSG00000141627	hsa-miR-519e-5p	MIMAT0002828	0.988256
608	AL583836.1	ENSG00000276490	hsa-miR-519e-5p	MIMAT0002828	0.988252
609	TAL2	ENSG00000186051	hsa-miR-519e-5p	MIMAT0002828	0.988222
610	C11orf45	ENSG00000174370	hsa-miR-519e-5p	MIMAT0002828	0.988205
611	EDNRB	ENSG00000136160	hsa-miR-372-3p	MIMAT0000724	0.988202
612	PTPN4	ENSG00000088179	hsa-miR-519c-3p	MIMAT0002832	0.988167
613	ZBTB37	ENSG00000185278	hsa-miR-520c-3p	MIMAT0002846	0.988156
614	CCNJ	ENSG00000107443	hsa-miR-519b-3p	MIMAT0002837	0.988154
615	ZBTB37	ENSG00000185278	hsa-miR-520b-3p	MIMAT0002843	0.988145
616	JPT1	ENSG00000189159	hsa-miR-520c-3p	MIMAT0002846	0.988119
617	CLN5	ENSG00000102805	hsa-miR-519e-5p	MIMAT0002828	0.988104
618	MYT1L	ENSG00000186487	hsa-miR-520c-3p	MIMAT0002846	0.988072
619	GINM1	ENSG00000055211	hsa-miR-526b-3p	MIMAT0002836	0.988049
620	KCNH8	ENSG00000183960	hsa-miR-526b-3p	MIMAT0002836	0.988048
621	ZNF827	ENSG00000151612	hsa-miR-520c-3p	MIMAT0002846	0.988045
622	SLC24A2	ENSG00000155886	hsa-miR-520c-3p	MIMAT0002846	0.988012
623	ZBTB37	ENSG00000185278	hsa-miR-526b-3p	MIMAT0002836	0.987985
624	POGK	ENSG00000143157	hsa-miR-1911-5p	MIMAT0007885	0.987984
625	TSHZ2	ENSG00000182463	hsa-miR-519b-3p	MIMAT0002837	0.987971
626	BSN	ENSG00000164061	hsa-miR-525-5p	MIMAT0002838	0.987946
627	NOL7	ENSG00000225921	hsa-miR-520b-3p	MIMAT0002843	0.987932
628	FAM83F	ENSG00000133477	hsa-miR-519e-5p	MIMAT0002828	0.987878
629	AC009070.1	ENSG00000286221	hsa-miR-515-5p	MIMAT0002826	0.987865
630	GDF11	ENSG00000135414	hsa-miR-6129	MIMAT0024613	0.98782
631	JARID2	ENSG00000008083	hsa-miR-519e-5p	MIMAT0002828	0.98779
632	SLF2	ENSG00000119906	hsa-miR-515-5p	MIMAT0002826	0.987775
633	TTC27	ENSG00000018699	hsa-miR-515-5p	MIMAT0002826	0.987774
634	ZNF107	ENSG00000196247	hsa-miR-515-5p	MIMAT0002826	0.987763
635	TET3	ENSG00000187605	hsa-miR-526b-3p	MIMAT0002836	0.987758
636	BTG3	ENSG00000154640	hsa-miR-519c-3p	MIMAT0002832	0.987749
637	MBNL1	ENSG00000152601	hsa-miR-519c-3p	MIMAT0002832	0.987727
638	KMT5B	ENSG00000110066	hsa-miR-519c-3p	MIMAT0002832	0.987699
639	MYT1L	ENSG00000186487	hsa-miR-520b-3p	MIMAT0002843	0.987675
640	ZBTB20	ENSG00000181722	hsa-miR-518a-5p	MIMAT0005457	0.987669
641	ZBTB20	ENSG00000181722	hsa-miR-527	MIMAT0002862	0.987669
642	DNAJC10	ENSG00000077232	hsa-miR-518a-5p	MIMAT0005457	0.987655
643	DNAJC10	ENSG00000077232	hsa-miR-527	MIMAT0002862	0.987655
644	VLDLR	ENSG00000147852	hsa-miR-520b-3p	MIMAT0002843	0.987623
645	VLDLR	ENSG00000147852	hsa-miR-520c-3p	MIMAT0002846	0.987608
646	TMEM170B	ENSG00000205269	hsa-miR-520c-3p	MIMAT0002846	0.987588
647	PURB	ENSG00000146676	hsa-miR-526b-3p	MIMAT0002836	0.987533
648	ZNF827	ENSG00000151612	hsa-miR-520b-3p	MIMAT0002843	0.987523
649	ITSN1	ENSG00000205726	hsa-miR-515-5p	MIMAT0002826	0.987516
650	SAR1B	ENSG00000152700	hsa-miR-520c-3p	MIMAT0002846	0.987497
651	JPT1	ENSG00000189159	hsa-miR-520b-3p	MIMAT0002843	0.987491
652	ZBTB37	ENSG00000185278	hsa-miR-519c-3p	MIMAT0002832	0.987475
653	RAB22A	ENSG00000124209	hsa-miR-373-3p	MIMAT0000726	0.987381
654	C20orf194	ENSG00000088854	hsa-miR-519e-5p	MIMAT0002828	0.987368
655	DUSP2	ENSG00000158050	hsa-miR-526b-3p	MIMAT0002836	0.987368
656	AGFG1	ENSG00000173744	hsa-miR-518a-5p	MIMAT0005457	0.987339
657	AGFG1	ENSG00000173744	hsa-miR-527	MIMAT0002862	0.987339
658	NR2C2	ENSG00000177463	hsa-miR-520b-3p	MIMAT0002843	0.987328
659	MAP3K2	ENSG00000169967	hsa-miR-519c-3p	MIMAT0002832	0.987292
660	BAHD1	ENSG00000140320	hsa-miR-520b-3p	MIMAT0002843	0.987273
661	PRRG1	ENSG00000130962	hsa-miR-520c-3p	MIMAT0002846	0.987273
662	RPS6KA5	ENSG00000100784	hsa-miR-373-3p	MIMAT0000726	0.987241
663	SLC24A2	ENSG00000155886	hsa-miR-520b-3p	MIMAT0002843	0.987236
664	UBE2B	ENSG00000119048	hsa-miR-515-5p	MIMAT0002826	0.987235
665	OPHN1	ENSG00000079482	hsa-miR-519e-5p	MIMAT0002828	0.987163
666	CCNJ	ENSG00000107443	hsa-miR-519c-3p	MIMAT0002832	0.987128
667	KMT5B	ENSG00000110066	hsa-miR-372-3p	MIMAT0000724	0.987116
668	UBE3D	ENSG00000118420	hsa-miR-515-5p	MIMAT0002826	0.987111
669	RAB22A	ENSG00000124209	hsa-miR-372-3p	MIMAT0000724	0.98711
670	SCN8A	ENSG00000196876	hsa-miR-515-5p	MIMAT0002826	0.987107
671	NR3C1	ENSG00000113580	hsa-miR-515-5p	MIMAT0002826	0.987081
672	SMAD2	ENSG00000175387	hsa-miR-519e-5p	MIMAT0002828	0.987056
673	SLC22A23	ENSG00000137266	hsa-miR-526b-3p	MIMAT0002836	0.987025
674	SLC7A7	ENSG00000155465	hsa-miR-6129	MIMAT0024613	0.987015
675	TMEM170B	ENSG00000205269	hsa-miR-520b-3p	MIMAT0002843	0.987013
676	TP53INP1	ENSG00000164938	hsa-miR-526b-3p	MIMAT0002836	0.98701
677	ARMC8	ENSG00000114098	hsa-miR-373-3p	MIMAT0000726	0.987001
678	ATG16L1	ENSG00000085978	hsa-miR-519c-3p	MIMAT0002832	0.986997
679	KIAA1671	ENSG00000197077	hsa-miR-527	MIMAT0002862	0.986985
680	KIAA1671	ENSG00000197077	hsa-miR-518a-5p	MIMAT0005457	0.986985
681	STRIP2	ENSG00000128578	hsa-miR-526b-3p	MIMAT0002836	0.986968
682	DENND4A	ENSG00000174485	hsa-miR-515-5p	MIMAT0002826	0.986954
683	SERP1	ENSG00000120742	hsa-miR-526b-3p	MIMAT0002836	0.986899
684	EDN3	ENSG00000124205	hsa-miR-515-5p	MIMAT0002826	0.986889
685	ZNF652	ENSG00000198740	hsa-miR-526b-3p	MIMAT0002836	0.986877
686	TTC27	ENSG00000018699	hsa-miR-519e-5p	MIMAT0002828	0.986852
687	LATS2	ENSG00000150457	hsa-miR-520c-3p	MIMAT0002846	0.986783
688	IGFL3	ENSG00000188624	hsa-miR-519e-5p	MIMAT0002828	0.986777
689	UBE3D	ENSG00000118420	hsa-miR-519e-5p	MIMAT0002828	0.986742
690	PURA	ENSG00000185129	hsa-miR-526b-3p	MIMAT0002836	0.986728
691	RPP14	ENSG00000163684	hsa-miR-519e-5p	MIMAT0002828	0.986687
692	PAPOLA	ENSG00000090060	hsa-miR-372-3p	MIMAT0000724	0.986529
693	SMAD2	ENSG00000175387	hsa-miR-372-3p	MIMAT0000724	0.986513
694	RORA	ENSG00000069667	hsa-miR-526b-3p	MIMAT0002836	0.986511
695	PDCD6IP	ENSG00000170248	hsa-miR-515-5p	MIMAT0002826	0.986453
696	PRDM4	ENSG00000110851	hsa-miR-373-3p	MIMAT0000726	0.986444
697	PDE11A	ENSG00000128655	hsa-miR-11399	MIMAT0044656	0.986407
698	TIPRL	ENSG00000143155	hsa-miR-519e-5p	MIMAT0002828	0.986386
699	SEMA7A	ENSG00000138623	hsa-miR-519c-3p	MIMAT0002832	0.986385
700	BAMBI	ENSG00000095739	hsa-miR-526b-3p	MIMAT0002836	0.98638
701	UBASH3B	ENSG00000154127	hsa-miR-519e-5p	MIMAT0002828	0.986372
702	SMAD2	ENSG00000175387	hsa-miR-515-5p	MIMAT0002826	0.986296
703	SAR1B	ENSG00000152700	hsa-miR-520b-3p	MIMAT0002843	0.986288
704	MEIS2	ENSG00000134138	hsa-miR-525-5p	MIMAT0002838	0.986286
705	KMT5B	ENSG00000110066	hsa-miR-519b-3p	MIMAT0002837	0.98623
706	ZBTB18	ENSG00000179456	hsa-miR-519b-3p	MIMAT0002837	0.986228
707	CD69	ENSG00000110848	hsa-miR-519b-3p	MIMAT0002837	0.986218
708	NCR3LG1	ENSG00000188211	hsa-miR-519c-3p	MIMAT0002832	0.986213
709	DOCK10	ENSG00000135905	hsa-miR-518a-5p	MIMAT0005457	0.986198
710	DOCK10	ENSG00000135905	hsa-miR-527	MIMAT0002862	0.986198
711	CHD3	ENSG00000170004	hsa-miR-6129	MIMAT0024613	0.986169
712	MBNL1	ENSG00000152601	hsa-miR-519b-3p	MIMAT0002837	0.98612
713	SH3TC2	ENSG00000169247	hsa-miR-515-5p	MIMAT0002826	0.985993
714	RPL4	ENSG00000174444	hsa-miR-11399	MIMAT0044656	0.985957
715	RPS29	ENSG00000213741	hsa-miR-1911-5p	MIMAT0007885	0.98595
716	ZNF148	ENSG00000163848	hsa-miR-526b-3p	MIMAT0002836	0.985915
717	AL139260.3	ENSG00000274944	hsa-miR-515-5p	MIMAT0002826	0.985889
718	FBXL5	ENSG00000118564	hsa-miR-519c-3p	MIMAT0002832	0.985884
719	OSBPL5	ENSG00000021762	hsa-miR-526b-3p	MIMAT0002836	0.985853
720	MBD2	ENSG00000134046	hsa-miR-526b-3p	MIMAT0002836	0.985833
721	LATS2	ENSG00000150457	hsa-miR-372-3p	MIMAT0000724	0.985828
722	LATS2	ENSG00000150457	hsa-miR-520b-3p	MIMAT0002843	0.985827
723	PLEKHA3	ENSG00000116095	hsa-miR-520b-3p	MIMAT0002843	0.985793
724	KAZALD1	ENSG00000107821	hsa-miR-1247-5p	MIMAT0005899	0.985786
725	UBE2B	ENSG00000119048	hsa-miR-519e-5p	MIMAT0002828	0.985723
726	ELAVL2	ENSG00000107105	hsa-miR-373-3p	MIMAT0000726	0.985721
727	MYCN	ENSG00000134323	hsa-miR-520c-3p	MIMAT0002846	0.985716
728	ISM2	ENSG00000100593	hsa-miR-520c-3p	MIMAT0002846	0.985696
729	FCHO2	ENSG00000157107	hsa-miR-526b-3p	MIMAT0002836	0.98568
730	TIPRL	ENSG00000143155	hsa-miR-515-5p	MIMAT0002826	0.985657
731	ZBTB37	ENSG00000185278	hsa-miR-519b-3p	MIMAT0002837	0.985638
732	MAP3K2	ENSG00000169967	hsa-miR-519b-3p	MIMAT0002837	0.985635
733	SAMD12	ENSG00000177570	hsa-miR-373-3p	MIMAT0000726	0.985614
734	PLEKHA3	ENSG00000116095	hsa-miR-520c-3p	MIMAT0002846	0.985601
735	ATAD2B	ENSG00000119778	hsa-miR-519e-5p	MIMAT0002828	0.985544
736	RFX3	ENSG00000080298	hsa-miR-519c-3p	MIMAT0002832	0.985496
737	MTAP	ENSG00000099810	hsa-miR-526b-3p	MIMAT0002836	0.985466
738	UBE2W	ENSG00000104343	hsa-miR-372-3p	MIMAT0000724	0.985447
739	PIK3CG	ENSG00000105851	hsa-miR-519e-5p	MIMAT0002828	0.985425
740	DAZAP2	ENSG00000183283	hsa-miR-519c-3p	MIMAT0002832	0.985351
741	MICOS10-NBL1	ENSG00000270136	hsa-miR-519e-5p	MIMAT0002828	0.985298
742	MYCN	ENSG00000134323	hsa-miR-520b-3p	MIMAT0002843	0.985288
743	SASH1	ENSG00000111961	hsa-miR-520c-3p	MIMAT0002846	0.985219
744	VLDLR	ENSG00000147852	hsa-miR-373-3p	MIMAT0000726	0.985197
745	WDFY3	ENSG00000163625	hsa-miR-526b-3p	MIMAT0002836	0.985163
746	FICD	ENSG00000198855	hsa-miR-519c-3p	MIMAT0002832	0.985157
747	PDGFRA	ENSG00000134853	hsa-miR-515-5p	MIMAT0002826	0.985139
748	GIPC3	ENSG00000179855	hsa-miR-3168	MIMAT0015043	0.985075
749	DERL2	ENSG00000072849	hsa-miR-526b-3p	MIMAT0002836	0.985038
750	MAGEA11	ENSG00000185247	hsa-miR-515-5p	MIMAT0002826	0.984974
751	PDCD1LG2	ENSG00000197646	hsa-miR-519b-3p	MIMAT0002837	0.984959
752	NUCB2	ENSG00000070081	hsa-miR-519e-5p	MIMAT0002828	0.984951
753	PRRG1	ENSG00000130962	hsa-miR-520b-3p	MIMAT0002843	0.984947
754	TIPARP	ENSG00000163659	hsa-miR-520c-3p	MIMAT0002846	0.984938
755	SLC25A27	ENSG00000153291	hsa-miR-526b-3p	MIMAT0002836	0.98487
756	ISM2	ENSG00000100593	hsa-miR-520b-3p	MIMAT0002843	0.984861
757	FYCO1	ENSG00000163820	hsa-miR-373-3p	MIMAT0000726	0.984846
758	IGFL3	ENSG00000188624	hsa-miR-515-5p	MIMAT0002826	0.984836
759	MTAP	ENSG00000099810	hsa-miR-518a-5p	MIMAT0005457	0.984831
760	MTAP	ENSG00000099810	hsa-miR-527	MIMAT0002862	0.984831
761	LEFTY1	ENSG00000243709	hsa-miR-373-3p	MIMAT0000726	0.984786
762	AGO3	ENSG00000126070	hsa-miR-527	MIMAT0002862	0.984761
763	AGO3	ENSG00000126070	hsa-miR-518a-5p	MIMAT0005457	0.984761
764	ZNFX1	ENSG00000124201	hsa-miR-373-3p	MIMAT0000726	0.984735
765	REV3L	ENSG00000009413	hsa-miR-373-3p	MIMAT0000726	0.984722
766	KMT2B	ENSG00000272333	hsa-miR-519b-3p	MIMAT0002837	0.984692
767	PEX13	ENSG00000162928	hsa-miR-515-5p	MIMAT0002826	0.984635
768	ZKSCAN5	ENSG00000196652	hsa-miR-519e-5p	MIMAT0002828	0.984625
769	POLA2	ENSG00000014138	hsa-miR-519e-5p	MIMAT0002828	0.984624
770	DZIP3	ENSG00000198919	hsa-miR-519e-5p	MIMAT0002828	0.984623
771	RSF1	ENSG00000048649	hsa-miR-373-3p	MIMAT0000726	0.984592
772	PGM2L1	ENSG00000165434	hsa-miR-519b-3p	MIMAT0002837	0.984533
773	CACNA2D1	ENSG00000153956	hsa-miR-518a-5p	MIMAT0005457	0.984524
774	CACNA2D1	ENSG00000153956	hsa-miR-527	MIMAT0002862	0.984524
775	KHNYN	ENSG00000100441	hsa-miR-519e-5p	MIMAT0002828	0.984489
776	DERL2	ENSG00000072849	hsa-miR-373-3p	MIMAT0000726	0.984439
777	KMT2A	ENSG00000118058	hsa-miR-519c-3p	MIMAT0002832	0.984379
778	TOPORS	ENSG00000197579	hsa-miR-519c-3p	MIMAT0002832	0.984351
779	EBF4	ENSG00000088881	hsa-miR-515-5p	MIMAT0002826	0.984343
780	EPHA5	ENSG00000145242	hsa-miR-520c-3p	MIMAT0002846	0.984337
781	PURA	ENSG00000185129	hsa-miR-372-3p	MIMAT0000724	0.984332
782	MTUS1	ENSG00000129422	hsa-miR-373-3p	MIMAT0000726	0.984331
783	NAV1	ENSG00000134369	hsa-miR-515-5p	MIMAT0002826	0.984323
784	ANKRD50	ENSG00000151458	hsa-miR-526b-3p	MIMAT0002836	0.98432
785	BABAM2	ENSG00000158019	hsa-miR-6129	MIMAT0024613	0.984309
786	CORT	ENSG00000241563	hsa-miR-11399	MIMAT0044656	0.984234
787	TRPC6	ENSG00000137672	hsa-miR-519e-5p	MIMAT0002828	0.984233
788	PPP6C	ENSG00000119414	hsa-miR-526b-3p	MIMAT0002836	0.984231
789	ZNF704	ENSG00000164684	hsa-miR-526b-3p	MIMAT0002836	0.984208
790	PDCD1LG2	ENSG00000197646	hsa-miR-519c-3p	MIMAT0002832	0.984198
791	FAM102B	ENSG00000162636	hsa-miR-515-5p	MIMAT0002826	0.984185
792	AC009070.1	ENSG00000286221	hsa-miR-519e-5p	MIMAT0002828	0.984163
793	MEF2D	ENSG00000116604	hsa-miR-519e-5p	MIMAT0002828	0.984124
794	CROT	ENSG00000005469	hsa-miR-372-3p	MIMAT0000724	0.984107
795	FRMPD3	ENSG00000147234	hsa-miR-6129	MIMAT0024613	0.984084
796	OSGEPL1	ENSG00000128694	hsa-miR-515-5p	MIMAT0002826	0.984058
797	PKD2	ENSG00000118762	hsa-miR-519b-3p	MIMAT0002837	0.984029
798	PLAGL2	ENSG00000126003	hsa-miR-520c-3p	MIMAT0002846	0.984023
799	CAMK4	ENSG00000152495	hsa-miR-11399	MIMAT0044656	0.983962
800	STK17B	ENSG00000081320	hsa-miR-520c-3p	MIMAT0002846	0.983952
801	OSGEPL1	ENSG00000128694	hsa-miR-519e-5p	MIMAT0002828	0.983913
802	ARPP19	ENSG00000128989	hsa-miR-518a-5p	MIMAT0005457	0.983913
803	ARPP19	ENSG00000128989	hsa-miR-527	MIMAT0002862	0.983913
804	PTMS	ENSG00000159335	hsa-miR-6129	MIMAT0024613	0.983906
805	CDCA7	ENSG00000144354	hsa-miR-373-3p	MIMAT0000726	0.9839
806	PIK3CG	ENSG00000105851	hsa-miR-515-5p	MIMAT0002826	0.983892
807	ACOT11	ENSG00000162390	hsa-miR-372-3p	MIMAT0000724	0.983853
808	HIPK3	ENSG00000110422	hsa-miR-520c-3p	MIMAT0002846	0.983851
809	HIPK3	ENSG00000110422	hsa-miR-520b-3p	MIMAT0002843	0.983848
810	ETV1	ENSG00000006468	hsa-miR-526b-3p	MIMAT0002836	0.98382
811	CXCL8	ENSG00000169429	hsa-miR-526b-3p	MIMAT0002836	0.983804
812	SAR1B	ENSG00000152700	hsa-miR-526b-3p	MIMAT0002836	0.983786
813	ROCK2	ENSG00000134318	hsa-miR-526b-3p	MIMAT0002836	0.98376
814	SREK1IP1	ENSG00000153006	hsa-miR-518a-5p	MIMAT0005457	0.983756
815	SREK1IP1	ENSG00000153006	hsa-miR-527	MIMAT0002862	0.983756
816	BOLA2	ENSG00000183336	hsa-miR-519e-5p	MIMAT0002828	0.983726
817	ZNF512B	ENSG00000196700	hsa-miR-526b-3p	MIMAT0002836	0.983695
818	DYNC1LI2	ENSG00000135720	hsa-miR-519b-3p	MIMAT0002837	0.983656
819	MTAP	ENSG00000099810	hsa-miR-520b-3p	MIMAT0002843	0.983616
820	P4HA2	ENSG00000072682	hsa-miR-515-5p	MIMAT0002826	0.983591
821	SLC6A5	ENSG00000165970	hsa-miR-526b-3p	MIMAT0002836	0.983557
822	ZNF415	ENSG00000170954	hsa-miR-515-5p	MIMAT0002826	0.983494
823	TET3	ENSG00000187605	hsa-miR-6129	MIMAT0024613	0.983428
824	ZKSCAN5	ENSG00000196652	hsa-miR-515-5p	MIMAT0002826	0.983357
825	NCR3LG1	ENSG00000188211	hsa-miR-519b-3p	MIMAT0002837	0.983335
826	CAMTA1	ENSG00000171735	hsa-miR-519b-3p	MIMAT0002837	0.983335
827	ZFYVE26	ENSG00000072121	hsa-miR-526b-3p	MIMAT0002836	0.983312
828	MEF2D	ENSG00000116604	hsa-miR-515-5p	MIMAT0002826	0.983309
829	AC004997.1	ENSG00000248751	hsa-miR-6129	MIMAT0024613	0.983301
830	VTA1	ENSG00000009844	hsa-miR-6129	MIMAT0024613	0.983281
831	DGKH	ENSG00000102780	hsa-miR-519c-3p	MIMAT0002832	0.983252
832	RRM1	ENSG00000167325	hsa-miR-515-5p	MIMAT0002826	0.98323
833	BAHD1	ENSG00000140320	hsa-miR-519b-3p	MIMAT0002837	0.983221
834	GRIN2B	ENSG00000273079	hsa-miR-519e-5p	MIMAT0002828	0.983207
835	GRIN2B	ENSG00000273079	hsa-miR-515-5p	MIMAT0002826	0.9832
836	SSH2	ENSG00000141298	hsa-miR-526b-3p	MIMAT0002836	0.983198
837	LCLAT1	ENSG00000172954	hsa-miR-519c-3p	MIMAT0002832	0.983148
838	MTAP	ENSG00000099810	hsa-miR-520c-3p	MIMAT0002846	0.983123
839	LRRC7	ENSG00000033122	hsa-miR-527	MIMAT0002862	0.983107
840	LRRC7	ENSG00000033122	hsa-miR-518a-5p	MIMAT0005457	0.983107
841	TRPV6	ENSG00000165125	hsa-miR-526b-3p	MIMAT0002836	0.983046
842	PHC3	ENSG00000173889	hsa-miR-526b-3p	MIMAT0002836	0.983027
843	TBC1D8B	ENSG00000133138	hsa-miR-526b-3p	MIMAT0002836	0.982995
844	BAG1	ENSG00000107262	hsa-miR-515-5p	MIMAT0002826	0.982984
845	RBBP7	ENSG00000102054	hsa-miR-520c-3p	MIMAT0002846	0.982918
846	PCBD2	ENSG00000132570	hsa-miR-519e-5p	MIMAT0002828	0.982908
847	EIF5A2	ENSG00000163577	hsa-miR-519b-3p	MIMAT0002837	0.982873
848	ENTPD1	ENSG00000138185	hsa-miR-11399	MIMAT0044656	0.982838
849	EPHA5	ENSG00000145242	hsa-miR-372-3p	MIMAT0000724	0.982837
850	CDK18	ENSG00000117266	hsa-miR-11399	MIMAT0044656	0.982771
851	CLPB	ENSG00000162129	hsa-miR-11399	MIMAT0044656	0.982724
852	SALL1	ENSG00000103449	hsa-miR-526b-3p	MIMAT0002836	0.98272
853	KCNN2	ENSG00000080709	hsa-miR-519b-3p	MIMAT0002837	0.982653
854	ATAD2B	ENSG00000119778	hsa-miR-515-5p	MIMAT0002826	0.982638
855	ZBTB18	ENSG00000179456	hsa-miR-519c-3p	MIMAT0002832	0.982619
856	USP31	ENSG00000103404	hsa-miR-519b-3p	MIMAT0002837	0.982584
857	MAGEA11	ENSG00000185247	hsa-miR-519e-5p	MIMAT0002828	0.982574
858	CEMIP2	ENSG00000135048	hsa-miR-519e-5p	MIMAT0002828	0.982548
859	MOSPD2	ENSG00000130150	hsa-miR-520b-3p	MIMAT0002843	0.982536
860	MOSPD2	ENSG00000130150	hsa-miR-520c-3p	MIMAT0002846	0.982536
861	DUSP2	ENSG00000158050	hsa-miR-372-3p	MIMAT0000724	0.982505
862	ZNF415	ENSG00000170954	hsa-miR-519e-5p	MIMAT0002828	0.9825
863	MBD2	ENSG00000134046	hsa-miR-520c-3p	MIMAT0002846	0.982469
864	PLAGL2	ENSG00000126003	hsa-miR-520b-3p	MIMAT0002843	0.982433
865	STK17B	ENSG00000081320	hsa-miR-520b-3p	MIMAT0002843	0.982426
866	FGF12	ENSG00000114279	hsa-miR-515-5p	MIMAT0002826	0.982419
867	MBD2	ENSG00000134046	hsa-miR-520b-3p	MIMAT0002843	0.982403
868	ROCK2	ENSG00000134318	hsa-miR-372-3p	MIMAT0000724	0.982396
869	CEP192	ENSG00000101639	hsa-miR-519e-5p	MIMAT0002828	0.982394
870	SDR16C5	ENSG00000170786	hsa-miR-515-5p	MIMAT0002826	0.982349
871	AL139260.3	ENSG00000274944	hsa-miR-519e-5p	MIMAT0002828	0.982308
872	FLRT2	ENSG00000185070	hsa-miR-519e-5p	MIMAT0002828	0.982282
873	UNK	ENSG00000132478	hsa-miR-373-3p	MIMAT0000726	0.98226
874	PDGFRA	ENSG00000134853	hsa-miR-519e-5p	MIMAT0002828	0.982255
875	RNF150	ENSG00000170153	hsa-miR-526b-3p	MIMAT0002836	0.982247
876	NAV1	ENSG00000134369	hsa-miR-519e-5p	MIMAT0002828	0.982242
877	IKZF2	ENSG00000030419	hsa-miR-519e-5p	MIMAT0002828	0.982103
878	NMNAT3	ENSG00000163864	hsa-miR-3168	MIMAT0015043	0.982099
879	AC010547.4	ENSG00000261611	hsa-miR-515-5p	MIMAT0002826	0.982097
880	AC010615.4	ENSG00000269237	hsa-miR-372-3p	MIMAT0000724	0.982049
881	UBE2J1	ENSG00000198833	hsa-miR-526b-3p	MIMAT0002836	0.982028
882	TUG1	ENSG00000253352	hsa-miR-11399	MIMAT0044656	0.982
883	TIPARP	ENSG00000163659	hsa-miR-520b-3p	MIMAT0002843	0.981988
884	CEP192	ENSG00000101639	hsa-miR-515-5p	MIMAT0002826	0.981987
885	EPHA5	ENSG00000145242	hsa-miR-520b-3p	MIMAT0002843	0.981921
886	SLTM	ENSG00000137776	hsa-miR-519e-5p	MIMAT0002828	0.981892
887	LRRC32	ENSG00000137507	hsa-miR-519e-5p	MIMAT0002828	0.981856
888	PPARA	ENSG00000186951	hsa-miR-526b-3p	MIMAT0002836	0.981855
889	RSBN1	ENSG00000081019	hsa-miR-372-3p	MIMAT0000724	0.981841
890	SEMA7A	ENSG00000138623	hsa-miR-526b-3p	MIMAT0002836	0.981773
891	POU2AF1	ENSG00000110777	hsa-miR-525-5p	MIMAT0002838	0.981709
892	SLC24A2	ENSG00000155886	hsa-miR-373-3p	MIMAT0000726	0.981681
893	SOCS6	ENSG00000170677	hsa-miR-519b-3p	MIMAT0002837	0.98167
894	C2CD2	ENSG00000157617	hsa-miR-372-3p	MIMAT0000724	0.981646
895	RBBP7	ENSG00000102054	hsa-miR-520b-3p	MIMAT0002843	0.981631
896	BRWD1	ENSG00000185658	hsa-miR-520c-3p	MIMAT0002846	0.98161
897	PPP1R3B	ENSG00000173281	hsa-miR-519c-3p	MIMAT0002832	0.981598
898	RASSF2	ENSG00000101265	hsa-miR-526b-3p	MIMAT0002836	0.981592
899	SLTM	ENSG00000137776	hsa-miR-515-5p	MIMAT0002826	0.98159
900	EPHA5	ENSG00000145242	hsa-miR-526b-3p	MIMAT0002836	0.981565
901	NFIB	ENSG00000147862	hsa-miR-520b-3p	MIMAT0002843	0.981552
902	NPAS2	ENSG00000170485	hsa-miR-519c-3p	MIMAT0002832	0.981533
903	TOX3	ENSG00000103460	hsa-miR-519c-3p	MIMAT0002832	0.981522
904	INO80C	ENSG00000153391	hsa-miR-519e-5p	MIMAT0002828	0.981466
905	ABCA1	ENSG00000165029	hsa-miR-520c-3p	MIMAT0002846	0.981451
906	SASH1	ENSG00000111961	hsa-miR-520b-3p	MIMAT0002843	0.981446
907	SLITRK3	ENSG00000121871	hsa-miR-519e-5p	MIMAT0002828	0.981375
908	NFIB	ENSG00000147862	hsa-miR-520c-3p	MIMAT0002846	0.98137
909	CHAF1A	ENSG00000167670	hsa-miR-526b-3p	MIMAT0002836	0.981368
910	TEAD1	ENSG00000187079	hsa-miR-518a-5p	MIMAT0005457	0.981348
911	TEAD1	ENSG00000187079	hsa-miR-527	MIMAT0002862	0.981348
912	FYCO1	ENSG00000163820	hsa-miR-519b-3p	MIMAT0002837	0.981316
913	USP31	ENSG00000103404	hsa-miR-519c-3p	MIMAT0002832	0.981305
914	AC010547.4	ENSG00000261611	hsa-miR-519e-5p	MIMAT0002828	0.981265
915	YEATS4	ENSG00000127337	hsa-miR-6129	MIMAT0024613	0.981223
916	CAMTA1	ENSG00000171735	hsa-miR-519c-3p	MIMAT0002832	0.981216
917	BRWD1	ENSG00000185658	hsa-miR-520b-3p	MIMAT0002843	0.981204
918	CBLIF	ENSG00000134812	hsa-miR-515-5p	MIMAT0002826	0.981184
919	ZNF365	ENSG00000138311	hsa-miR-515-5p	MIMAT0002826	0.981159
920	USP42	ENSG00000106346	hsa-miR-520c-3p	MIMAT0002846	0.981157
921	GEMIN5	ENSG00000082516	hsa-miR-519e-5p	MIMAT0002828	0.981153
922	RSPO3	ENSG00000146374	hsa-miR-519e-5p	MIMAT0002828	0.98114
923	FGF12	ENSG00000114279	hsa-miR-519e-5p	MIMAT0002828	0.981115
924	ABCA1	ENSG00000165029	hsa-miR-520b-3p	MIMAT0002843	0.981095
925	PEX13	ENSG00000162928	hsa-miR-519e-5p	MIMAT0002828	0.981076
926	SOCS6	ENSG00000170677	hsa-miR-519c-3p	MIMAT0002832	0.981071
927	ZNF365	ENSG00000138311	hsa-miR-519e-5p	MIMAT0002828	0.981034
928	FAM162A	ENSG00000114023	hsa-miR-515-5p	MIMAT0002826	0.981032
929	MATR3	ENSG00000280987	hsa-miR-519e-5p	MIMAT0002828	0.981032
930	DYNC1LI2	ENSG00000135720	hsa-miR-526b-3p	MIMAT0002836	0.981031
931	FLRT2	ENSG00000185070	hsa-miR-515-5p	MIMAT0002826	0.981031
932	SH3TC2	ENSG00000169247	hsa-miR-519e-5p	MIMAT0002828	0.980997
933	OXR1	ENSG00000164830	hsa-miR-372-3p	MIMAT0000724	0.980951
934	RSPO3	ENSG00000146374	hsa-miR-515-5p	MIMAT0002826	0.980946
935	ELK4	ENSG00000158711	hsa-miR-526b-3p	MIMAT0002836	0.980912
936	RAB11FIP5	ENSG00000135631	hsa-miR-372-3p	MIMAT0000724	0.980908
937	BRWD1	ENSG00000185658	hsa-miR-526b-3p	MIMAT0002836	0.98083
938	USP42	ENSG00000106346	hsa-miR-520b-3p	MIMAT0002843	0.980795
939	RGMB	ENSG00000174136	hsa-miR-520c-3p	MIMAT0002846	0.980781
940	SMARCC2	ENSG00000139613	hsa-miR-520c-3p	MIMAT0002846	0.980774
941	IKBKB	ENSG00000104365	hsa-miR-515-5p	MIMAT0002826	0.980756
942	CLNK	ENSG00000109684	hsa-miR-515-5p	MIMAT0002826	0.980741
943	ARPC2	ENSG00000163466	hsa-miR-518a-5p	MIMAT0005457	0.980738
944	ARPC2	ENSG00000163466	hsa-miR-527	MIMAT0002862	0.980738
945	NR2C2	ENSG00000177463	hsa-miR-372-3p	MIMAT0000724	0.980687
946	PCBD2	ENSG00000132570	hsa-miR-515-5p	MIMAT0002826	0.980685
947	UBASH3B	ENSG00000154127	hsa-miR-515-5p	MIMAT0002826	0.980638
948	ZNF107	ENSG00000196247	hsa-miR-519e-5p	MIMAT0002828	0.980603
949	SLC41A1	ENSG00000133065	hsa-miR-525-5p	MIMAT0002838	0.980602
950	VLDLR	ENSG00000147852	hsa-miR-372-3p	MIMAT0000724	0.980538
951	LZIC	ENSG00000162441	hsa-miR-519e-5p	MIMAT0002828	0.980524
952	RASA1	ENSG00000145715	hsa-miR-520c-3p	MIMAT0002846	0.980492
953	E2F7	ENSG00000165891	hsa-miR-372-3p	MIMAT0000724	0.980488
954	SEMA4B	ENSG00000185033	hsa-miR-519b-3p	MIMAT0002837	0.980457
955	ZNF727	ENSG00000214652	hsa-miR-519e-5p	MIMAT0002828	0.980455
956	DENND5B	ENSG00000170456	hsa-miR-526b-3p	MIMAT0002836	0.980432
957	MYCN	ENSG00000134323	hsa-miR-372-3p	MIMAT0000724	0.980392
958	CHRD	ENSG00000090539	hsa-miR-519e-5p	MIMAT0002828	0.980359
959	SLITRK3	ENSG00000121871	hsa-miR-519b-3p	MIMAT0002837	0.980325
960	LCLAT1	ENSG00000172954	hsa-miR-519b-3p	MIMAT0002837	0.980315
961	SPANXN1	ENSG00000203923	hsa-miR-11399	MIMAT0044656	0.980267
962	ZNF138	ENSG00000197008	hsa-miR-519e-5p	MIMAT0002828	0.980224
963	PCDHA12	ENSG00000251664	hsa-miR-526b-3p	MIMAT0002836	0.980224
964	RASA1	ENSG00000145715	hsa-miR-520b-3p	MIMAT0002843	0.980143
965	RRM1	ENSG00000167325	hsa-miR-519e-5p	MIMAT0002828	0.980133
966	TNKS1BP1	ENSG00000149115	hsa-miR-519c-3p	MIMAT0002832	0.980107
967	AC009779.3	ENSG00000258311	hsa-miR-11399	MIMAT0044656	0.980087
968	HECTD2	ENSG00000165338	hsa-miR-520c-3p	MIMAT0002846	0.980085
969	RTF1	ENSG00000137815	hsa-miR-519e-5p	MIMAT0002828	0.980077
970	EPC2	ENSG00000135999	hsa-miR-515-5p	MIMAT0002826	0.980077
971	PLAGL2	ENSG00000126003	hsa-miR-372-3p	MIMAT0000724	0.98004
972	FGD5	ENSG00000154783	hsa-miR-526b-3p	MIMAT0002836	0.979964
973	MAP11	ENSG00000146826	hsa-miR-372-3p	MIMAT0000724	0.97995
974	FICD	ENSG00000198855	hsa-miR-519b-3p	MIMAT0002837	0.979934
975	PIANP	ENSG00000139200	hsa-miR-6129	MIMAT0024613	0.979919
976	SPRED1	ENSG00000166068	hsa-miR-526b-3p	MIMAT0002836	0.979911
977	C20orf194	ENSG00000088854	hsa-miR-515-5p	MIMAT0002826	0.979908
978	RPS6KA5	ENSG00000100784	hsa-miR-518a-5p	MIMAT0005457	0.979878
979	RPS6KA5	ENSG00000100784	hsa-miR-527	MIMAT0002862	0.979878
980	IKBKB	ENSG00000104365	hsa-miR-519e-5p	MIMAT0002828	0.979867
981	NPAS2	ENSG00000170485	hsa-miR-526b-3p	MIMAT0002836	0.979867
982	KHNYN	ENSG00000100441	hsa-miR-515-5p	MIMAT0002826	0.979852
983	ACOT11	ENSG00000162390	hsa-miR-520b-3p	MIMAT0002843	0.979832
984	DMRT3	ENSG00000064218	hsa-miR-519c-3p	MIMAT0002832	0.979826
985	PRRG1	ENSG00000130962	hsa-miR-372-3p	MIMAT0000724	0.979823
986	ACOT11	ENSG00000162390	hsa-miR-520c-3p	MIMAT0002846	0.979756
987	FZD3	ENSG00000104290	hsa-miR-526b-3p	MIMAT0002836	0.979755
988	NUCB2	ENSG00000070081	hsa-miR-515-5p	MIMAT0002826	0.979748
989	CEMIP2	ENSG00000135048	hsa-miR-515-5p	MIMAT0002826	0.979745
990	LRRC32	ENSG00000137507	hsa-miR-515-5p	MIMAT0002826	0.979741
991	SDR42E2	ENSG00000183921	hsa-miR-3180-3p	MIMAT0015058	0.979732
992	LIN52	ENSG00000205659	hsa-miR-372-3p	MIMAT0000724	0.9797
993	CAMK2N1	ENSG00000162545	hsa-miR-526b-3p	MIMAT0002836	0.979697
994	PKD2	ENSG00000118762	hsa-miR-519c-3p	MIMAT0002832	0.979682
995	SDR16C5	ENSG00000170786	hsa-miR-519e-5p	MIMAT0002828	0.97963
996	DAZAP2	ENSG00000183283	hsa-miR-373-3p	MIMAT0000726	0.979568
997	ERVV-2	ENSG00000268964	hsa-miR-3180-3p	MIMAT0015058	0.979554
998	MATR3	ENSG00000280987	hsa-miR-515-5p	MIMAT0002826	0.979466
999	SLAIN2	ENSG00000109171	hsa-miR-372-3p	MIMAT0000724	0.979466
1000	IPO5	ENSG00000065150	hsa-miR-525-5p	MIMAT0002838	0.979447
1001	CYSLTR1	ENSG00000173198	hsa-miR-519e-5p	MIMAT0002828	0.979435
1002	L3MBTL1	ENSG00000185513	hsa-miR-526b-3p	MIMAT0002836	0.979409
1003	LGI3	ENSG00000168481	hsa-miR-3180	MIMAT0018178	0.979407
1004	STK17B	ENSG00000081320	hsa-miR-372-3p	MIMAT0000724	0.979393
1005	ABCA1	ENSG00000165029	hsa-miR-372-3p	MIMAT0000724	0.979346
1006	TNRC6B	ENSG00000100354	hsa-miR-526b-3p	MIMAT0002836	0.979329
1007	FRMD4A	ENSG00000151474	hsa-miR-373-3p	MIMAT0000726	0.979307
1008	GLIS3	ENSG00000107249	hsa-miR-520b-3p	MIMAT0002843	0.979274
1009	SKOR1	ENSG00000188779	hsa-miR-372-3p	MIMAT0000724	0.979256
1010	MBD2	ENSG00000134046	hsa-miR-373-3p	MIMAT0000726	0.979254
1011	DUSP3	ENSG00000108861	hsa-miR-519e-5p	MIMAT0002828	0.979242
1012	BTG3	ENSG00000154640	hsa-miR-519b-3p	MIMAT0002837	0.979201
1013	HECTD2	ENSG00000165338	hsa-miR-520b-3p	MIMAT0002843	0.979147
1014	GLIS3	ENSG00000107249	hsa-miR-520c-3p	MIMAT0002846	0.979111
1015	C12orf76	ENSG00000174456	hsa-miR-11399	MIMAT0044656	0.979075
1016	ZFYVE9	ENSG00000157077	hsa-miR-519b-3p	MIMAT0002837	0.97907
1017	L3MBTL3	ENSG00000198945	hsa-miR-518a-5p	MIMAT0005457	0.979068
1018	L3MBTL3	ENSG00000198945	hsa-miR-527	MIMAT0002862	0.979068
1019	CRIM1	ENSG00000150938	hsa-miR-372-3p	MIMAT0000724	0.979051
1020	RGMB	ENSG00000174136	hsa-miR-520b-3p	MIMAT0002843	0.979003
1021	SLC35F3	ENSG00000183780	hsa-miR-11399	MIMAT0044656	0.978985
1022	TSHZ3	ENSG00000121297	hsa-miR-373-3p	MIMAT0000726	0.978911
1023	ENPP5	ENSG00000112796	hsa-miR-519b-3p	MIMAT0002837	0.978827
1024	PTPN3	ENSG00000070159	hsa-miR-526b-3p	MIMAT0002836	0.978821
1025	RRAGD	ENSG00000025039	hsa-miR-372-3p	MIMAT0000724	0.978757
1026	EPHA5	ENSG00000145242	hsa-miR-519b-3p	MIMAT0002837	0.978743
1027	LAMA3	ENSG00000053747	hsa-miR-526b-3p	MIMAT0002836	0.978741
1028	ZNF148	ENSG00000163848	hsa-miR-520b-3p	MIMAT0002843	0.978736
1029	NKAIN3	ENSG00000185942	hsa-miR-527	MIMAT0002862	0.978711
1030	NKAIN3	ENSG00000185942	hsa-miR-518a-5p	MIMAT0005457	0.978711
1031	ZNF148	ENSG00000163848	hsa-miR-520c-3p	MIMAT0002846	0.978706
1032	CDC37L1	ENSG00000106993	hsa-miR-519b-3p	MIMAT0002837	0.978701
1033	PRDM4	ENSG00000110851	hsa-miR-520c-3p	MIMAT0002846	0.978678
1034	SSH2	ENSG00000141298	hsa-miR-519b-3p	MIMAT0002837	0.97866
1035	RUFY2	ENSG00000204130	hsa-miR-519c-3p	MIMAT0002832	0.97865
1036	FOXF2	ENSG00000137273	hsa-miR-519b-3p	MIMAT0002837	0.97864
1037	ZNF800	ENSG00000048405	hsa-miR-373-3p	MIMAT0000726	0.978606
1038	DDHD1	ENSG00000100523	hsa-miR-515-5p	MIMAT0002826	0.978519
1039	MAPRE1	ENSG00000101367	hsa-miR-519e-5p	MIMAT0002828	0.978496
1040	CAMKMT	ENSG00000143919	hsa-miR-6129	MIMAT0024613	0.978419
1041	ZBTB7A	ENSG00000178951	hsa-miR-519b-3p	MIMAT0002837	0.978351
1042	PRDM4	ENSG00000110851	hsa-miR-520b-3p	MIMAT0002843	0.97835
1043	TYW3	ENSG00000162623	hsa-miR-11399	MIMAT0044656	0.978341
1044	SLITRK3	ENSG00000121871	hsa-miR-515-5p	MIMAT0002826	0.978334
1045	DYNC1LI2	ENSG00000135720	hsa-miR-519c-3p	MIMAT0002832	0.97833
1046	SMARCC2	ENSG00000139613	hsa-miR-520b-3p	MIMAT0002843	0.978297
1047	CBLIF	ENSG00000134812	hsa-miR-519e-5p	MIMAT0002828	0.978237
1048	TLX1	ENSG00000107807	hsa-miR-519b-3p	MIMAT0002837	0.978199
1049	C14orf28	ENSG00000179476	hsa-miR-526b-3p	MIMAT0002836	0.978193
1050	FMR1	ENSG00000102081	hsa-miR-519c-3p	MIMAT0002832	0.97819
1051	ARMC8	ENSG00000114098	hsa-miR-372-3p	MIMAT0000724	0.978173
1052	CALCOCO2	ENSG00000136436	hsa-miR-11399	MIMAT0044656	0.978165
1053	CPSF6	ENSG00000111605	hsa-miR-526b-3p	MIMAT0002836	0.978156
1054	ST8SIA2	ENSG00000140557	hsa-miR-520b-3p	MIMAT0002843	0.978149
1055	MROH7	ENSG00000184313	hsa-miR-525-5p	MIMAT0002838	0.978135
1056	ZFP91-CNTF	ENSG00000255073	hsa-miR-11399	MIMAT0044656	0.978082
1057	ST8SIA2	ENSG00000140557	hsa-miR-520c-3p	MIMAT0002846	0.978021
1058	ZNF813	ENSG00000198346	hsa-miR-515-5p	MIMAT0002826	0.977975
1059	ZNF813	ENSG00000198346	hsa-miR-519e-5p	MIMAT0002828	0.977915
1060	DAB1	ENSG00000173406	hsa-miR-6129	MIMAT0024613	0.977912
1061	PAPOLA	ENSG00000090060	hsa-miR-373-3p	MIMAT0000726	0.977904
1062	ROCK2	ENSG00000134318	hsa-miR-373-3p	MIMAT0000726	0.977862
1063	NPAS2	ENSG00000170485	hsa-miR-519b-3p	MIMAT0002837	0.977837
1064	CREBRF	ENSG00000164463	hsa-miR-373-3p	MIMAT0000726	0.977827
1065	ZSCAN12	ENSG00000158691	hsa-miR-525-5p	MIMAT0002838	0.9778
1066	NCR3LG1	ENSG00000188211	hsa-miR-373-3p	MIMAT0000726	0.977795
1067	PHKA1	ENSG00000067177	hsa-miR-520c-3p	MIMAT0002846	0.977786
1068	SLITRK3	ENSG00000121871	hsa-miR-519c-3p	MIMAT0002832	0.977777
1069	GRIA4	ENSG00000152578	hsa-miR-515-5p	MIMAT0002826	0.977758
1070	LGI3	ENSG00000168481	hsa-miR-3180-3p	MIMAT0015058	0.977731
1071	DZIP3	ENSG00000198919	hsa-miR-515-5p	MIMAT0002826	0.977701
1072	BMPR2	ENSG00000204217	hsa-miR-519c-3p	MIMAT0002832	0.977686
1073	NCR3LG1	ENSG00000188211	hsa-miR-11399	MIMAT0044656	0.977665
1074	YIPF4	ENSG00000119820	hsa-miR-515-5p	MIMAT0002826	0.977657
1075	ERVV-2	ENSG00000268964	hsa-miR-3180	MIMAT0018178	0.977656
1076	ELMOD1	ENSG00000110675	hsa-miR-6129	MIMAT0024613	0.977644
1077	DDHD1	ENSG00000100523	hsa-miR-519e-5p	MIMAT0002828	0.977589
1078	XDH	ENSG00000158125	hsa-miR-11399	MIMAT0044656	0.977588
1079	HAUS8	ENSG00000131351	hsa-miR-372-3p	MIMAT0000724	0.977568
1080	ZBTB7A	ENSG00000178951	hsa-miR-520b-3p	MIMAT0002843	0.977559
1081	ISM2	ENSG00000100593	hsa-miR-372-3p	MIMAT0000724	0.977556
1082	ISL1	ENSG00000016082	hsa-miR-519e-5p	MIMAT0002828	0.977541
1083	NABP1	ENSG00000173559	hsa-miR-519c-3p	MIMAT0002832	0.9775
1084	AC011473.4	ENSG00000269741	hsa-miR-3180	MIMAT0018178	0.977448
1085	SLC40A1	ENSG00000138449	hsa-miR-372-3p	MIMAT0000724	0.977428
1086	MED12	ENSG00000184634	hsa-miR-527	MIMAT0002862	0.977416
1087	MED12	ENSG00000184634	hsa-miR-518a-5p	MIMAT0005457	0.977416
1088	ZNF138	ENSG00000197008	hsa-miR-515-5p	MIMAT0002826	0.97737
1089	AR	ENSG00000169083	hsa-miR-11399	MIMAT0044656	0.977367
1090	ZBTB7A	ENSG00000178951	hsa-miR-520c-3p	MIMAT0002846	0.977363
1091	GPR137C	ENSG00000180998	hsa-miR-520c-3p	MIMAT0002846	0.977358
1092	TANC2	ENSG00000170921	hsa-miR-519c-3p	MIMAT0002832	0.977344
1093	KIF5A	ENSG00000155980	hsa-miR-519c-3p	MIMAT0002832	0.977337
1094	PHF3	ENSG00000118482	hsa-miR-515-5p	MIMAT0002826	0.977329
1095	CCDC144A	ENSG00000170160	hsa-miR-515-5p	MIMAT0002826	0.977326
1096	DPP8	ENSG00000074603	hsa-miR-372-3p	MIMAT0000724	0.977316
1097	ZNF808	ENSG00000198482	hsa-miR-515-5p	MIMAT0002826	0.977309
1098	ILDR2	ENSG00000143195	hsa-miR-519e-5p	MIMAT0002828	0.977299
1099	LAMTOR4	ENSG00000188186	hsa-miR-519e-5p	MIMAT0002828	0.977254
1100	KIF23	ENSG00000137807	hsa-miR-526b-3p	MIMAT0002836	0.977208
1101	TSEN34	ENSG00000170892	hsa-miR-373-3p	MIMAT0000726	0.977189
1102	USP42	ENSG00000106346	hsa-miR-373-3p	MIMAT0000726	0.977127
1103	TOPORS	ENSG00000197579	hsa-miR-519b-3p	MIMAT0002837	0.977112
1104	RPS6KA3	ENSG00000177189	hsa-miR-372-3p	MIMAT0000724	0.977064
1105	SMC1A	ENSG00000072501	hsa-miR-525-5p	MIMAT0002838	0.977047
1106	RBBP6	ENSG00000122257	hsa-miR-519b-3p	MIMAT0002837	0.977
1107	MLLT6	ENSG00000275023	hsa-miR-520c-3p	MIMAT0002846	0.976984
1108	STK17B	ENSG00000081320	hsa-miR-373-3p	MIMAT0000726	0.976981
1109	ZNF808	ENSG00000198482	hsa-miR-519e-5p	MIMAT0002828	0.976977
1110	MTF2	ENSG00000143033	hsa-miR-515-5p	MIMAT0002826	0.976976
1111	MLLT6	ENSG00000275023	hsa-miR-520b-3p	MIMAT0002843	0.97695
1112	FICD	ENSG00000198855	hsa-miR-526b-3p	MIMAT0002836	0.97692
1113	XRCC2	ENSG00000196584	hsa-miR-519e-5p	MIMAT0002828	0.976841
1114	PDCD6IP	ENSG00000170248	hsa-miR-519e-5p	MIMAT0002828	0.976823
1115	IDE	ENSG00000119912	hsa-miR-11399	MIMAT0044656	0.976791
1116	ENPP5	ENSG00000112796	hsa-miR-519c-3p	MIMAT0002832	0.976779
1117	CADM2	ENSG00000175161	hsa-miR-515-5p	MIMAT0002826	0.976731
1118	GPR137C	ENSG00000180998	hsa-miR-520b-3p	MIMAT0002843	0.976723
1119	ZNF493	ENSG00000196268	hsa-miR-519e-5p	MIMAT0002828	0.97671
1120	SRSF12	ENSG00000154548	hsa-miR-526b-3p	MIMAT0002836	0.976701
1121	RBBP6	ENSG00000122257	hsa-miR-519c-3p	MIMAT0002832	0.976695
1122	PIP4K2A	ENSG00000150867	hsa-miR-373-3p	MIMAT0000726	0.97669
1123	GPR6	ENSG00000146360	hsa-miR-520c-3p	MIMAT0002846	0.976688
1124	GK2	ENSG00000196475	hsa-miR-11399	MIMAT0044656	0.976673
1125	FZD3	ENSG00000104290	hsa-miR-372-3p	MIMAT0000724	0.97666
1126	BICC1	ENSG00000122870	hsa-miR-526b-3p	MIMAT0002836	0.976646
1127	TET2	ENSG00000168769	hsa-miR-373-3p	MIMAT0000726	0.976645
1128	GLIS3	ENSG00000107249	hsa-miR-526b-3p	MIMAT0002836	0.976612
1129	RASSF2	ENSG00000101265	hsa-miR-520c-3p	MIMAT0002846	0.976588
1130	MRFAP1	ENSG00000179010	hsa-miR-519e-5p	MIMAT0002828	0.976576
1131	KLF6	ENSG00000067082	hsa-miR-519e-5p	MIMAT0002828	0.976558
1132	ZC3H12C	ENSG00000149289	hsa-miR-520b-3p	MIMAT0002843	0.976542
1133	PDIK1L	ENSG00000175087	hsa-miR-372-3p	MIMAT0000724	0.976537
1134	TNKS1BP1	ENSG00000149115	hsa-miR-519b-3p	MIMAT0002837	0.976537
1135	SLC46A3	ENSG00000139508	hsa-miR-526b-3p	MIMAT0002836	0.976514
1136	CABCOCO1	ENSG00000183346	hsa-miR-373-3p	MIMAT0000726	0.97649
1137	CABCOCO1	ENSG00000183346	hsa-miR-526b-3p	MIMAT0002836	0.976485
1138	ZBTB7A	ENSG00000178951	hsa-miR-519c-3p	MIMAT0002832	0.976478
1139	ZC3H12C	ENSG00000149289	hsa-miR-520c-3p	MIMAT0002846	0.976476
1140	DCUN1D5	ENSG00000137692	hsa-miR-372-3p	MIMAT0000724	0.976471
1141	YIPF4	ENSG00000119820	hsa-miR-519e-5p	MIMAT0002828	0.97647
1142	YTHDF2	ENSG00000198492	hsa-miR-519e-5p	MIMAT0002828	0.976454
1143	TRPC5	ENSG00000072315	hsa-miR-11399	MIMAT0044656	0.976441
1144	STC1	ENSG00000159167	hsa-miR-519b-3p	MIMAT0002837	0.976431
1145	ANOS1	ENSG00000011201	hsa-miR-3180-3p	MIMAT0015058	0.976398
1146	ANOS1	ENSG00000011201	hsa-miR-3180	MIMAT0018178	0.976398
1147	MTAP	ENSG00000099810	hsa-miR-372-3p	MIMAT0000724	0.976397
1148	SON	ENSG00000159140	hsa-miR-525-5p	MIMAT0002838	0.976379
1149	BRWD1	ENSG00000185658	hsa-miR-519c-3p	MIMAT0002832	0.97636
1150	ABCA1	ENSG00000165029	hsa-miR-373-3p	MIMAT0000726	0.976359
1151	DAZAP2	ENSG00000183283	hsa-miR-520c-3p	MIMAT0002846	0.976355
1152	CNOT6	ENSG00000113300	hsa-miR-6129	MIMAT0024613	0.976288
1153	NTN1	ENSG00000065320	hsa-miR-3168	MIMAT0015043	0.97624
1154	NABP1	ENSG00000173559	hsa-miR-519b-3p	MIMAT0002837	0.976223
1155	HABP4	ENSG00000130956	hsa-miR-519c-3p	MIMAT0002832	0.976193
1156	CRTC2	ENSG00000160741	hsa-miR-520c-3p	MIMAT0002846	0.976156
1157	CCDC144A	ENSG00000170160	hsa-miR-519e-5p	MIMAT0002828	0.976132
1158	MTUS1	ENSG00000129422	hsa-miR-372-3p	MIMAT0000724	0.976111
1159	SH3TC2	ENSG00000169247	hsa-miR-372-3p	MIMAT0000724	0.976109
1160	RIMKLA	ENSG00000177181	hsa-miR-373-3p	MIMAT0000726	0.976089
1161	ST8SIA2	ENSG00000140557	hsa-miR-11399	MIMAT0044656	0.976081
1162	LAMTOR4	ENSG00000188186	hsa-miR-515-5p	MIMAT0002826	0.976071
1163	RMDN2	ENSG00000115841	hsa-miR-519e-5p	MIMAT0002828	0.976066
1164	NR2C2	ENSG00000177463	hsa-miR-373-3p	MIMAT0000726	0.976041
1165	RPP14	ENSG00000163684	hsa-miR-515-5p	MIMAT0002826	0.976021
1166	DPH6	ENSG00000134146	hsa-miR-525-5p	MIMAT0002838	0.97601
1167	ARRDC3	ENSG00000113369	hsa-miR-515-5p	MIMAT0002826	0.975997
1168	YTHDF2	ENSG00000198492	hsa-miR-515-5p	MIMAT0002826	0.975995
1169	TBCEL	ENSG00000154114	hsa-miR-527	MIMAT0002862	0.975968
1170	TBCEL	ENSG00000154114	hsa-miR-518a-5p	MIMAT0005457	0.975968
1171	PPIG	ENSG00000138398	hsa-miR-519b-3p	MIMAT0002837	0.975961
1172	HAS2	ENSG00000170961	hsa-miR-519c-3p	MIMAT0002832	0.975925
1173	EPHA5	ENSG00000145242	hsa-miR-519c-3p	MIMAT0002832	0.975909
1174	MKNK2	ENSG00000099875	hsa-miR-526b-3p	MIMAT0002836	0.975898
1175	KCNF1	ENSG00000162975	hsa-miR-6129	MIMAT0024613	0.975842
1176	USP3	ENSG00000140455	hsa-miR-519b-3p	MIMAT0002837	0.975819
1177	CILK1	ENSG00000112144	hsa-miR-519e-5p	MIMAT0002828	0.975771
1178	KLHL28	ENSG00000179454	hsa-miR-526b-3p	MIMAT0002836	0.975697
1179	TRIM36	ENSG00000152503	hsa-miR-526b-3p	MIMAT0002836	0.975655
1180	ZBTB7A	ENSG00000178951	hsa-miR-526b-3p	MIMAT0002836	0.975649
1181	DAZAP2	ENSG00000183283	hsa-miR-520b-3p	MIMAT0002843	0.97562
1182	PDCD1LG2	ENSG00000197646	hsa-miR-520c-3p	MIMAT0002846	0.975618
1183	INO80C	ENSG00000153391	hsa-miR-515-5p	MIMAT0002826	0.975596
1184	ST8SIA2	ENSG00000140557	hsa-miR-526b-3p	MIMAT0002836	0.975559
1185	EVA1A	ENSG00000115363	hsa-miR-519e-5p	MIMAT0002828	0.975538
1186	ZNF727	ENSG00000214652	hsa-miR-515-5p	MIMAT0002826	0.975517
1187	TIPARP	ENSG00000163659	hsa-miR-373-3p	MIMAT0000726	0.975492
1188	TANC2	ENSG00000170921	hsa-miR-519b-3p	MIMAT0002837	0.975483
1189	PANK3	ENSG00000120137	hsa-miR-526b-3p	MIMAT0002836	0.975465
1190	RNF114	ENSG00000124226	hsa-miR-11399	MIMAT0044656	0.97546
1191	CCDC32	ENSG00000128891	hsa-miR-519e-5p	MIMAT0002828	0.97546
1192	IL31RA	ENSG00000164509	hsa-miR-515-5p	MIMAT0002826	0.975439
1193	VSIR	ENSG00000107738	hsa-miR-11399	MIMAT0044656	0.975368
1194	FAM186B	ENSG00000135436	hsa-miR-519e-5p	MIMAT0002828	0.975356
1195	ADAMTSL5	ENSG00000185761	hsa-miR-526b-3p	MIMAT0002836	0.975348
1196	PDCD1LG2	ENSG00000197646	hsa-miR-520b-3p	MIMAT0002843	0.975341
1197	SLC25A5	ENSG00000005022	hsa-miR-515-5p	MIMAT0002826	0.975336
1198	GLIS3	ENSG00000107249	hsa-miR-372-3p	MIMAT0000724	0.975331
1199	KCNH8	ENSG00000183960	hsa-miR-520b-3p	MIMAT0002843	0.975304
1200	ILDR2	ENSG00000143195	hsa-miR-525-5p	MIMAT0002838	0.975295
1201	KCNH8	ENSG00000183960	hsa-miR-520c-3p	MIMAT0002846	0.975294
1202	C9orf131	ENSG00000174038	hsa-miR-11399	MIMAT0044656	0.97527
1203	CD44	ENSG00000026508	hsa-miR-373-3p	MIMAT0000726	0.975266
1204	UBE2Q1	ENSG00000160714	hsa-miR-6129	MIMAT0024613	0.975265
1205	TACC3	ENSG00000013810	hsa-miR-515-5p	MIMAT0002826	0.975254
1206	CYBRD1	ENSG00000071967	hsa-miR-526b-3p	MIMAT0002836	0.975246
1207	LHX8	ENSG00000162624	hsa-miR-526b-3p	MIMAT0002836	0.975223
1208	MAP3K5	ENSG00000197442	hsa-miR-519b-3p	MIMAT0002837	0.975217
1209	DLGAP5	ENSG00000126787	hsa-miR-519e-5p	MIMAT0002828	0.975185
1210	MRFAP1	ENSG00000179010	hsa-miR-515-5p	MIMAT0002826	0.975182
1211	IKZF2	ENSG00000030419	hsa-miR-520c-3p	MIMAT0002846	0.975159
1212	CHD1L	ENSG00000131778	hsa-miR-519e-5p	MIMAT0002828	0.975132
1213	PRRG4	ENSG00000135378	hsa-miR-526b-3p	MIMAT0002836	0.975126
1214	LUC7L2	ENSG00000146963	hsa-miR-373-3p	MIMAT0000726	0.975125
1215	ANKRD50	ENSG00000151458	hsa-miR-373-3p	MIMAT0000726	0.975122
1216	KCNJ10	ENSG00000177807	hsa-miR-6129	MIMAT0024613	0.975099
1217	TUBB	ENSG00000196230	hsa-miR-6129	MIMAT0024613	0.975083
1218	LCOR	ENSG00000196233	hsa-miR-519e-5p	MIMAT0002828	0.975083
1219	PLAGL2	ENSG00000126003	hsa-miR-526b-3p	MIMAT0002836	0.975035
1220	VASH2	ENSG00000143494	hsa-miR-526b-3p	MIMAT0002836	0.975013
1221	CDCA7	ENSG00000144354	hsa-miR-372-3p	MIMAT0000724	0.974988
1222	ASXL2	ENSG00000143970	hsa-miR-519b-3p	MIMAT0002837	0.974984
1223	CEP97	ENSG00000182504	hsa-miR-526b-3p	MIMAT0002836	0.974958
1224	PHKA1	ENSG00000067177	hsa-miR-520b-3p	MIMAT0002843	0.97493
1225	ASF1A	ENSG00000111875	hsa-miR-520c-3p	MIMAT0002846	0.974917
1226	MRPL20	ENSG00000242485	hsa-miR-520b-3p	MIMAT0002843	0.974842
1227	C6orf62	ENSG00000112308	hsa-miR-1911-5p	MIMAT0007885	0.974776
1228	MAP11	ENSG00000146826	hsa-miR-520c-3p	MIMAT0002846	0.974753
1229	RFX4	ENSG00000111783	hsa-miR-519e-5p	MIMAT0002828	0.97472
1230	RNF216	ENSG00000011275	hsa-miR-519b-3p	MIMAT0002837	0.974706
1231	NOL7	ENSG00000225921	hsa-miR-372-3p	MIMAT0000724	0.974681
1232	TET2	ENSG00000168769	hsa-miR-520b-3p	MIMAT0002843	0.974665
1233	RAB11FIP5	ENSG00000135631	hsa-miR-526b-3p	MIMAT0002836	0.974622
1234	PPIG	ENSG00000138398	hsa-miR-519c-3p	MIMAT0002832	0.974605
1235	CEP164	ENSG00000110274	hsa-miR-519c-3p	MIMAT0002832	0.974561
1236	DMRT3	ENSG00000064218	hsa-miR-519b-3p	MIMAT0002837	0.974558
1237	MRPL20	ENSG00000242485	hsa-miR-520c-3p	MIMAT0002846	0.974554
1238	CRIM1	ENSG00000150938	hsa-miR-526b-3p	MIMAT0002836	0.974554
1239	PSD3	ENSG00000156011	hsa-miR-518a-5p	MIMAT0005457	0.974553
1240	PSD3	ENSG00000156011	hsa-miR-527	MIMAT0002862	0.974553
1241	HACE1	ENSG00000085382	hsa-miR-525-5p	MIMAT0002838	0.974543
1242	ATG16L1	ENSG00000085978	hsa-miR-526b-3p	MIMAT0002836	0.974541
1243	C20orf96	ENSG00000196476	hsa-miR-6129	MIMAT0024613	0.974531
1244	EREG	ENSG00000124882	hsa-miR-519c-3p	MIMAT0002832	0.974524
1245	BAHD1	ENSG00000140320	hsa-miR-372-3p	MIMAT0000724	0.97452
1246	LRRC7	ENSG00000033122	hsa-miR-519e-5p	MIMAT0002828	0.974512
1247	TET2	ENSG00000168769	hsa-miR-520c-3p	MIMAT0002846	0.974491
1248	CTSS	ENSG00000163131	hsa-miR-526b-3p	MIMAT0002836	0.97449
1249	BOLA2	ENSG00000183336	hsa-miR-515-5p	MIMAT0002826	0.974467
1250	RTF1	ENSG00000137815	hsa-miR-515-5p	MIMAT0002826	0.974418
1251	NCKAP1	ENSG00000061676	hsa-miR-512-5p	MIMAT0002822	0.974417
1252	MAP3K5	ENSG00000197442	hsa-miR-519c-3p	MIMAT0002832	0.974412
1253	FILIP1L	ENSG00000168386	hsa-miR-519b-3p	MIMAT0002837	0.974406
1254	ARID4A	ENSG00000032219	hsa-miR-372-3p	MIMAT0000724	0.974366
1255	ZFPM2	ENSG00000169946	hsa-miR-373-3p	MIMAT0000726	0.974366
1256	CCDC32	ENSG00000128891	hsa-miR-515-5p	MIMAT0002826	0.97424
1257	EREG	ENSG00000124882	hsa-miR-519b-3p	MIMAT0002837	0.974229
1258	EXPH5	ENSG00000110723	hsa-miR-373-3p	MIMAT0000726	0.974227
1259	CXCL6	ENSG00000124875	hsa-miR-519e-5p	MIMAT0002828	0.974196
1260	BCL11B	ENSG00000127152	hsa-miR-372-3p	MIMAT0000724	0.97417
1261	ZNF148	ENSG00000163848	hsa-miR-372-3p	MIMAT0000724	0.97416
1262	CADM1	ENSG00000182985	hsa-miR-6129	MIMAT0024613	0.974142
1263	ZBTB18	ENSG00000179456	hsa-miR-526b-3p	MIMAT0002836	0.974128
1264	NFIB	ENSG00000147862	hsa-miR-373-3p	MIMAT0000726	0.974109
1265	BMPR2	ENSG00000204217	hsa-miR-526b-3p	MIMAT0002836	0.974066
1266	NPY1R	ENSG00000164128	hsa-miR-515-5p	MIMAT0002826	0.974066
1267	ERVW-1	ENSG00000242950	hsa-miR-520b-3p	MIMAT0002843	0.974031
1268	ERVW-1	ENSG00000242950	hsa-miR-520c-3p	MIMAT0002846	0.974031
1269	PKD1	ENSG00000008710	hsa-miR-526b-3p	MIMAT0002836	0.973999
1270	ZFYVE9	ENSG00000157077	hsa-miR-519c-3p	MIMAT0002832	0.973977
1271	ANKRD30A	ENSG00000148513	hsa-miR-515-5p	MIMAT0002826	0.973961
1272	ZNF814	ENSG00000204514	hsa-miR-515-5p	MIMAT0002826	0.973944
1273	CHRM2	ENSG00000181072	hsa-miR-519b-3p	MIMAT0002837	0.973908
1274	CREB5	ENSG00000146592	hsa-miR-519e-5p	MIMAT0002828	0.973889
1275	SACS	ENSG00000151835	hsa-miR-526b-3p	MIMAT0002836	0.973881
1276	MYT1L	ENSG00000186487	hsa-miR-519c-3p	MIMAT0002832	0.973874
1277	NDUFS2	ENSG00000158864	hsa-miR-519e-5p	MIMAT0002828	0.973857
1278	SERF1A	ENSG00000172058	hsa-miR-373-3p	MIMAT0000726	0.973855
1279	IKZF2	ENSG00000030419	hsa-miR-520b-3p	MIMAT0002843	0.973838
1280	CPSF6	ENSG00000111605	hsa-miR-520c-3p	MIMAT0002846	0.973833
1281	PRRG4	ENSG00000135378	hsa-miR-520c-3p	MIMAT0002846	0.973793
1282	POU2AF1	ENSG00000110777	hsa-miR-6129	MIMAT0024613	0.973762
1283	LCOR	ENSG00000196233	hsa-miR-515-5p	MIMAT0002826	0.973712
1284	MAP11	ENSG00000146826	hsa-miR-520b-3p	MIMAT0002843	0.973699
1285	ASF1A	ENSG00000111875	hsa-miR-520b-3p	MIMAT0002843	0.97368
1286	TRHDE	ENSG00000072657	hsa-miR-372-3p	MIMAT0000724	0.973668
1287	GPR6	ENSG00000146360	hsa-miR-520b-3p	MIMAT0002843	0.973661
1288	IL31RA	ENSG00000164509	hsa-miR-519e-5p	MIMAT0002828	0.973645
1289	KMT5B	ENSG00000110066	hsa-miR-373-3p	MIMAT0000726	0.973591
1290	EDN3	ENSG00000124205	hsa-miR-519e-5p	MIMAT0002828	0.973582
1291	PTPDC1	ENSG00000158079	hsa-miR-526b-3p	MIMAT0002836	0.97358
1292	POU2F1	ENSG00000143190	hsa-miR-372-3p	MIMAT0000724	0.973577
1293	ZNF84	ENSG00000198040	hsa-miR-515-5p	MIMAT0002826	0.973573
1294	SKOR1	ENSG00000188779	hsa-miR-520b-3p	MIMAT0002843	0.973572
1295	SKOR1	ENSG00000188779	hsa-miR-520c-3p	MIMAT0002846	0.973572
1296	TARDBP	ENSG00000120948	hsa-miR-527	MIMAT0002862	0.973528
1297	TARDBP	ENSG00000120948	hsa-miR-518a-5p	MIMAT0005457	0.973528
1298	FAM186B	ENSG00000135436	hsa-miR-515-5p	MIMAT0002826	0.973521
1299	RFX4	ENSG00000111783	hsa-miR-515-5p	MIMAT0002826	0.973505
1300	GDF11	ENSG00000135414	hsa-miR-373-3p	MIMAT0000726	0.973497
1301	ZFHX3	ENSG00000140836	hsa-miR-527	MIMAT0002862	0.973486
1302	ZFHX3	ENSG00000140836	hsa-miR-518a-5p	MIMAT0005457	0.973486
1303	PFN2	ENSG00000070087	hsa-miR-520b-3p	MIMAT0002843	0.973455
1304	ZNF814	ENSG00000204514	hsa-miR-519e-5p	MIMAT0002828	0.973439
1305	FILIP1L	ENSG00000168386	hsa-miR-519c-3p	MIMAT0002832	0.973402
1306	SLC40A1	ENSG00000138449	hsa-miR-520c-3p	MIMAT0002846	0.973386
1307	PFN2	ENSG00000070087	hsa-miR-520c-3p	MIMAT0002846	0.973363
1308	PCGF5	ENSG00000180628	hsa-miR-520b-3p	MIMAT0002843	0.973338
1309	ZDHHC21	ENSG00000175893	hsa-miR-518a-5p	MIMAT0005457	0.973306
1310	ZDHHC21	ENSG00000175893	hsa-miR-527	MIMAT0002862	0.973306
1311	PPFIA3	ENSG00000177380	hsa-miR-3180-3p	MIMAT0015058	0.973303
1312	LYVE1	ENSG00000133800	hsa-miR-6129	MIMAT0024613	0.973287
1313	KDM7A	ENSG00000006459	hsa-miR-515-5p	MIMAT0002826	0.973277
1314	PCGF5	ENSG00000180628	hsa-miR-520c-3p	MIMAT0002846	0.973272
1315	SERF1B	ENSG00000205572	hsa-miR-373-3p	MIMAT0000726	0.973256
1316	GLCE	ENSG00000138604	hsa-miR-518a-5p	MIMAT0005457	0.973218
1317	GLCE	ENSG00000138604	hsa-miR-527	MIMAT0002862	0.973218
1318	KPNA2	ENSG00000182481	hsa-miR-372-3p	MIMAT0000724	0.97318
1319	SPOPL	ENSG00000144228	hsa-miR-373-3p	MIMAT0000726	0.97315
1320	MYT1L	ENSG00000186487	hsa-miR-519b-3p	MIMAT0002837	0.973128
1321	AL590132.1	ENSG00000284299	hsa-miR-526b-3p	MIMAT0002836	0.973103
1322	ARRDC3	ENSG00000113369	hsa-miR-519e-5p	MIMAT0002828	0.973067
1323	TSPAN9	ENSG00000011105	hsa-miR-526b-3p	MIMAT0002836	0.97306
1324	DDHD1	ENSG00000100523	hsa-miR-526b-3p	MIMAT0002836	0.973048
1325	OR2M4	ENSG00000171180	hsa-miR-519e-5p	MIMAT0002828	0.973012
1326	CRTC2	ENSG00000160741	hsa-miR-520b-3p	MIMAT0002843	0.973002
1327	DPP8	ENSG00000074603	hsa-miR-373-3p	MIMAT0000726	0.972972
1328	OR2A1	ENSG00000221970	hsa-miR-373-3p	MIMAT0000726	0.972945
1329	ZNF148	ENSG00000163848	hsa-miR-519c-3p	MIMAT0002832	0.972941
1330	CPSF6	ENSG00000111605	hsa-miR-520b-3p	MIMAT0002843	0.972914
1331	PPP3R1	ENSG00000221823	hsa-miR-520c-3p	MIMAT0002846	0.972913
1332	XPR1	ENSG00000143324	hsa-miR-515-5p	MIMAT0002826	0.972894
1333	ARHGAP31	ENSG00000031081	hsa-miR-373-3p	MIMAT0000726	0.97286
1334	KCNN2	ENSG00000080709	hsa-miR-519c-3p	MIMAT0002832	0.972832
1335	AC011473.4	ENSG00000269741	hsa-miR-3180-3p	MIMAT0015058	0.972832
1336	CDC37L1	ENSG00000106993	hsa-miR-519c-3p	MIMAT0002832	0.972829
1337	NEK9	ENSG00000119638	hsa-miR-526b-3p	MIMAT0002836	0.972811
1338	CADM2	ENSG00000175161	hsa-miR-519e-5p	MIMAT0002828	0.972791
1339	TRIP11	ENSG00000100815	hsa-miR-526b-3p	MIMAT0002836	0.972758
1340	ACSL4	ENSG00000068366	hsa-miR-518a-5p	MIMAT0005457	0.972714
1341	ACSL4	ENSG00000068366	hsa-miR-527	MIMAT0002862	0.972714
1342	KIF5A	ENSG00000155980	hsa-miR-519b-3p	MIMAT0002837	0.972704
1343	MFAP3L	ENSG00000198948	hsa-miR-526b-3p	MIMAT0002836	0.972698
1344	PI15	ENSG00000137558	hsa-miR-515-5p	MIMAT0002826	0.972656
1345	ZNF493	ENSG00000196268	hsa-miR-515-5p	MIMAT0002826	0.972616
1346	ASXL2	ENSG00000143970	hsa-miR-519c-3p	MIMAT0002832	0.972587
1347	ZNF691	ENSG00000164011	hsa-miR-519e-5p	MIMAT0002828	0.972538
1348	MTF1	ENSG00000188786	hsa-miR-519e-5p	MIMAT0002828	0.972491
1349	RNF216	ENSG00000011275	hsa-miR-519c-3p	MIMAT0002832	0.972488
1350	KIF23	ENSG00000137807	hsa-miR-519b-3p	MIMAT0002837	0.972477
1351	SETBP1	ENSG00000152217	hsa-miR-515-5p	MIMAT0002826	0.972427
1352	UNC80	ENSG00000144406	hsa-miR-526b-3p	MIMAT0002836	0.972401
1353	MPIG6B	ENSG00000204420	hsa-miR-6129	MIMAT0024613	0.97237
1354	AC068831.6	ENSG00000284946	hsa-miR-519e-5p	MIMAT0002828	0.972338
1355	CD69	ENSG00000110848	hsa-miR-526b-3p	MIMAT0002836	0.972321
1356	SSH2	ENSG00000141298	hsa-miR-519c-3p	MIMAT0002832	0.972312
1357	IKZF2	ENSG00000030419	hsa-miR-515-5p	MIMAT0002826	0.972277
1358	RTL9	ENSG00000243978	hsa-miR-525-5p	MIMAT0002838	0.972261
1359	ZBTB7A	ENSG00000178951	hsa-miR-373-3p	MIMAT0000726	0.972242
1360	CDH20	ENSG00000101542	hsa-miR-373-3p	MIMAT0000726	0.972203
1361	PDE6D	ENSG00000156973	hsa-miR-6129	MIMAT0024613	0.972198
1362	PPFIA3	ENSG00000177380	hsa-miR-3180	MIMAT0018178	0.972122
1363	RUFY2	ENSG00000204130	hsa-miR-519b-3p	MIMAT0002837	0.972082
1364	ZNF148	ENSG00000163848	hsa-miR-373-3p	MIMAT0000726	0.972075
1365	COG4	ENSG00000103051	hsa-miR-11399	MIMAT0044656	0.972059
1366	JPT1	ENSG00000189159	hsa-miR-372-3p	MIMAT0000724	0.972042
1367	DLGAP1	ENSG00000170579	hsa-miR-11399	MIMAT0044656	0.972032
1368	RORA	ENSG00000069667	hsa-miR-519c-3p	MIMAT0002832	0.972011
1369	SLC40A1	ENSG00000138449	hsa-miR-520b-3p	MIMAT0002843	0.971972
1370	BRWD1	ENSG00000185658	hsa-miR-519b-3p	MIMAT0002837	0.971967
1371	APOBEC4	ENSG00000173627	hsa-miR-520c-3p	MIMAT0002846	0.971924
1372	HABP4	ENSG00000130956	hsa-miR-519b-3p	MIMAT0002837	0.971902
1373	PURA	ENSG00000185129	hsa-miR-519b-3p	MIMAT0002837	0.97188
1374	MAP3K1	ENSG00000095015	hsa-miR-526b-3p	MIMAT0002836	0.97185
1375	ZNF148	ENSG00000163848	hsa-miR-519b-3p	MIMAT0002837	0.971798
1376	PTPN21	ENSG00000070778	hsa-miR-373-3p	MIMAT0000726	0.971791
1377	DDX25	ENSG00000109832	hsa-miR-6129	MIMAT0024613	0.97176
1378	DPH6	ENSG00000134146	hsa-miR-526b-3p	MIMAT0002836	0.971698
1379	CACUL1	ENSG00000151893	hsa-miR-373-3p	MIMAT0000726	0.971664
1380	ZBTB37	ENSG00000185278	hsa-miR-372-3p	MIMAT0000724	0.971626
1381	UBE2B	ENSG00000119048	hsa-miR-372-3p	MIMAT0000724	0.971563
1382	TMEFF2	ENSG00000144339	hsa-miR-11399	MIMAT0044656	0.971559
1383	TNRC6B	ENSG00000100354	hsa-miR-518a-5p	MIMAT0005457	0.971537
1384	TNRC6B	ENSG00000100354	hsa-miR-527	MIMAT0002862	0.971537
1385	GRIA4	ENSG00000152578	hsa-miR-519e-5p	MIMAT0002828	0.971528
1386	TRIP10	ENSG00000125733	hsa-miR-526b-3p	MIMAT0002836	0.971513
1387	CREB5	ENSG00000146592	hsa-miR-515-5p	MIMAT0002826	0.971486
1388	ITGB8	ENSG00000105855	hsa-miR-515-5p	MIMAT0002826	0.971476
1389	ARID4A	ENSG00000032219	hsa-miR-526b-3p	MIMAT0002836	0.971443
1390	SUMO2	ENSG00000188612	hsa-miR-515-5p	MIMAT0002826	0.971442
1391	HIPK2	ENSG00000064393	hsa-miR-525-5p	MIMAT0002838	0.971442
1392	SLAIN2	ENSG00000109171	hsa-miR-520c-3p	MIMAT0002846	0.97144
1393	PPP3R1	ENSG00000221823	hsa-miR-520b-3p	MIMAT0002843	0.971439
1394	JAK2	ENSG00000096968	hsa-miR-11399	MIMAT0044656	0.97143
1395	TMEM64	ENSG00000180694	hsa-miR-519b-3p	MIMAT0002837	0.971426
1396	SMOC1	ENSG00000198732	hsa-miR-519b-3p	MIMAT0002837	0.971402
1397	DDX5	ENSG00000108654	hsa-miR-6129	MIMAT0024613	0.971365
1398	HAUS8	ENSG00000131351	hsa-miR-520c-3p	MIMAT0002846	0.971365
1399	STC1	ENSG00000159167	hsa-miR-512-5p	MIMAT0002822	0.971337
1400	TRPC6	ENSG00000137672	hsa-miR-515-5p	MIMAT0002826	0.971313
1401	KDM7A	ENSG00000006459	hsa-miR-519e-5p	MIMAT0002828	0.971257
1402	KMT2A	ENSG00000118058	hsa-miR-519b-3p	MIMAT0002837	0.97119
1403	CD47	ENSG00000196776	hsa-miR-515-5p	MIMAT0002826	0.971183
1404	CELF1	ENSG00000149187	hsa-miR-515-5p	MIMAT0002826	0.971094
1405	NKX6-1	ENSG00000163623	hsa-miR-526b-3p	MIMAT0002836	0.971075
1406	GEMIN5	ENSG00000082516	hsa-miR-515-5p	MIMAT0002826	0.971026
1407	PURA	ENSG00000185129	hsa-miR-373-3p	MIMAT0000726	0.970957
1408	ZBTB4	ENSG00000174282	hsa-miR-519c-3p	MIMAT0002832	0.970934
1409	FBXL5	ENSG00000118564	hsa-miR-526b-3p	MIMAT0002836	0.970923
1410	PRRG4	ENSG00000135378	hsa-miR-520b-3p	MIMAT0002843	0.970913
1411	PNMA8C	ENSG00000277531	hsa-miR-512-5p	MIMAT0002822	0.970899
1412	LRRC7	ENSG00000033122	hsa-miR-515-5p	MIMAT0002826	0.970885
1413	CROT	ENSG00000005469	hsa-miR-526b-3p	MIMAT0002836	0.970881
1414	ZNF248	ENSG00000198105	hsa-miR-519e-5p	MIMAT0002828	0.97088
1415	NAMPT	ENSG00000105835	hsa-miR-3168	MIMAT0015043	0.970878
1416	ZNF625-ZNF20	ENSG00000213297	hsa-miR-519e-5p	MIMAT0002828	0.970866
1417	NNT	ENSG00000112992	hsa-miR-519e-5p	MIMAT0002828	0.970865
1418	TACC3	ENSG00000013810	hsa-miR-519e-5p	MIMAT0002828	0.970861
1419	USP3	ENSG00000140455	hsa-miR-519c-3p	MIMAT0002832	0.970859
1420	NDUFS2	ENSG00000158864	hsa-miR-515-5p	MIMAT0002826	0.970812
1421	RASSF2	ENSG00000101265	hsa-miR-520b-3p	MIMAT0002843	0.970781
1422	LZIC	ENSG00000162441	hsa-miR-515-5p	MIMAT0002826	0.970678
1423	FAM177A1	ENSG00000151327	hsa-miR-526b-3p	MIMAT0002836	0.970647
1424	TSEN34	ENSG00000170892	hsa-miR-520c-3p	MIMAT0002846	0.970621
1425	TGFBR2	ENSG00000163513	hsa-miR-526b-3p	MIMAT0002836	0.9706
1426	BTG2	ENSG00000159388	hsa-miR-519e-5p	MIMAT0002828	0.970562
1427	POU6F2	ENSG00000106536	hsa-miR-519c-3p	MIMAT0002832	0.970548
1428	LIMA1	ENSG00000050405	hsa-miR-526b-3p	MIMAT0002836	0.970526
1429	KIF2A	ENSG00000068796	hsa-miR-11399	MIMAT0044656	0.970508
1430	PURA	ENSG00000185129	hsa-miR-519c-3p	MIMAT0002832	0.970489
1431	LRRC10B	ENSG00000204950	hsa-miR-515-5p	MIMAT0002826	0.970478
1432	FGD5	ENSG00000154783	hsa-miR-372-3p	MIMAT0000724	0.970398
1433	POU6F2	ENSG00000106536	hsa-miR-519b-3p	MIMAT0002837	0.970385
1434	GK	ENSG00000198814	hsa-miR-515-5p	MIMAT0002826	0.970361
1435	ZFP91	ENSG00000186660	hsa-miR-519c-3p	MIMAT0002832	0.970285
1436	OR2A42	ENSG00000212807	hsa-miR-373-3p	MIMAT0000726	0.970244
1437	SH3TC2	ENSG00000169247	hsa-miR-520c-3p	MIMAT0002846	0.970239
1438	GOLGA6L6	ENSG00000277322	hsa-miR-6129	MIMAT0024613	0.97023
1439	AGTR2	ENSG00000180772	hsa-miR-526b-3p	MIMAT0002836	0.970228
1440	CLNK	ENSG00000109684	hsa-miR-519e-5p	MIMAT0002828	0.97018
1441	ZNF625-ZNF20	ENSG00000213297	hsa-miR-515-5p	MIMAT0002826	0.970167
1442	RORA	ENSG00000069667	hsa-miR-519b-3p	MIMAT0002837	0.970116
1443	PDE1B	ENSG00000123360	hsa-miR-525-5p	MIMAT0002838	0.970069
1444	ALG2	ENSG00000119523	hsa-miR-515-5p	MIMAT0002826	0.970012
1445	SH3TC2	ENSG00000169247	hsa-miR-520b-3p	MIMAT0002843	0.970002
1446	PHF3	ENSG00000118482	hsa-miR-519e-5p	MIMAT0002828	0.969996
1447	CXCL6	ENSG00000124875	hsa-miR-515-5p	MIMAT0002826	0.969993
1448	CACUL1	ENSG00000151893	hsa-miR-520c-3p	MIMAT0002846	0.969975
1449	LRRD1	ENSG00000240720	hsa-miR-519c-3p	MIMAT0002832	0.969963
1450	MIB1	ENSG00000101752	hsa-miR-373-3p	MIMAT0000726	0.969861
1451	MRPL33	ENSG00000243147	hsa-miR-519e-5p	MIMAT0002828	0.969857
1452	PGM2L1	ENSG00000165434	hsa-miR-526b-3p	MIMAT0002836	0.969818
1453	FMR1	ENSG00000102081	hsa-miR-519b-3p	MIMAT0002837	0.969795
1454	C11orf24	ENSG00000171067	hsa-miR-11399	MIMAT0044656	0.969787
1455	RGL1	ENSG00000143344	hsa-miR-526b-3p	MIMAT0002836	0.969778
1456	AC068831.6	ENSG00000284946	hsa-miR-515-5p	MIMAT0002826	0.969772
1457	HS3ST5	ENSG00000249853	hsa-miR-519c-3p	MIMAT0002832	0.969766
1458	TSEN34	ENSG00000170892	hsa-miR-520b-3p	MIMAT0002843	0.969717
1459	BMPR2	ENSG00000204217	hsa-miR-519b-3p	MIMAT0002837	0.969714
1460	LRRC2	ENSG00000163827	hsa-miR-519e-5p	MIMAT0002828	0.969704
1461	TOP3B	ENSG00000100038	hsa-miR-11399	MIMAT0044656	0.969695
1462	DIO2	ENSG00000211448	hsa-miR-512-5p	MIMAT0002822	0.969685
1463	SAR1B	ENSG00000152700	hsa-miR-372-3p	MIMAT0000724	0.969678
1464	CCSER2	ENSG00000107771	hsa-miR-526b-3p	MIMAT0002836	0.969666
1465	BLACAT1	ENSG00000281406	hsa-miR-373-3p	MIMAT0000726	0.969663
1466	FYCO1	ENSG00000163820	hsa-miR-519c-3p	MIMAT0002832	0.969632
1467	GDA	ENSG00000119125	hsa-miR-519c-3p	MIMAT0002832	0.969566
1468	POLG2	ENSG00000256525	hsa-miR-519e-5p	MIMAT0002828	0.969525
1469	RGS17	ENSG00000091844	hsa-miR-520c-3p	MIMAT0002846	0.969451
1470	ST8SIA2	ENSG00000140557	hsa-miR-372-3p	MIMAT0000724	0.969441
1471	ATG16L2	ENSG00000168010	hsa-miR-525-5p	MIMAT0002838	0.969434
1472	TRPC4	ENSG00000133107	hsa-miR-6129	MIMAT0024613	0.9694
1473	MTF1	ENSG00000188786	hsa-miR-515-5p	MIMAT0002826	0.969373
1474	CENPBD1	ENSG00000177946	hsa-miR-515-5p	MIMAT0002826	0.96936
1475	EIF5A2	ENSG00000163577	hsa-miR-526b-3p	MIMAT0002836	0.969358
1476	POU3F2	ENSG00000184486	hsa-miR-518a-5p	MIMAT0005457	0.969345
1477	POU3F2	ENSG00000184486	hsa-miR-527	MIMAT0002862	0.969345
1478	TMEM199	ENSG00000244045	hsa-miR-519e-5p	MIMAT0002828	0.969318
1479	STBD1	ENSG00000118804	hsa-miR-519e-5p	MIMAT0002828	0.969316
1480	LUC7L2	ENSG00000146963	hsa-miR-520c-3p	MIMAT0002846	0.969295
1481	PTPRD	ENSG00000153707	hsa-miR-519b-3p	MIMAT0002837	0.969241
1482	CNOT6	ENSG00000113300	hsa-miR-11399	MIMAT0044656	0.969228
1483	HAUS8	ENSG00000131351	hsa-miR-520b-3p	MIMAT0002843	0.9692
1484	ZFP91	ENSG00000186660	hsa-miR-519b-3p	MIMAT0002837	0.969192
1485	RPS6KA3	ENSG00000177189	hsa-miR-520c-3p	MIMAT0002846	0.969137
1486	PDCD1LG2	ENSG00000197646	hsa-miR-372-3p	MIMAT0000724	0.969041
1487	BMPR1B	ENSG00000138696	hsa-miR-519e-5p	MIMAT0002828	0.969021
1488	FGD5	ENSG00000154783	hsa-miR-520c-3p	MIMAT0002846	0.968982
1489	POLG2	ENSG00000256525	hsa-miR-515-5p	MIMAT0002826	0.968851
1490	FRMD4B	ENSG00000114541	hsa-miR-526b-3p	MIMAT0002836	0.968829
1491	TTC9C	ENSG00000162222	hsa-miR-11399	MIMAT0044656	0.968822
1492	ZNF84	ENSG00000198040	hsa-miR-519e-5p	MIMAT0002828	0.968813
1493	RCN2	ENSG00000117906	hsa-miR-527	MIMAT0002862	0.968804
1494	RCN2	ENSG00000117906	hsa-miR-518a-5p	MIMAT0005457	0.968804
1495	NELL2	ENSG00000184613	hsa-miR-519c-3p	MIMAT0002832	0.968803
1496	CARNMT1	ENSG00000156017	hsa-miR-526b-3p	MIMAT0002836	0.968795
1497	ZNF552	ENSG00000178935	hsa-miR-519e-5p	MIMAT0002828	0.968773
1498	NR4A2	ENSG00000153234	hsa-miR-526b-3p	MIMAT0002836	0.968741
1499	SLC35A3	ENSG00000117620	hsa-miR-515-5p	MIMAT0002826	0.968693
1500	SYNPO2	ENSG00000172403	hsa-miR-373-3p	MIMAT0000726	0.968635
1501	TNKS2	ENSG00000107854	hsa-miR-520c-3p	MIMAT0002846	0.968635
1502	ZBTB41	ENSG00000177888	hsa-miR-373-3p	MIMAT0000726	0.968626
1503	CUX1	ENSG00000257923	hsa-miR-520b-3p	MIMAT0002843	0.968598
1504	ZBTB4	ENSG00000174282	hsa-miR-519b-3p	MIMAT0002837	0.968586
1505	ABI2	ENSG00000138443	hsa-miR-372-3p	MIMAT0000724	0.968583
1506	BOC	ENSG00000144857	hsa-miR-519b-3p	MIMAT0002837	0.968554
1507	ZNF611	ENSG00000213020	hsa-miR-519e-5p	MIMAT0002828	0.968543
1508	XPR1	ENSG00000143324	hsa-miR-519e-5p	MIMAT0002828	0.968541
1509	PKD2	ENSG00000118762	hsa-miR-372-3p	MIMAT0000724	0.968539
1510	INPP5F	ENSG00000198825	hsa-miR-11399	MIMAT0044656	0.968526
1511	SMOC1	ENSG00000198732	hsa-miR-519c-3p	MIMAT0002832	0.968442
1512	PROSER1	ENSG00000120685	hsa-miR-519e-5p	MIMAT0002828	0.968426
1513	ONECUT2	ENSG00000119547	hsa-miR-11399	MIMAT0044656	0.968415
1514	CENPS-CORT	ENSG00000251503	hsa-miR-11399	MIMAT0044656	0.968413
1515	TRPM3	ENSG00000083067	hsa-miR-526b-3p	MIMAT0002836	0.968391
1516	STC1	ENSG00000159167	hsa-miR-519c-3p	MIMAT0002832	0.968367
1517	RMDN2	ENSG00000115841	hsa-miR-515-5p	MIMAT0002826	0.968361
1518	MTF2	ENSG00000143033	hsa-miR-519e-5p	MIMAT0002828	0.968353
1519	PRR16	ENSG00000184838	hsa-miR-372-3p	MIMAT0000724	0.968342
1520	ISL1	ENSG00000016082	hsa-miR-515-5p	MIMAT0002826	0.968265
1521	PTPRB	ENSG00000127329	hsa-miR-526b-3p	MIMAT0002836	0.968263
1522	TMEM192	ENSG00000170088	hsa-miR-11399	MIMAT0044656	0.96825
1523	SLC35A3	ENSG00000117620	hsa-miR-519e-5p	MIMAT0002828	0.968227
1524	EHMT1	ENSG00000181090	hsa-miR-525-5p	MIMAT0002838	0.968177
1525	MTHFD2	ENSG00000065911	hsa-miR-515-5p	MIMAT0002826	0.96813
1526	FKBP3	ENSG00000100442	hsa-miR-11399	MIMAT0044656	0.968123
1527	WDFY3	ENSG00000163625	hsa-miR-11399	MIMAT0044656	0.96806
1528	ZNF827	ENSG00000151612	hsa-miR-527	MIMAT0002862	0.96806
1529	ZNF827	ENSG00000151612	hsa-miR-518a-5p	MIMAT0005457	0.96806
1530	ZNF425	ENSG00000204947	hsa-miR-6129	MIMAT0024613	0.968059
1531	USP28	ENSG00000048028	hsa-miR-519b-3p	MIMAT0002837	0.968053
1532	GPR137C	ENSG00000180998	hsa-miR-372-3p	MIMAT0000724	0.968048
1533	NKX6-1	ENSG00000163623	hsa-miR-519b-3p	MIMAT0002837	0.968042
1534	ZFPM2	ENSG00000169946	hsa-miR-520b-3p	MIMAT0002843	0.968035
1535	ZFPM2	ENSG00000169946	hsa-miR-520c-3p	MIMAT0002846	0.968035
1536	GTF2A1	ENSG00000165417	hsa-miR-6129	MIMAT0024613	0.968025
1537	C2orf69	ENSG00000178074	hsa-miR-372-3p	MIMAT0000724	0.967988
1538	CD69	ENSG00000110848	hsa-miR-519c-3p	MIMAT0002832	0.967975
1539	CDH13	ENSG00000140945	hsa-miR-6129	MIMAT0024613	0.967909
1540	KIAA1143	ENSG00000163807	hsa-miR-11399	MIMAT0044656	0.967881
1541	TNKS2	ENSG00000107854	hsa-miR-520b-3p	MIMAT0002843	0.96788
1542	FLRT2	ENSG00000185070	hsa-miR-526b-3p	MIMAT0002836	0.967812
1543	UNK	ENSG00000132478	hsa-miR-520c-3p	MIMAT0002846	0.967769
1544	TMEM64	ENSG00000180694	hsa-miR-519c-3p	MIMAT0002832	0.967722
1545	ZBTB4	ENSG00000174282	hsa-miR-526b-3p	MIMAT0002836	0.967701
1546	TMEM170B	ENSG00000205269	hsa-miR-373-3p	MIMAT0000726	0.967695
1547	CUX1	ENSG00000257923	hsa-miR-520c-3p	MIMAT0002846	0.967692
1548	ARMC8	ENSG00000114098	hsa-miR-520c-3p	MIMAT0002846	0.967689
1549	REV3L	ENSG00000009413	hsa-miR-526b-3p	MIMAT0002836	0.96768
1550	LRRC10B	ENSG00000204950	hsa-miR-519e-5p	MIMAT0002828	0.96764
1551	GRIN2B	ENSG00000273079	hsa-miR-525-5p	MIMAT0002838	0.967602
1552	TARDBP	ENSG00000120948	hsa-miR-520c-3p	MIMAT0002846	0.967562
1553	KCNC4	ENSG00000116396	hsa-miR-525-5p	MIMAT0002838	0.967534
1554	PFN2	ENSG00000070087	hsa-miR-372-3p	MIMAT0000724	0.967492
1555	SLC22A23	ENSG00000137266	hsa-miR-372-3p	MIMAT0000724	0.967434
1556	PRR16	ENSG00000184838	hsa-miR-526b-3p	MIMAT0002836	0.967414
1557	EPC2	ENSG00000135999	hsa-miR-519e-5p	MIMAT0002828	0.967404
1558	NR2C2	ENSG00000177463	hsa-miR-526b-3p	MIMAT0002836	0.96739
1559	PHKA1	ENSG00000067177	hsa-miR-373-3p	MIMAT0000726	0.967363
1560	LMO3	ENSG00000048540	hsa-miR-526b-3p	MIMAT0002836	0.96736
1561	SLC35E3	ENSG00000175782	hsa-miR-526b-3p	MIMAT0002836	0.967358
1562	SMARCC2	ENSG00000139613	hsa-miR-372-3p	MIMAT0000724	0.967336
1563	DCUN1D1	ENSG00000043093	hsa-miR-372-3p	MIMAT0000724	0.967319
1564	GALNT3	ENSG00000115339	hsa-miR-373-3p	MIMAT0000726	0.967274
1565	GNB4	ENSG00000114450	hsa-miR-1911-5p	MIMAT0007885	0.967258
1566	NNT	ENSG00000112992	hsa-miR-515-5p	MIMAT0002826	0.967255
1567	PI4K2A	ENSG00000155252	hsa-miR-11399	MIMAT0044656	0.96724
1568	CUL5	ENSG00000166266	hsa-miR-515-5p	MIMAT0002826	0.967197
1569	ENKUR	ENSG00000151023	hsa-miR-1911-5p	MIMAT0007885	0.967197
1570	HABP4	ENSG00000130956	hsa-miR-520b-3p	MIMAT0002843	0.967143
1571	HABP4	ENSG00000130956	hsa-miR-520c-3p	MIMAT0002846	0.9671
1572	FMN1	ENSG00000248905	hsa-miR-527	MIMAT0002862	0.967082
1573	FMN1	ENSG00000248905	hsa-miR-518a-5p	MIMAT0005457	0.967082
1574	RIT1	ENSG00000143622	hsa-miR-519b-3p	MIMAT0002837	0.967071
1575	EIF2S3B	ENSG00000180574	hsa-miR-525-5p	MIMAT0002838	0.967067
1576	RAB5B	ENSG00000111540	hsa-miR-526b-3p	MIMAT0002836	0.967053
1577	CAMTA1	ENSG00000171735	hsa-miR-520b-3p	MIMAT0002843	0.967023
1578	RGS17	ENSG00000091844	hsa-miR-520b-3p	MIMAT0002843	0.966988
1579	FOXF2	ENSG00000137273	hsa-miR-519c-3p	MIMAT0002832	0.966922
1580	SLAIN2	ENSG00000109171	hsa-miR-520b-3p	MIMAT0002843	0.966841
1581	PEAK1	ENSG00000173517	hsa-miR-512-5p	MIMAT0002822	0.96683
1582	MED17	ENSG00000042429	hsa-miR-526b-3p	MIMAT0002836	0.966803
1583	DUSP3	ENSG00000108861	hsa-miR-515-5p	MIMAT0002826	0.966784
1584	TNKS2	ENSG00000107854	hsa-miR-372-3p	MIMAT0000724	0.966671
1585	ILDR2	ENSG00000143195	hsa-miR-515-5p	MIMAT0002826	0.966568
1586	ZNF611	ENSG00000213020	hsa-miR-515-5p	MIMAT0002826	0.966565
1587	C6	ENSG00000039537	hsa-miR-515-5p	MIMAT0002826	0.966493
1588	GDA	ENSG00000119125	hsa-miR-519b-3p	MIMAT0002837	0.966481
1589	MAP3K13	ENSG00000073803	hsa-miR-525-5p	MIMAT0002838	0.966463
1590	CHRM2	ENSG00000181072	hsa-miR-519c-3p	MIMAT0002832	0.966441
1591	TRIM36	ENSG00000152503	hsa-miR-520b-3p	MIMAT0002843	0.966441
1592	TRIM36	ENSG00000152503	hsa-miR-520c-3p	MIMAT0002846	0.966441
1593	PI15	ENSG00000137558	hsa-miR-519e-5p	MIMAT0002828	0.966425
1594	MAPRE1	ENSG00000101367	hsa-miR-515-5p	MIMAT0002826	0.966386
1595	EFNA3	ENSG00000143590	hsa-miR-515-5p	MIMAT0002826	0.966371
1596	RAB5B	ENSG00000111540	hsa-miR-519b-3p	MIMAT0002837	0.966356
1597	APOBEC4	ENSG00000173627	hsa-miR-520b-3p	MIMAT0002843	0.966326
1598	DCUN1D1	ENSG00000043093	hsa-miR-373-3p	MIMAT0000726	0.966306
1599	ID3	ENSG00000117318	hsa-miR-515-5p	MIMAT0002826	0.966263
1600	MPP3	ENSG00000161647	hsa-miR-6129	MIMAT0024613	0.966256
1601	OSR1	ENSG00000143867	hsa-miR-526b-3p	MIMAT0002836	0.966195
1602	PAFAH1B1	ENSG00000007168	hsa-miR-525-5p	MIMAT0002838	0.966102
1603	PROSER1	ENSG00000120685	hsa-miR-515-5p	MIMAT0002826	0.966084
1604	CHD1L	ENSG00000131778	hsa-miR-515-5p	MIMAT0002826	0.966083
1605	PHC3	ENSG00000173889	hsa-miR-520c-3p	MIMAT0002846	0.966075
1606	MEMO1	ENSG00000162959	hsa-miR-518a-5p	MIMAT0005457	0.966062
1607	MEMO1	ENSG00000162959	hsa-miR-527	MIMAT0002862	0.966062
1608	FRMD6	ENSG00000139926	hsa-miR-519b-3p	MIMAT0002837	0.966034
1609	ARMC8	ENSG00000114098	hsa-miR-520b-3p	MIMAT0002843	0.966033
1610	MTHFD2	ENSG00000065911	hsa-miR-519e-5p	MIMAT0002828	0.966025
1611	KLF13	ENSG00000169926	hsa-miR-525-5p	MIMAT0002838	0.966006
1612	TARDBP	ENSG00000120948	hsa-miR-373-3p	MIMAT0000726	0.966005
1613	NANOGNB	ENSG00000205857	hsa-miR-3168	MIMAT0015043	0.965993
1614	PDGFD	ENSG00000170962	hsa-miR-519b-3p	MIMAT0002837	0.96595
1615	SERTAD2	ENSG00000179833	hsa-miR-11399	MIMAT0044656	0.965944
1616	LRRD1	ENSG00000240720	hsa-miR-519b-3p	MIMAT0002837	0.965926
1617	IQSEC2	ENSG00000124313	hsa-miR-519b-3p	MIMAT0002837	0.965913
1618	AAK1	ENSG00000115977	hsa-miR-372-3p	MIMAT0000724	0.965893
1619	U2SURP	ENSG00000163714	hsa-miR-519b-3p	MIMAT0002837	0.96589
1620	DACH1	ENSG00000276644	hsa-miR-11399	MIMAT0044656	0.965861
1621	TOX	ENSG00000198846	hsa-miR-520b-3p	MIMAT0002843	0.965835
1622	UEVLD	ENSG00000151116	hsa-miR-526b-3p	MIMAT0002836	0.965816
1623	GFRA2	ENSG00000168546	hsa-miR-525-5p	MIMAT0002838	0.965763
1624	TOX	ENSG00000198846	hsa-miR-520c-3p	MIMAT0002846	0.965754
1625	PPP2R2A	ENSG00000221914	hsa-miR-515-5p	MIMAT0002826	0.965697
1626	RPS6KA3	ENSG00000177189	hsa-miR-520b-3p	MIMAT0002843	0.965684
1627	ARHGAP12	ENSG00000165322	hsa-miR-526b-3p	MIMAT0002836	0.965677
1628	APOBEC4	ENSG00000173627	hsa-miR-373-3p	MIMAT0000726	0.965666
1629	SHMT2	ENSG00000182199	hsa-miR-6129	MIMAT0024613	0.96563
1630	U2SURP	ENSG00000163714	hsa-miR-519c-3p	MIMAT0002832	0.965571
1631	NAA15	ENSG00000164134	hsa-miR-525-5p	MIMAT0002838	0.965566
1632	SLC35D1	ENSG00000116704	hsa-miR-518a-5p	MIMAT0005457	0.965561
1633	SLC35D1	ENSG00000116704	hsa-miR-527	MIMAT0002862	0.965561
1634	SLC28A3	ENSG00000197506	hsa-miR-515-5p	MIMAT0002826	0.96556
1635	WDR62	ENSG00000075702	hsa-miR-515-5p	MIMAT0002826	0.965536
1636	ABRA	ENSG00000174429	hsa-miR-515-5p	MIMAT0002826	0.965525
1637	SLC22A23	ENSG00000137266	hsa-miR-373-3p	MIMAT0000726	0.965516
1638	SPDYE5	ENSG00000170092	hsa-miR-519e-5p	MIMAT0002828	0.9655
1639	ZFHX4	ENSG00000091656	hsa-miR-519b-3p	MIMAT0002837	0.965487
1640	KDM2A	ENSG00000173120	hsa-miR-519b-3p	MIMAT0002837	0.965482
1641	OPN4	ENSG00000122375	hsa-miR-6129	MIMAT0024613	0.965478
1642	DNAJA2	ENSG00000069345	hsa-miR-373-3p	MIMAT0000726	0.965475
1643	ABI2	ENSG00000138443	hsa-miR-520c-3p	MIMAT0002846	0.965459
1644	CACUL1	ENSG00000151893	hsa-miR-520b-3p	MIMAT0002843	0.965446
1645	PRR14L	ENSG00000183530	hsa-miR-526b-3p	MIMAT0002836	0.965443
1646	RNF217	ENSG00000146373	hsa-miR-526b-3p	MIMAT0002836	0.965406
1647	CALHM5	ENSG00000178033	hsa-miR-519e-5p	MIMAT0002828	0.965399
1648	ITFG1	ENSG00000129636	hsa-miR-526b-3p	MIMAT0002836	0.965355
1649	BNIP2	ENSG00000140299	hsa-miR-526b-3p	MIMAT0002836	0.965353
1650	ARID4A	ENSG00000032219	hsa-miR-373-3p	MIMAT0000726	0.965316
1651	ASF1B	ENSG00000105011	hsa-miR-520c-3p	MIMAT0002846	0.965308
1652	ASF1B	ENSG00000105011	hsa-miR-520b-3p	MIMAT0002843	0.965308
1653	TARDBP	ENSG00000120948	hsa-miR-520b-3p	MIMAT0002843	0.965245
1654	PRR16	ENSG00000184838	hsa-miR-520c-3p	MIMAT0002846	0.965244
1655	ZFHX4	ENSG00000091656	hsa-miR-519c-3p	MIMAT0002832	0.965179
1656	ATM	ENSG00000149311	hsa-miR-515-5p	MIMAT0002826	0.965149
1657	SH3BGRL2	ENSG00000198478	hsa-miR-1911-5p	MIMAT0007885	0.965143
1658	UNK	ENSG00000132478	hsa-miR-520b-3p	MIMAT0002843	0.965123
1659	MED12L	ENSG00000144893	hsa-miR-526b-3p	MIMAT0002836	0.965107
1660	FTO	ENSG00000140718	hsa-miR-515-5p	MIMAT0002826	0.965101
1661	ID3	ENSG00000117318	hsa-miR-519e-5p	MIMAT0002828	0.965033
1662	EVA1A	ENSG00000115363	hsa-miR-515-5p	MIMAT0002826	0.96501
1663	USP46	ENSG00000109189	hsa-miR-526b-3p	MIMAT0002836	0.965005
1664	ZKSCAN1	ENSG00000106261	hsa-miR-373-3p	MIMAT0000726	0.964969
1665	PRR16	ENSG00000184838	hsa-miR-520b-3p	MIMAT0002843	0.964911
1666	PTPRD	ENSG00000153707	hsa-miR-519c-3p	MIMAT0002832	0.964911
1667	GOLGA1	ENSG00000136935	hsa-miR-372-3p	MIMAT0000724	0.964885
1668	TRPM3	ENSG00000083067	hsa-miR-519b-3p	MIMAT0002837	0.96488
1669	ANKEF1	ENSG00000132623	hsa-miR-519e-5p	MIMAT0002828	0.964875
1670	LEFTY1	ENSG00000243709	hsa-miR-520b-3p	MIMAT0002843	0.964864
1671	LEFTY1	ENSG00000243709	hsa-miR-520c-3p	MIMAT0002846	0.964864
1672	ABI2	ENSG00000138443	hsa-miR-520b-3p	MIMAT0002843	0.964861
1673	MAGT1	ENSG00000102158	hsa-miR-519c-3p	MIMAT0002832	0.964854
1674	GUCY1A1	ENSG00000164116	hsa-miR-526b-3p	MIMAT0002836	0.964819
1675	RRM1	ENSG00000167325	hsa-miR-11399	MIMAT0044656	0.964817
1676	POU2F1	ENSG00000143190	hsa-miR-520b-3p	MIMAT0002843	0.964799
1677	HLF	ENSG00000108924	hsa-miR-526b-3p	MIMAT0002836	0.964794
1678	BCL2L2	ENSG00000129473	hsa-miR-512-5p	MIMAT0002822	0.96478
1679	NPY1R	ENSG00000164128	hsa-miR-519e-5p	MIMAT0002828	0.964757
1680	U2SURP	ENSG00000163714	hsa-miR-526b-3p	MIMAT0002836	0.964746
1681	OR2M4	ENSG00000171180	hsa-miR-515-5p	MIMAT0002826	0.964742
1682	LAS1L	ENSG00000001497	hsa-miR-519e-5p	MIMAT0002828	0.964727
1683	RIT1	ENSG00000143622	hsa-miR-519c-3p	MIMAT0002832	0.964723
1684	WSB1	ENSG00000109046	hsa-miR-519e-5p	MIMAT0002828	0.964653
1685	ST3GAL1	ENSG00000008513	hsa-miR-526b-3p	MIMAT0002836	0.964641
1686	PICALM	ENSG00000073921	hsa-miR-515-5p	MIMAT0002826	0.96458
1687	POU2F1	ENSG00000143190	hsa-miR-520c-3p	MIMAT0002846	0.964491
1688	TET3	ENSG00000187605	hsa-miR-372-3p	MIMAT0000724	0.964462
1689	MRPL20	ENSG00000242485	hsa-miR-372-3p	MIMAT0000724	0.964451
1690	FLRT2	ENSG00000185070	hsa-miR-11399	MIMAT0044656	0.964429
1691	LEF1	ENSG00000138795	hsa-miR-372-3p	MIMAT0000724	0.964425
1692	POTEC	ENSG00000183206	hsa-miR-519e-5p	MIMAT0002828	0.964407
1693	MTHFD1L	ENSG00000120254	hsa-miR-519e-5p	MIMAT0002828	0.964403
1694	PPP1R15B	ENSG00000158615	hsa-miR-526b-3p	MIMAT0002836	0.964359
1695	CAPRIN2	ENSG00000110888	hsa-miR-519b-3p	MIMAT0002837	0.964355
1696	SETD1B	ENSG00000139718	hsa-miR-6129	MIMAT0024613	0.964343
1697	SETD5	ENSG00000168137	hsa-miR-519b-3p	MIMAT0002837	0.964273
1698	ZNF671	ENSG00000083814	hsa-miR-519e-5p	MIMAT0002828	0.964247
1699	GNB5	ENSG00000069966	hsa-miR-372-3p	MIMAT0000724	0.964241
1700	AGFG2	ENSG00000106351	hsa-miR-373-3p	MIMAT0000726	0.964219
1701	RSBN1	ENSG00000081019	hsa-miR-373-3p	MIMAT0000726	0.964188
1702	CRK	ENSG00000167193	hsa-miR-526b-3p	MIMAT0002836	0.964178
1703	NAA30	ENSG00000139977	hsa-miR-519c-3p	MIMAT0002832	0.964175
1704	CUL5	ENSG00000166266	hsa-miR-519e-5p	MIMAT0002828	0.964146
1705	PPP2R2A	ENSG00000221914	hsa-miR-519e-5p	MIMAT0002828	0.964075
1706	EFNA3	ENSG00000143590	hsa-miR-519e-5p	MIMAT0002828	0.964036
1707	HTR3D	ENSG00000186090	hsa-miR-11399	MIMAT0044656	0.964019
1708	NFIA	ENSG00000162599	hsa-miR-519b-3p	MIMAT0002837	0.964003
1709	RASL11B	ENSG00000128045	hsa-miR-519c-3p	MIMAT0002832	0.963998
1710	ANKRD50	ENSG00000151458	hsa-miR-520c-3p	MIMAT0002846	0.963988
1711	PHC3	ENSG00000173889	hsa-miR-520b-3p	MIMAT0002843	0.963974
1712	STRIP2	ENSG00000128578	hsa-miR-372-3p	MIMAT0000724	0.96395
1713	NELL2	ENSG00000184613	hsa-miR-519b-3p	MIMAT0002837	0.963919
1714	WSB1	ENSG00000109046	hsa-miR-515-5p	MIMAT0002826	0.963902
1715	CYSLTR1	ENSG00000173198	hsa-miR-515-5p	MIMAT0002826	0.963878
1716	ZSWIM6	ENSG00000130449	hsa-miR-527	MIMAT0002862	0.963853
1717	ZSWIM6	ENSG00000130449	hsa-miR-518a-5p	MIMAT0005457	0.963853
1718	NFIA	ENSG00000162599	hsa-miR-519c-3p	MIMAT0002832	0.963849
1719	GOLGA1	ENSG00000136935	hsa-miR-520b-3p	MIMAT0002843	0.963844
1720	MTHFD1L	ENSG00000120254	hsa-miR-515-5p	MIMAT0002826	0.963844
1721	DERL2	ENSG00000072849	hsa-miR-6129	MIMAT0024613	0.963842
1722	DYNC1LI2	ENSG00000135720	hsa-miR-372-3p	MIMAT0000724	0.963809
1723	HSPA13	ENSG00000155304	hsa-miR-515-5p	MIMAT0002826	0.963798
1724	TSHZ3	ENSG00000121297	hsa-miR-526b-3p	MIMAT0002836	0.96379
1725	ERVW-1	ENSG00000242950	hsa-miR-373-3p	MIMAT0000726	0.963734
1726	KMT5B	ENSG00000110066	hsa-miR-520b-3p	MIMAT0002843	0.963702
1727	KMT5B	ENSG00000110066	hsa-miR-520c-3p	MIMAT0002846	0.963696
1728	PARD3B	ENSG00000116117	hsa-miR-6129	MIMAT0024613	0.963682
1729	ATM	ENSG00000149311	hsa-miR-519e-5p	MIMAT0002828	0.96368
1730	DLGAP5	ENSG00000126787	hsa-miR-515-5p	MIMAT0002826	0.963661
1731	NCOA3	ENSG00000124151	hsa-miR-526b-3p	MIMAT0002836	0.963647
1732	KIF5A	ENSG00000155980	hsa-miR-526b-3p	MIMAT0002836	0.963629
1733	HMCN1	ENSG00000143341	hsa-miR-515-5p	MIMAT0002826	0.963607
1734	FAM117A	ENSG00000121104	hsa-miR-526b-3p	MIMAT0002836	0.963604
1735	PTEN	ENSG00000171862	hsa-miR-519c-3p	MIMAT0002832	0.963597
1736	PAG1	ENSG00000076641	hsa-miR-526b-3p	MIMAT0002836	0.963564
1737	ESR1	ENSG00000091831	hsa-miR-519b-3p	MIMAT0002837	0.963507
1738	DCC	ENSG00000187323	hsa-miR-527	MIMAT0002862	0.963488
1739	DCC	ENSG00000187323	hsa-miR-518a-5p	MIMAT0005457	0.963488
1740	FTO	ENSG00000140718	hsa-miR-519e-5p	MIMAT0002828	0.963475
1741	SAMD12	ENSG00000177570	hsa-miR-520c-3p	MIMAT0002846	0.963457
1742	TNRC6B	ENSG00000100354	hsa-miR-372-3p	MIMAT0000724	0.963403
1743	CHRD	ENSG00000090539	hsa-miR-515-5p	MIMAT0002826	0.963393
1744	KAT2B	ENSG00000114166	hsa-miR-372-3p	MIMAT0000724	0.963361
1745	CSRNP3	ENSG00000178662	hsa-miR-527	MIMAT0002862	0.963358
1746	CSRNP3	ENSG00000178662	hsa-miR-518a-5p	MIMAT0005457	0.963358
1747	WDR62	ENSG00000075702	hsa-miR-519e-5p	MIMAT0002828	0.963337
1748	SPATA12	ENSG00000186451	hsa-miR-6129	MIMAT0024613	0.963336
1749	USP46	ENSG00000109189	hsa-miR-520b-3p	MIMAT0002843	0.963303
1750	KCNB1	ENSG00000158445	hsa-miR-526b-3p	MIMAT0002836	0.963291
1751	ACSL4	ENSG00000068366	hsa-miR-515-5p	MIMAT0002826	0.963277
1752	CALHM5	ENSG00000178033	hsa-miR-515-5p	MIMAT0002826	0.963262
1753	RAB3IP	ENSG00000127328	hsa-miR-519e-5p	MIMAT0002828	0.963254
1754	ARIH1	ENSG00000166233	hsa-miR-512-5p	MIMAT0002822	0.963226
1755	RBP7	ENSG00000162444	hsa-miR-515-5p	MIMAT0002826	0.963221
1756	ZNF544	ENSG00000198131	hsa-miR-519e-5p	MIMAT0002828	0.963221
1757	TNRC6B	ENSG00000100354	hsa-miR-520b-3p	MIMAT0002843	0.963212
1758	ZNF544	ENSG00000198131	hsa-miR-515-5p	MIMAT0002826	0.963211
1759	PCDH9	ENSG00000184226	hsa-miR-515-5p	MIMAT0002826	0.963179
1760	ANKRD52	ENSG00000139645	hsa-miR-520c-3p	MIMAT0002846	0.963173
1761	MINK1	ENSG00000141503	hsa-miR-526b-3p	MIMAT0002836	0.963151
1762	PICALM	ENSG00000073921	hsa-miR-519e-5p	MIMAT0002828	0.963136
1763	ZNF468	ENSG00000204604	hsa-miR-519e-5p	MIMAT0002828	0.963121
1764	C6	ENSG00000039537	hsa-miR-519e-5p	MIMAT0002828	0.963106
1765	AL590132.1	ENSG00000284299	hsa-miR-520c-3p	MIMAT0002846	0.96302
1766	RAP1GAP2	ENSG00000132359	hsa-miR-527	MIMAT0002862	0.963001
1767	RAP1GAP2	ENSG00000132359	hsa-miR-518a-5p	MIMAT0005457	0.963001
1768	IER3IP1	ENSG00000134049	hsa-miR-519c-3p	MIMAT0002832	0.962988
1769	GOLGA1	ENSG00000136935	hsa-miR-520c-3p	MIMAT0002846	0.962982
1770	MIOS	ENSG00000164654	hsa-miR-515-5p	MIMAT0002826	0.962978
1771	ZBTB37	ENSG00000185278	hsa-miR-11399	MIMAT0044656	0.962978
1772	AAK1	ENSG00000115977	hsa-miR-520c-3p	MIMAT0002846	0.962976
1773	KIF23	ENSG00000137807	hsa-miR-519c-3p	MIMAT0002832	0.962952
1774	ARHGAP31	ENSG00000031081	hsa-miR-526b-3p	MIMAT0002836	0.962944
1775	VKORC1L1	ENSG00000196715	hsa-miR-515-5p	MIMAT0002826	0.962932
1776	TSNAXIP1	ENSG00000102904	hsa-miR-519e-5p	MIMAT0002828	0.962848
1777	C14orf28	ENSG00000179476	hsa-miR-519c-3p	MIMAT0002832	0.962829
1778	IQSEC2	ENSG00000124313	hsa-miR-519c-3p	MIMAT0002832	0.962777
1779	FOXL2	ENSG00000183770	hsa-miR-526b-3p	MIMAT0002836	0.962757
1780	SALL2	ENSG00000165821	hsa-miR-6129	MIMAT0024613	0.962736
1781	NFAT5	ENSG00000102908	hsa-miR-6129	MIMAT0024613	0.962713
1782	STX6	ENSG00000135823	hsa-miR-519e-5p	MIMAT0002828	0.962701
1783	LRRC37A3	ENSG00000176809	hsa-miR-11399	MIMAT0044656	0.962674
1784	BMPR1B	ENSG00000138696	hsa-miR-515-5p	MIMAT0002826	0.962609
1785	AAK1	ENSG00000115977	hsa-miR-520b-3p	MIMAT0002843	0.962577
1786	RRAGD	ENSG00000025039	hsa-miR-520b-3p	MIMAT0002843	0.962522
1787	CAPRIN2	ENSG00000110888	hsa-miR-519c-3p	MIMAT0002832	0.962464
1788	MIOS	ENSG00000164654	hsa-miR-519e-5p	MIMAT0002828	0.962431
1789	NPAT	ENSG00000149308	hsa-miR-526b-3p	MIMAT0002836	0.962403
1790	DAB2	ENSG00000153071	hsa-miR-526b-3p	MIMAT0002836	0.962364
1791	ZNF652	ENSG00000198740	hsa-miR-372-3p	MIMAT0000724	0.962363
1792	ANKRD52	ENSG00000139645	hsa-miR-520b-3p	MIMAT0002843	0.962336
1793	LAS1L	ENSG00000001497	hsa-miR-515-5p	MIMAT0002826	0.962321
1794	RRAGD	ENSG00000025039	hsa-miR-520c-3p	MIMAT0002846	0.96231
1795	ITGB8	ENSG00000105855	hsa-miR-519e-5p	MIMAT0002828	0.962272
1796	RGMB	ENSG00000174136	hsa-miR-372-3p	MIMAT0000724	0.962271
1797	GRIK1	ENSG00000171189	hsa-miR-519e-5p	MIMAT0002828	0.962249
1798	SASH1	ENSG00000111961	hsa-miR-519b-3p	MIMAT0002837	0.962231
1799	MOSPD2	ENSG00000130150	hsa-miR-372-3p	MIMAT0000724	0.962221
1800	MAP2	ENSG00000078018	hsa-miR-527	MIMAT0002862	0.962178
1801	MAP2	ENSG00000078018	hsa-miR-518a-5p	MIMAT0005457	0.962178
1802	FGD5	ENSG00000154783	hsa-miR-520b-3p	MIMAT0002843	0.962151
1803	ZNF671	ENSG00000083814	hsa-miR-515-5p	MIMAT0002826	0.962135
1804	ROCK2	ENSG00000134318	hsa-miR-520c-3p	MIMAT0002846	0.9621
1805	PDGFD	ENSG00000170962	hsa-miR-519c-3p	MIMAT0002832	0.962093
1806	TXNIP	ENSG00000265972	hsa-miR-373-3p	MIMAT0000726	0.962073
1807	CUX1	ENSG00000257923	hsa-miR-373-3p	MIMAT0000726	0.962012
1808	SACS	ENSG00000151835	hsa-miR-519b-3p	MIMAT0002837	0.962009
1809	HYDIN	ENSG00000157423	hsa-miR-515-5p	MIMAT0002826	0.962002
1810	TSNAXIP1	ENSG00000102904	hsa-miR-515-5p	MIMAT0002826	0.961984
1811	FRMD4A	ENSG00000151474	hsa-miR-372-3p	MIMAT0000724	0.961953
1812	TESK2	ENSG00000070759	hsa-miR-11399	MIMAT0044656	0.961946
1813	HAS2	ENSG00000170961	hsa-miR-519b-3p	MIMAT0002837	0.961939
1814	TRIM8	ENSG00000171206	hsa-miR-526b-3p	MIMAT0002836	0.961908
1815	MICOS10-NBL1	ENSG00000270136	hsa-miR-515-5p	MIMAT0002826	0.961903
1816	TET3	ENSG00000187605	hsa-miR-520b-3p	MIMAT0002843	0.961833
1817	SCN2A	ENSG00000136531	hsa-miR-520b-3p	MIMAT0002843	0.961814
1818	PEX5L	ENSG00000114757	hsa-miR-526b-3p	MIMAT0002836	0.961812
1819	SATB2	ENSG00000119042	hsa-miR-518a-5p	MIMAT0005457	0.961809
1820	SATB2	ENSG00000119042	hsa-miR-527	MIMAT0002862	0.961809
1821	SCN2A	ENSG00000136531	hsa-miR-520c-3p	MIMAT0002846	0.961805
1822	SYNPO2	ENSG00000172403	hsa-miR-527	MIMAT0002862	0.961772
1823	SYNPO2	ENSG00000172403	hsa-miR-518a-5p	MIMAT0005457	0.961772
1824	ZNF714	ENSG00000160352	hsa-miR-519e-5p	MIMAT0002828	0.961748
1825	BCL2L15	ENSG00000188761	hsa-miR-526b-3p	MIMAT0002836	0.961695
1826	KDM1B	ENSG00000165097	hsa-miR-373-3p	MIMAT0000726	0.961689
1827	HYDIN	ENSG00000157423	hsa-miR-519e-5p	MIMAT0002828	0.961681
1828	ATP6V1G2	ENSG00000213760	hsa-miR-6129	MIMAT0024613	0.961646
1829	ZFP91	ENSG00000186660	hsa-miR-526b-3p	MIMAT0002836	0.961624
1830	ZNF536	ENSG00000198597	hsa-miR-6129	MIMAT0024613	0.961608
1831	BNIP3L	ENSG00000104765	hsa-miR-526b-3p	MIMAT0002836	0.961606
1832	C6orf120	ENSG00000185127	hsa-miR-526b-3p	MIMAT0002836	0.961582
1833	ZNF691	ENSG00000164011	hsa-miR-515-5p	MIMAT0002826	0.961532
1834	REV3L	ENSG00000009413	hsa-miR-519e-5p	MIMAT0002828	0.961489
1835	ZNF248	ENSG00000198105	hsa-miR-515-5p	MIMAT0002826	0.961445
1836	FNDC3A	ENSG00000102531	hsa-miR-520c-3p	MIMAT0002846	0.961401
1837	FNDC3A	ENSG00000102531	hsa-miR-520b-3p	MIMAT0002843	0.961401
1838	TET3	ENSG00000187605	hsa-miR-520c-3p	MIMAT0002846	0.961365
1839	DPP8	ENSG00000074603	hsa-miR-520c-3p	MIMAT0002846	0.961365
1840	STAT3	ENSG00000168610	hsa-miR-519b-3p	MIMAT0002837	0.961324
1841	BTG2	ENSG00000159388	hsa-miR-515-5p	MIMAT0002826	0.961275
1842	LDLRAD4	ENSG00000168675	hsa-miR-515-5p	MIMAT0002826	0.961274
1843	EPB41L1	ENSG00000088367	hsa-miR-518a-5p	MIMAT0005457	0.961268
1844	EPB41L1	ENSG00000088367	hsa-miR-527	MIMAT0002862	0.961268
1845	ZNF44	ENSG00000197857	hsa-miR-519e-5p	MIMAT0002828	0.961252
1846	LDLRAD4	ENSG00000168675	hsa-miR-519e-5p	MIMAT0002828	0.96124
1847	ESPL1	ENSG00000135476	hsa-miR-11399	MIMAT0044656	0.96123
1848	PRKN	ENSG00000185345	hsa-miR-518a-5p	MIMAT0005457	0.961208
1849	PRKN	ENSG00000185345	hsa-miR-527	MIMAT0002862	0.961208
1850	PDE12	ENSG00000174840	hsa-miR-525-5p	MIMAT0002838	0.961177
1851	ANKEF1	ENSG00000132623	hsa-miR-515-5p	MIMAT0002826	0.961172
1852	ABRA	ENSG00000174429	hsa-miR-519e-5p	MIMAT0002828	0.961168
1853	SINHCAF	ENSG00000139146	hsa-miR-519b-3p	MIMAT0002837	0.961163
1854	SINHCAF	ENSG00000139146	hsa-miR-519c-3p	MIMAT0002832	0.961163
1855	ZNF418	ENSG00000196724	hsa-miR-515-5p	MIMAT0002826	0.961157
1856	CENPBD1	ENSG00000177946	hsa-miR-519e-5p	MIMAT0002828	0.961146
1857	CEP164	ENSG00000110274	hsa-miR-519b-3p	MIMAT0002837	0.96112
1858	C5orf24	ENSG00000181904	hsa-miR-519e-5p	MIMAT0002828	0.961115
1859	OR2A1	ENSG00000221970	hsa-miR-520c-3p	MIMAT0002846	0.961104
1860	HS3ST5	ENSG00000249853	hsa-miR-519b-3p	MIMAT0002837	0.961094
1861	PPP2R2A	ENSG00000221914	hsa-miR-526b-3p	MIMAT0002836	0.961069
1862	ZNF44	ENSG00000197857	hsa-miR-515-5p	MIMAT0002826	0.961069
1863	PLCL2	ENSG00000154822	hsa-miR-515-5p	MIMAT0002826	0.961026
1864	LEMD2	ENSG00000161904	hsa-miR-6129	MIMAT0024613	0.961005
1865	ZNF714	ENSG00000160352	hsa-miR-515-5p	MIMAT0002826	0.961001
1866	POTEC	ENSG00000183206	hsa-miR-515-5p	MIMAT0002826	0.960991
1867	HSD17B4	ENSG00000133835	hsa-miR-11399	MIMAT0044656	0.960987
1868	AK3	ENSG00000147853	hsa-miR-519e-5p	MIMAT0002828	0.960964
1869	RTRAF	ENSG00000087302	hsa-miR-373-3p	MIMAT0000726	0.96092
1870	IRF2	ENSG00000168310	hsa-miR-373-3p	MIMAT0000726	0.960903
1871	DMTF1	ENSG00000135164	hsa-miR-519e-5p	MIMAT0002828	0.960875
1872	LURAP1	ENSG00000171357	hsa-miR-6129	MIMAT0024613	0.960869
1873	GMPS	ENSG00000163655	hsa-miR-519e-5p	MIMAT0002828	0.960865
1874	CELF1	ENSG00000149187	hsa-miR-519e-5p	MIMAT0002828	0.96086
1875	RORB	ENSG00000198963	hsa-miR-519b-3p	MIMAT0002837	0.960834
1876	TTLL7	ENSG00000137941	hsa-miR-11399	MIMAT0044656	0.960821
1877	SLC35E1	ENSG00000127526	hsa-miR-11399	MIMAT0044656	0.96081
1878	HMGA2	ENSG00000149948	hsa-miR-518a-5p	MIMAT0005457	0.960807
1879	HMGA2	ENSG00000149948	hsa-miR-527	MIMAT0002862	0.960807
1880	SLC17A7	ENSG00000104888	hsa-miR-526b-3p	MIMAT0002836	0.960772
1881	GK	ENSG00000198814	hsa-miR-519e-5p	MIMAT0002828	0.960771
1882	TP53INP1	ENSG00000164938	hsa-miR-520b-3p	MIMAT0002843	0.960763
1883	DDHD1	ENSG00000100523	hsa-miR-520c-3p	MIMAT0002846	0.960748
1884	KRT34	ENSG00000131737	hsa-miR-525-5p	MIMAT0002838	0.96071
1885	RRAGD	ENSG00000025039	hsa-miR-519b-3p	MIMAT0002837	0.960678
1886	RAB5B	ENSG00000111540	hsa-miR-519c-3p	MIMAT0002832	0.960667
1887	HLA-C	ENSG00000204525	hsa-miR-11399	MIMAT0044656	0.960664
1888	FCHSD2	ENSG00000137478	hsa-miR-518a-5p	MIMAT0005457	0.960626
1889	FCHSD2	ENSG00000137478	hsa-miR-527	MIMAT0002862	0.960626
1890	TF	ENSG00000091513	hsa-miR-11399	MIMAT0044656	0.960541
1891	RBL2	ENSG00000103479	hsa-miR-515-5p	MIMAT0002826	0.960529
1892	BTBD7	ENSG00000011114	hsa-miR-519b-3p	MIMAT0002837	0.960513
1893	PPP6C	ENSG00000119414	hsa-miR-372-3p	MIMAT0000724	0.960511
1894	BCL11B	ENSG00000127152	hsa-miR-520c-3p	MIMAT0002846	0.960451
1895	OTUD1	ENSG00000165312	hsa-miR-515-5p	MIMAT0002826	0.960446
1896	HIP1	ENSG00000127946	hsa-miR-6129	MIMAT0024613	0.960403
1897	JAK1	ENSG00000162434	hsa-miR-373-3p	MIMAT0000726	0.96037
1898	GPATCH2L	ENSG00000089916	hsa-miR-515-5p	MIMAT0002826	0.960339
1899	RORB	ENSG00000198963	hsa-miR-519c-3p	MIMAT0002832	0.960331
1900	FZD3	ENSG00000104290	hsa-miR-520c-3p	MIMAT0002846	0.960267
1901	ZNF830	ENSG00000198783	hsa-miR-1911-5p	MIMAT0007885	0.960262
1902	VANGL1	ENSG00000173218	hsa-miR-526b-3p	MIMAT0002836	0.960209
1903	TP53INP1	ENSG00000164938	hsa-miR-520c-3p	MIMAT0002846	0.960185
1904	KIF26B	ENSG00000162849	hsa-miR-372-3p	MIMAT0000724	0.960175
1905	ATE1	ENSG00000107669	hsa-miR-526b-3p	MIMAT0002836	0.960147
1906	G6PC3	ENSG00000141349	hsa-miR-519e-5p	MIMAT0002828	0.960138
1907	ST3GAL5	ENSG00000115525	hsa-miR-373-3p	MIMAT0000726	0.960114
1908	PRDM4	ENSG00000110851	hsa-miR-372-3p	MIMAT0000724	0.960019
1909	CUX2	ENSG00000111249	hsa-miR-520b-3p	MIMAT0002843	0.960009
1910	TPR	ENSG00000047410	hsa-miR-11399	MIMAT0044656	0.95999
1911	TSHR	ENSG00000165409	hsa-miR-6129	MIMAT0024613	0.959907
1912	FCHO2	ENSG00000157107	hsa-miR-519b-3p	MIMAT0002837	0.959879
1913	HERC1	ENSG00000103657	hsa-miR-6129	MIMAT0024613	0.959801
1914	AKAP11	ENSG00000023516	hsa-miR-527	MIMAT0002862	0.959768
1915	AKAP11	ENSG00000023516	hsa-miR-518a-5p	MIMAT0005457	0.959768
1916	ARHGAP31	ENSG00000031081	hsa-miR-520b-3p	MIMAT0002843	0.959761
1917	RAB3IP	ENSG00000127328	hsa-miR-515-5p	MIMAT0002826	0.959749
1918	STC1	ENSG00000159167	hsa-miR-526b-3p	MIMAT0002836	0.959733
1919	TRPM3	ENSG00000083067	hsa-miR-519c-3p	MIMAT0002832	0.959715
1920	PPP2R2D	ENSG00000175470	hsa-miR-515-5p	MIMAT0002826	0.959712
1921	SYNGAP1	ENSG00000197283	hsa-miR-3180-3p	MIMAT0015058	0.959691
1922	CUX2	ENSG00000111249	hsa-miR-520c-3p	MIMAT0002846	0.959688
1923	SAMD12	ENSG00000177570	hsa-miR-520b-3p	MIMAT0002843	0.959646
1924	RELL1	ENSG00000181826	hsa-miR-372-3p	MIMAT0000724	0.959626
1925	PIP4K2A	ENSG00000150867	hsa-miR-520c-3p	MIMAT0002846	0.959613
1926	KRTAP4-7	ENSG00000240871	hsa-miR-6129	MIMAT0024613	0.959593
1927	ZNF418	ENSG00000196724	hsa-miR-519e-5p	MIMAT0002828	0.959586
1928	ARHGAP31	ENSG00000031081	hsa-miR-520c-3p	MIMAT0002846	0.959571
1929	C14orf28	ENSG00000179476	hsa-miR-519b-3p	MIMAT0002837	0.959551
1930	KLF6	ENSG00000067082	hsa-miR-515-5p	MIMAT0002826	0.959523
1931	ZBTB41	ENSG00000177888	hsa-miR-520c-3p	MIMAT0002846	0.95951
1932	PLCL2	ENSG00000154822	hsa-miR-519e-5p	MIMAT0002828	0.959506
1933	CES4A	ENSG00000172824	hsa-miR-11399	MIMAT0044656	0.95949
1934	EFNB2	ENSG00000125266	hsa-miR-527	MIMAT0002862	0.95947
1935	EFNB2	ENSG00000125266	hsa-miR-518a-5p	MIMAT0005457	0.95947
1936	STXBP5	ENSG00000164506	hsa-miR-526b-3p	MIMAT0002836	0.959447
1937	TLR4	ENSG00000136869	hsa-miR-526b-3p	MIMAT0002836	0.959436
1938	PLD5	ENSG00000180287	hsa-miR-519e-5p	MIMAT0002828	0.959416
1939	CCN1	ENSG00000142871	hsa-miR-519e-5p	MIMAT0002828	0.959366
1940	PRDM8	ENSG00000152784	hsa-miR-373-3p	MIMAT0000726	0.959362
1941	SLC16A6	ENSG00000108932	hsa-miR-526b-3p	MIMAT0002836	0.959342
1942	SCN2A	ENSG00000136531	hsa-miR-526b-3p	MIMAT0002836	0.959337
1943	MKNK2	ENSG00000099875	hsa-miR-373-3p	MIMAT0000726	0.959334
1944	ZNF468	ENSG00000204604	hsa-miR-515-5p	MIMAT0002826	0.959296
1945	NKX6-1	ENSG00000163623	hsa-miR-519c-3p	MIMAT0002832	0.95929
1946	SAR1B	ENSG00000152700	hsa-miR-519b-3p	MIMAT0002837	0.959266
1947	FSD1L	ENSG00000106701	hsa-miR-526b-3p	MIMAT0002836	0.959264
1948	EVPLL	ENSG00000214860	hsa-miR-372-3p	MIMAT0000724	0.959231
1949	TNRC6B	ENSG00000100354	hsa-miR-520c-3p	MIMAT0002846	0.95921
1950	RGL1	ENSG00000143344	hsa-miR-373-3p	MIMAT0000726	0.959202
1951	FZD3	ENSG00000104290	hsa-miR-520b-3p	MIMAT0002843	0.959176
1952	TBX15	ENSG00000092607	hsa-miR-527	MIMAT0002862	0.959171
1953	TBX15	ENSG00000092607	hsa-miR-518a-5p	MIMAT0005457	0.959171
1954	PIP4K2A	ENSG00000150867	hsa-miR-372-3p	MIMAT0000724	0.959113
1955	DENND5B	ENSG00000170456	hsa-miR-373-3p	MIMAT0000726	0.959072
1956	ELP1	ENSG00000070061	hsa-miR-515-5p	MIMAT0002826	0.959066
1957	C5orf24	ENSG00000181904	hsa-miR-515-5p	MIMAT0002826	0.959049
1958	ROCK2	ENSG00000134318	hsa-miR-520b-3p	MIMAT0002843	0.959016
1959	RBP7	ENSG00000162444	hsa-miR-519e-5p	MIMAT0002828	0.959002
1960	MBD2	ENSG00000134046	hsa-miR-372-3p	MIMAT0000724	0.959002
1961	PRRG1	ENSG00000130962	hsa-miR-373-3p	MIMAT0000726	0.958983
1962	PTEN	ENSG00000171862	hsa-miR-519b-3p	MIMAT0002837	0.958955
1963	IER3IP1	ENSG00000134049	hsa-miR-519b-3p	MIMAT0002837	0.958923
1964	MCMDC2	ENSG00000178460	hsa-miR-519e-5p	MIMAT0002828	0.958907
1965	RHOC	ENSG00000155366	hsa-miR-526b-3p	MIMAT0002836	0.958901
1966	DDHD1	ENSG00000100523	hsa-miR-520b-3p	MIMAT0002843	0.958895
1967	ITPRIPL2	ENSG00000205730	hsa-miR-519b-3p	MIMAT0002837	0.958884
1968	MFSD4B	ENSG00000173214	hsa-miR-526b-3p	MIMAT0002836	0.958845
1969	HMCN1	ENSG00000143341	hsa-miR-519e-5p	MIMAT0002828	0.958836
1970	SACS	ENSG00000151835	hsa-miR-519c-3p	MIMAT0002832	0.958834
1971	ATAD2	ENSG00000156802	hsa-miR-526b-3p	MIMAT0002836	0.958813
1972	ZNRF2	ENSG00000180233	hsa-miR-525-5p	MIMAT0002838	0.958753
1973	PLAGL2	ENSG00000126003	hsa-miR-373-3p	MIMAT0000726	0.958737
1974	NR4A3	ENSG00000119508	hsa-miR-526b-3p	MIMAT0002836	0.958723
1975	SEMA3E	ENSG00000170381	hsa-miR-515-5p	MIMAT0002826	0.958708
1976	DOCK4	ENSG00000128512	hsa-miR-526b-3p	MIMAT0002836	0.958697
1977	LMO3	ENSG00000048540	hsa-miR-11399	MIMAT0044656	0.95869
1978	KDM2A	ENSG00000173120	hsa-miR-519c-3p	MIMAT0002832	0.958648
1979	FBXW2	ENSG00000119402	hsa-miR-519e-5p	MIMAT0002828	0.958638
1980	PTGER2	ENSG00000125384	hsa-miR-519e-5p	MIMAT0002828	0.958635
[truncated: 21,288 more rows]

## Sheet: STable6. upregulated_KEGG
Supplementary Table 6. KEGG pathway enrichment analysis of upregulated miRNAs.
[truncated: 78 more rows]

[truncated: 7 more sheets: STable7. upregulated_GO_BP, STable8. upregulated_GO_MF, STable9. upregulated_GO_CC, STable10. downregulated_KEGG, STable11. downregulated_GO_BP, STable12. downregulated_GO_MF, STable13. downregulated_GO_CC]
